# Supplementary material for: Estrogen regulates sex-specific localization of regulatory T cells in adipose tissue of obese female mice
Source: PLoS One. 2020 Apr 2;15(4):e0230885. doi: 10.1371/journal.pone.0230885 (PMC7117686; doi:10.1371/journal.pone.0230885)
Supplement: S1 Data — (XLSX) [file pone.0230885.s004.xlsx]

## Sheet: Fig.1 Body weight
Fig. 1A,F
〈Male〉 changes in bodyweight																					〈Female〉 changes in bodyweight
	0	1	2	3	4	5	6	7	8	9	10	11	12	13	14	15	16	(weeks)				0	1	2	3	4	5	6	7	8	9	10	11	12	13	14	15	16	(weeks)
M-Chow	25.6	26.2	28.2	28.1	28	28.1	28.3	28.6	27.9	28.8	29.1	29.1	29.7	30.6	30.6	31	30.8	(g)			F-Chow	16.5	16.6	17.7	18.2	18.7	19.3	20.1	19.2	19.8	20.2	19.8	20.4	21	21.5	21.2	20.3	20.9	(g)
	26.8	26.9	29.3	31	30.4	31.3	30.6	32.2	31.7	32.6	32.2	32.8	33.6	33.3	33.4	33.4	33.4					17.6	17.7	17.8	18.6	19	19.9	20.8	20.7	20.3	21	21.7	22.1	22	22.3	22.1	21.1	22.3
	27.7	29.4	30.2	30	30.3	30.7	31.2	31.9	32.1	32.2	32.6	32.8	33.1	33.4	33.5	33.9	33.9					18.5	18.4	19.5	20.2	20.6	21	23.2	21.5	22.2	23.7	22.7	24.7	24.5	24.8	24.9	23.7	24.1
	25	25.6	27.3	28.1	28.1	28	28.4	28.4	28.2	29.3	29.6	30.3	30.4	30.4	29.7	30.3	30					18.6	18.7	18.7	19.3	19.8	19.6	20.8	21.6	21.8	21.3	21.9	22.9	22.3	23	22.1	22	22.5
	25.6	26.2	26.9	27.1	27.4	28	27.9	28.6	28.6	29	28.9	29	29.9	30.2	30.6	30.8	30.5					16.5	16.9	17.5	18.6	19.6	19.2	19.7	21.2	20.3	20.2	21	21.3	20.6	21.4	21.4	22.5	21.7
	25.7	26.8	27.4	27.6	27.5	28.2	28.5	28.6	28.4	29	28.9	29.4	29.1	29	29.6	29.7	29.3					16.9	17.4	17.7	18.6	19.5	19.8	19.8	20.4	20.5	20.5	21.5	21.7	21.4	21.9	21.7	21.9	22.2
	28.1	28.6	28.7	28.7	29.7	30.1	30	30.5	31.3	30.7	30.6	31.7	32	31.9	32.5	32.3	32.3					17.4	17.8	18.3	19.4	20.8	20.5	21.3	21.4	21.7	21.4	22.1	22.1	22.4	22.3	23	22.9	22.7
	25.9	26.3	26.5	27.1	28.3	28.4	28.6	29.3	29.5	30.6	29.7	31	30.9	30	31.2	31.2	31.5					18.1	18.4	18.9	19.6	20.5	20.5	21.8	22.4	21.8	22	23	23.3	22.7	23.7	23.7	24.9	24.4
	25.3	25.6	26	25.8	26.8	27.4	27.2	28.1	28.2	28.5	28.3	28.5	28.7	28.8	29.8	28.9	28.5					18.8	18.6	19.3	20.2	20.8	21.5	21.6	22	21.2	22.8	22.6	22.9	23.1	23	23	23.6	24.4
	25.5	26.5	28	28.9	29	29.5	29.2	30.7	31	31.2	31.5	32.7	33.4	33.8	34.2	33.9	34.4					16	17.3	17.6	19	19.3	20.5	20.8	21.3	21.6	20.8	21.3	21.9	22.1	22	22.9	21.8	23.4
	24.9	25.7	27.3	28.2	29	29.3	28.7	29.9	30.2	30	30.6	31.5	31.7	32.3	32	33.7	34.3					17.4	18.6	19	20.1	21.4	21.7	21.8	21.9	21.9	22.1	23	23.1	23.9	24.3	23.8	22.8	24.4
	25.8	29	29.7	30.8	32	32.5	32.1	33.4	33.3	33	34.1	34.8	35.2	35.5	35.5	36.5	36.6					17.7	18.4	19.2	20.3	21.9	22.7	22	22.5	22.9	22.3	23.1	23.2	24	24.3	24	22.7	23.5
	26.5	28.7	30	30.7	31.8	32.3	31.4	33	32.6	32.5	33.9	34.8	35	34.9	33.9	36	35.5					17.9	18.5	19	20.5	21.1	22.2	22.8	22.4	22.4	23.2	23.3	22.9	23.4	24.4	24.2	24.1	25.5
	27.6	28.7	30	30.7	31.1	31.6	31.4	32.7	32.8	32.6	33.5	33.9	33.6	34.2	34.3	35.1	35.2					18.8	20	20.4	21.5	23.1	23.5	24	24	23.8	24	24.4	24.8	25.3	26.1	25.4	25.8	26.2
	28.3	30.2	30.9	31.1	32	32.2	32.5	32.8	34.2	34	34.9	35.1	34.5	34.2	34.4	35.5	36.1					17.2	17.3	18.8	19	20.1	20.4	21.2	21.1	20.9	20.9	21.5	21.8	22.8	22.3	22.8	23.1	23.3
	26.6	27.3	28.3	29.7	30.2	30.7	31.2	31.7	32.6	32.2	33.6	34.5	34.4	35.2	35.3	35.4	35.7					18.5	18.8	20.1	20.9	21.4	22.1	22.6	23.1	23.1	22.9	22.5	23.3	24.2	24	24.1	24.5	25.8
	27.4	28.7	29.3	30.2	30.5	31.3	31.4	32.3	33.6	32	33.4	33.4	33.4	33.4	33.9	34.3	34.5					18.6	18.4	20.3	21	21.7	22.3	22.6	22.7	23.5	22.8	22.3	23.6	24	23.9	23.6	24.8	24.5
	25.4	27.3	27.3	28.1	28.3	28.6	28.7	29.2	29.3	29.1	30.2	30.9	30.9	30.4		31.7	31.7					17.8	18	19.4	20.3	21.3	21.9	23.4	22.4	23.1	22.7	23	23.5	24.2	24.8	23.4	25	24.3
M-HFD	25.5	29.5	30.8	32	33.8	35.2	37.4	39.3	42.6	42.2	43.6	46.5	46.5	48.4	51.77	53.6	53.7				F-HFD	17.7	18.7	20	21.6	22.5	24	26.8	28.3	29.7	31.6	33.2	35.5	37	38	36.9	34.7	37.6
	28.1	26.9	27	28.8	30.3	31.6	33.6	35.9	36.9	36.7	38.1	40.2	41.1	42.7	47.8	50.3	51					18.2	18.9	20.3	21.1	21.5	22.4	24.5	25.9	28.3	30.6	32.3	34.1	36.6	36	35.2	37.5	34.6
	28.5	29.3	29.6	32.7	33.3	34.5	37.2	43.7	45.9	45.5	46.9	50.3	50.3	52	53.7	55.1	55					18.6	18.6	18.9	20.3	21.2	21.3	22.9	23.2	25.5	26.8	28.7	30.1	32.4	32.1	30.4	32.8	30.5
	25.8	28.4	29.7	31.3	33.4	34.7	36.3	38.4	40.4	40.6	40.3	43.4	46	48.4	52.1	52.4	52.5					17.1	18.6	19.4	21.3	22.8	23.3	25.6	28.3	29.7	32.4	34.1	34.4	36.6	36.4	37.2	37.1	40
	27.1	29.2	30.3	31.7	33.9	36.3	38.8	42	44	43.9	45.2	47.7	49.7	51.4	52.8	53.7	53.5					18.1	18.5	19.2	20.5	22	24	24.5	25.7	27.8	28.9	30.5	31.2	33.3	32.8	33.5	33	35.1
	27.5	28	29.5	30.4	31.7	33	34.7	37.7	38.8	38.8	38.8	41.1	41.8	43.5	47.8	49.5	49.7					16.3	17.9	18.4	20.5	21	20.7	22.4	23	23.5	24.5	25.9	26.7	27.4	28.3	29.2	29.9	31.7
	27.1	30.4	32.7	36.4	41.2	43.4	46.5	49.2	51.6	51.9	52.5	53.4	54.1	54	52.6	51.3	53.2					17.5	18.8	19.8	20.9	23.6	24.4	25.2	25.9	28.7	30.3	31.6	32.8	34.8	34.9	35.3	36	38.5
	25.4	27.8	28.7	32.5	36	37.8	40.3	43.3	45.8	41.1	37.6	42.7	47.5	50.3	49.7	47.3	50.2					17.7	19.9	20.9	23.7	26.2	28.4	30	31.3	32.6	34.3	36.4	37.8	39	40.8	41.7	41.1	42.4
	26.4	28.3	29.7	31.8	36.2	37.3	39.8	42.3	45.5	42.3	42.2	46.5	50.4	52	48.6	48.2	50.7					18	19.4	20.1	21.5	23.5	25.8	27.2	29.9	30.9	33.1	33.5	35	37.2	37.6	37.4	35.2	41.7
	26.5	28.5	29.5	31.8	31.7	32	31.2	29.7	30.4	31.1	33.2	36.3	38.2	40.4	41.5	40.2	44.2					18.3	20.2	21.1	23.5	24.7	26.9	27.7	28.8	31.8	33.2	34.5	37.8	38.8	39.9	38.8	40.9	44.3
	24.7	27	27.7	29.7	33	33.7	35.4	36.9	40.1	42.3	45.1	48.9	50.4	51.4	49.2	48.6	49.7					18.2	19.6	20.3	21.5	22.6	25	26.4	26.7	29.3	30.8	31.7	33.5	34.6	34.2	33.5	35.3	38.3
	27.3	28.7	31.5	32	36	37	37.3	39.9	41.6	43.8	46.4	49.6	51.8	52.6	49.2	48.2	50.2				OVX-HFD	18.2	20.2	22	24.5	25.4	27.7	32.5	33.8	35.3	35.7	38.7	41.3	43.4	43.7	42.5	40.1	43.5
	25.7	28.4	29	30.5	32	31.8	31.8	32.7	33.6	33.3	34.6	37.1	38	39.6	38	37	39.5					18.8	21	24.4	26.7	28	28	32.6	34.1	32.3	31.7	35.1	37.9	40.3	40.4	38.6	40.3	37.6
																						17.2	19.2	22.4	25.9	29.2	31.1	34.5	38.2	40.1	42.5	44.8	46.8	47.5	36.9	37.9	42.8	46.1
																						17.8	20.6	23.5	26	28.9	30.5	34.1	35	37	38.8	40.2	41.4	42.2	40.7	39.1	42.8	44.6
																						17.6	19.5	22	24.4	27.5	30	33.4	35.2	37.3	38.6	39.6	41.8	43.5	42.6	41	44.8	45.4
																						16.2	19.7	22.7	24.4	27.1	30.4	33.2	34.2	36	38	40.6	40.6	43	42.5	43.1	42.1	44.3
																						17.5	20.7	23.2	23.6	26.2	29.2	33.1	34	35	36.5	38.1	38.9	40.1	39.3	40.5	40.5	42
																						20	23.7	26.3	28.4	30.3	33.5	36.1	37.3	39.8	41.3	44.1	44.7	47.6	47.3	48.2	48.8	50.4
																						17.5	20.9	25.6	27.8	30.7	33.9	36.1	38.3	39.5	42.2	43.1	45.1	47.5	47.3	46.3	47.3	50.4
																						18.5	21	25.1	26.7	29.2	32.9	35.3	37.6	39.5	41.9	42.2	45.1	47	47.8	45.7	47.5	51
																						16.6	19	21.9	23.8	26.5	30	31.9	33.9	35.2	37.7	38.8	41.4	43.2	41.6	39.9	42	45.2
																						17.3	20.1	24.5	26.6	29.3	32.8	34.4	36.5	37.7	39.2	39.6	41.8	42.8	42.7	41.2	42.6	45.2
																					OVX-HFD+E2	17.8	20.3	23.4	24.8	26	26.7	30	29.7	30.8	33.6	33.1	36.2	38.4	39.4	38.5	37	39.3
																						18.3	20	22	23.1	24.4	25.6	27.6	29	29	28.8	31.1	34.2	35.2	36	34.8	31.7	34.9
																						18.6	19.7	21.5	23.1	23.9	24.3	27.9	29.1	32.2	32.9	34.7	37.7	39.3	40.4	37.7	39	36.4
																						17.3	19.1	21.3	23.1	24.5	25.1	26.1	28.4	29.4	29.9	31.5	35.2	34.8	34.6	33.4	35.5	37.1
																						17.6	19.4	21.1	23.1	25	27	28.4	31.2	33.4	34.4	36	37.9	38.1	37.7	35.1	36.1	38.1
																						17.7	19.1	21	22.2	23	25.4	27.3	28.8	28.4	30.3	30.8	33.3	32	30.7	30.1	29	29.3
																						16.6	19.4	20.3	22.5	24.3	26.9	29.8	31.7	31.2	31.3	32.5	33.5	34.5	34.3	36.1	36.5	37.1
																						17	18.8	20	22.1	22.5	25.2	28.1	29.9	31.2	30.6	32	33.5	34.1	34.6	36	37.3	38.1
																						18.8	21.7	22.5	25.5	28.7	31.6	35.2	36.8	37.2	39	40.3	41.4	42.8	42.6	43.2	43.2	44.5
																						17.4	19.6	21.3	22.4	24.2	25.4	25.7	26.8	28.2	30.2	30.6	32.5	32.6	32.7	32.6	33.7	36.9
																						17.7	19.8	23	25.7	29.1	32	33.5	35	36.4	37.8	38.6	39.9	40	39.5	39.6	40.6	43.8
																						16.5	18.7	20.4	23.3	24.9	27	28.3	30.4	31.7	32.4	33.2	35.1	36.3	35.5	35.3	36.5	40.4
																						18	19.9	22.8	26.1	28.6	31.3	32.5	32.9	35	36.2	36.3	37.9	38.2	38.5	37.8	37.9	40.8

## Sheet: Fig.1 M-Chow
Fig. 1B,C
#56	34.2	g							#59	33.9	g							#60	34.3	g							#61	34.8	g							#62	35.3	g							#63	33.9	g
Time	Lap(2017/12/18 14:26:40 - 2017/12/21 7:07:10)[H:M:S]	VO2[ml/min]	VCO2[ml/min]	Time	Lap(2017/12/18 14:26:40 - 2017/12/21 7:07:10)[H:M:S]	VO2[ml/min]	VCO2[ml/min]		Time	Lap(2017/12/18 14:26:40 - 2017/12/21 7:07:10)[H:M:S]	VO2[ml/min]	VCO2[ml/min]	Time	Lap(2017/12/18 14:26:40 - 2017/12/21 7:07:10)[H:M:S]	VO2[ml/min]	VCO2[ml/min]		Time	Lap[H:M:S]	VO2[ml/min]	VCO2[ml/min]	Time	Lap(2017/12/21 12:01:46 - 2017/12/25 10:42:16)[H:M:S]	VO2[ml/min]	VCO2[ml/min]		Time	Lap(2017/12/18 14:26:41 - 2017/12/21 7:04:11)[H:M:S]	VO2[ml/min]	VCO2[ml/min]	Time	Lap[H:M:S]	VO2[ml/min]	VCO2[ml/min]		Time	Lap(2017/12/18 14:26:41 - 2017/12/21 7:04:56)[H:M:S]	VO2[ml/min]	VCO2[ml/min]	Time	Lap(2017/12/18 14:26:41 - 2017/12/21 7:04:56)[H:M:S]	VO2[ml/min]	VCO2[ml/min]		Time	Lap[Unit-1]	VO2[ml/min]	VCO2[ml/min]	Time
7	22:14:15	1.8	1.48	7	1 day, 22:14:15	1.34	1.09		7	22:15:00	1.96	1.66	7	1 day, 22:15:00	2.16	1.89		7	22:15:45	2.26	1.9	7	1 day, 22:15:45	1.78	1.45		7	22:09:00	1.12	0.84	7	1 day, 22:09:00	1.23	0.93		7	13:36:00	1.73	1.27	7	1 day, 13:36:00	1.42	1.07		7	13:36:45	1.07	0.84	7
	22:19:30	1.74	1.32		1 day, 22:19:30	1.5	1.21			22:20:15	2.25	1.86		1 day, 22:20:15	2.15	1.79			22:21:00	2.26	1.86		1 day, 22:21:00	2.01	1.63			22:14:15	1.49	1.22		1 day, 22:14:15	1.37	1.11			13:41:15	1.99	1.42		1 day, 13:41:15	2.01	1.55			13:42:00	1	0.75
	22:24:45	1.77	1.35		1 day, 22:24:45	1.72	1.42			22:25:30	2.09	1.74		1 day, 22:25:30	2.24	1.88			22:26:15	2.16	1.78		1 day, 22:26:15	1.99	1.61			22:19:30	1.63	1.25		1 day, 22:19:30	1.55	1.21			13:46:30	1.84	1.27		1 day, 13:46:30	2.08	1.66			13:47:15	0.98	0.72
	22:30:00	1.59	1.18		1 day, 22:30:00	1.92	1.62			22:30:45	2.08	1.7		1 day, 22:30:45	2.18	1.8			22:31:30	2.21	1.88		1 day, 22:31:30	2.15	1.71			22:24:45	1.84	1.46		1 day, 22:24:45	1.93	1.53			13:51:45	1.9	1.42		1 day, 13:51:45	2.01	1.63			13:52:30	1	0.73
	22:35:15	1.21	0.88		1 day, 22:35:15	2.01	1.65			22:36:00	1.83	1.47		1 day, 22:36:00	2.18	1.8			22:36:45	2.16	1.8		1 day, 22:36:45	2.1	1.7			22:30:00	1.69	1.36		1 day, 22:30:00	1.84	1.49			13:57:00	1.99	1.55		1 day, 13:57:00	2.16	1.77			13:57:45	1.06	0.8
	22:40:30	1.32	0.96		1 day, 22:40:30	1.89	1.52			22:41:15	1.44	1.14		1 day, 22:41:15	2.12	1.77			22:42:00	2.11	1.75		1 day, 22:42:00	2.15	1.77			22:35:15	1.43	1.12		1 day, 22:35:15	1.57	1.26			14:04:30	1.88	1.54		1 day, 14:04:30	1.81	1.54			14:05:15	1.6	1.31
	22:45:45	1.35	0.96		1 day, 22:45:45	1.61	1.31			22:46:30	1.27	0.98		1 day, 22:46:30	2.16	1.79			22:47:15	2.04	1.67		1 day, 22:47:15	2.13	1.7			22:40:30	1.23	0.96		1 day, 22:40:30	1.26	1			14:09:45	1.85	1.47		1 day, 14:09:45	1.95	1.6			14:10:30	1.74	1.38
	22:51:00	1.47	1.03		1 day, 22:51:00	1.37	1.07			22:51:45	1.31	1.01		1 day, 22:51:45	2.03	1.64			22:52:30	1.86	1.53		1 day, 22:52:30	1.93	1.55			22:45:45	1.07	0.84		1 day, 22:45:45	1.24	0.98			14:15:00	1.76	1.39		1 day, 14:15:00	1.85	1.49			14:15:45	1.92	1.56
	22:56:15	1.33	0.92		1 day, 22:56:15	1.4	1.1			22:57:00	1.22	0.95		1 day, 22:57:00	1.92	1.59			22:57:45	1.51	1.18		1 day, 22:57:45	1.8	1.41			22:51:00	1.07	0.84		1 day, 22:51:00	1.21	0.96			14:20:15	1.87	1.45		1 day, 14:20:15	1.72	1.38			14:21:00	1.88	1.42
	23:03:45	1.36	0.99		1 day, 23:03:45	1.4	1.19			23:04:30	1.05	0.86		1 day, 23:04:30	1.69	1.41			23:05:15	1.12	0.94		1 day, 23:05:15	1.34	1.15			22:56:15	1.04	0.81		1 day, 22:56:15	1.3	1.03			14:25:30	1.96	1.51		1 day, 14:25:30	1.54	1.19			14:26:15	2.01	1.61
	23:09:00	1.33	0.91		1 day, 23:09:00	1.63	1.3			23:09:45	1.18	0.88		1 day, 23:09:45	1.9	1.56			23:10:30	1.1	0.82		1 day, 23:10:30	1.43	1.14			23:03:45	1.18	0.94		1 day, 23:03:45	1.18	0.98			14:30:45	1.63	1.26		1 day, 14:30:45	1.65	1.31			14:31:30	1.82	1.48
8	23:14:15	1.24	0.86	8	1 day, 23:14:15	1.74	1.41		8	23:15:00	1.25	0.92	8	1 day, 23:15:00	1.95	1.57		8	23:15:45	1.24	0.97	8	1 day, 23:15:45	1.29	1.02		8	23:09:00	1.49	1.24	8	1 day, 23:09:00	1.23	1.01		8	14:36:00	1.28	0.98	8	1 day, 14:36:00	1.27	0.98		8	14:36:45	1.45	1.11	8
	23:19:30	1.13	0.78		1 day, 23:19:30	1.69	1.39			23:20:15	1.22	0.91		1 day, 23:20:15	2.03	1.71			23:21:00	1.5	1.23		1 day, 23:21:00	1.29	0.99			23:14:15	1.9	1.58		1 day, 23:14:15	1.29	1			14:41:15	1.06	0.78		1 day, 14:41:15	1.13	0.87			14:42:00	1.23	0.94
	23:24:45	1.19	0.84		1 day, 23:24:45	1.63	1.35			23:25:30	1.24	0.89		1 day, 23:25:30	1.9	1.55			23:26:15	1.21	0.93		1 day, 23:26:15	1.34	1.01			23:19:30	1.69	1.36		1 day, 23:19:30	1.23	0.94			14:46:30	1	0.74		1 day, 14:46:30	1.1	0.84			14:47:15	1.31	1.02
	23:30:00	1.1	0.74		1 day, 23:30:00	1.69	1.39			23:30:45	1.25	0.94		1 day, 23:30:45	1.55	1.22			23:31:30	1.09	0.81		1 day, 23:31:30	1.32	1			23:24:45	1.34	1.05		1 day, 23:24:45	1.21	0.92			14:51:45	0.97	0.68		1 day, 14:51:45	1.12	0.84			14:52:30	1.51	1.21
	23:35:15	1.15	0.78		1 day, 23:35:15	1.63	1.31			23:36:00	1.27	0.95		1 day, 23:36:00	1.37	1.06			23:36:45	1.06	0.77		1 day, 23:36:45	1.23	0.91			23:30:00	1.17	0.91		1 day, 23:30:00	1.23	0.94			14:57:00	0.97	0.73		1 day, 14:57:00	1.15	0.86			14:57:45	1.2	0.94
	23:40:30	1.16	0.77		1 day, 23:40:30	1.35	1.07			23:41:15	1.5	1.12		1 day, 23:41:15	1.34	1.05			23:42:00	1.12	0.82		1 day, 23:42:00	1.29	0.96			23:35:15	1.09	0.88		1 day, 23:35:15	1.75	1.41			15:04:30	0.88	0.7		1 day, 15:04:30	1.24	0.95			15:05:15	1.01	0.86
	23:45:45	1.28	0.86		1 day, 23:45:45	1.18	0.92			23:46:30	1.77	1.39		1 day, 23:46:30	1.4	1.1			23:47:15	1.3	0.97		1 day, 23:47:15	1.26	0.94			23:40:30	1.12	0.87		1 day, 23:40:30	1.66	1.34			15:09:45	0.99	0.71		1 day, 15:09:45	1.3	0.96			15:10:30	1.01	0.78
	23:51:00	1.16	0.78		1 day, 23:51:00	1.11	0.86			23:51:45	1.86	1.44		1 day, 23:51:45	1.34	1.06			23:52:30	1.61	1.28		1 day, 23:52:30	1.25	0.96			23:45:45	1.12	0.86		1 day, 23:45:45	2.01	1.71			15:15:00	1.06	0.74		1 day, 15:15:00	1.16	0.84			15:15:45	0.98	0.78
	23:56:15	1.39	0.98		1 day, 23:56:15	1.44	1.18			23:57:00	2.08	1.68		1 day, 23:57:00	1.6	1.38			23:57:45	1.25	0.95		1 day, 23:57:45	1.23	0.9			23:51:00	1.15	0.9		1 day, 23:51:00	2.12	1.79			15:20:15	1.14	0.79		1 day, 15:20:15	1.28	0.93			15:21:00	1.03	0.77
	1 day, 0:03:45	1.79	1.38		2 days, 0:03:45	1.01	0.85			1 day, 0:04:30	1.39	1.19		2 days, 0:04:30	1.2	1.02			1 day, 0:05:15	1.1	0.91		2 days, 0:05:15	1.09	0.85			23:56:15	1.15	0.92		1 day, 23:56:15	1.93	1.61			15:25:30	1.06	0.73		1 day, 15:25:30	1.24	0.89			15:26:15	1.01	0.78
	1 day, 0:09:00	1.8	1.31		2 days, 0:09:00	1.03	0.8			1 day, 0:09:45	1.28	1.01		2 days, 0:09:45	1.32	1.04			1 day, 0:10:30	1.18	0.87		2 days, 0:10:30	1.26	0.95			1 day, 0:03:45	1.12	0.93		2 days, 0:03:45	1.37	1.17			15:30:45	1.12	0.78		1 day, 15:30:45	1.42	1.03			15:31:30	0.96	0.72
9	1 day, 0:14:15	1.51	1.06	9	2 days, 0:14:15	1.11	0.82		9	1 day, 0:15:00	1.25	1	9	2 days, 0:15:00	1.37	1.07		9	1 day, 0:15:45	1.19	0.89	9	2 days, 0:15:45	1.43	1.08		9	1 day, 0:09:00	1.24	0.99	9	2 days, 0:09:00	1.32	1.09		9	15:36:00	1.12	0.81	9	1 day, 15:36:00	1.78	1.35		9	15:36:45	1.06	0.78	9
	1 day, 0:19:30	1.19	0.78		2 days, 0:19:30	1.17	0.89			1 day, 0:20:15	1.15	0.86		2 days, 0:20:15	1.32	1			1 day, 0:21:00	1.25	0.91		2 days, 0:21:00	2.01	1.57			1 day, 0:14:15	1.17	0.93		2 days, 0:14:15	1.26	1.06			15:41:15	1.17	0.83		1 day, 15:41:15	2.02	1.63			15:42:00	1.21	0.92
	1 day, 0:24:45	1.27	0.87		2 days, 0:24:45	1.17	0.89			1 day, 0:25:30	1.22	0.95		2 days, 0:25:30	1.3	1.01			1 day, 0:26:15	1.32	0.98		2 days, 0:26:15	2.15	1.7			1 day, 0:19:30	1.14	0.91		2 days, 0:19:30	1.31	1.13			15:46:30	1.14	0.82		1 day, 15:46:30	1.75	1.38			15:47:15	1.86	1.51
	1 day, 0:30:00	1.56	1.18		2 days, 0:30:00	1.17	0.84			1 day, 0:30:45	1.27	1.02		2 days, 0:30:45	1.27	0.96			1 day, 0:31:30	1.71	1.32		2 days, 0:31:30	2.26	1.74			1 day, 0:24:45	1.73	1.4		2 days, 0:24:45	1.4	1.24			15:51:45	1.11	0.78		1 day, 15:51:45	1.57	1.24			15:52:30	1.82	1.43
	1 day, 0:35:15	1.87	1.4		2 days, 0:35:15	1.32	1.03			1 day, 0:36:00	1.27	0.98		2 days, 0:36:00	1.44	1.11			1 day, 0:36:45	2.11	1.71		2 days, 0:36:45	2.14	1.69			1 day, 0:30:00	2.06	1.79		2 days, 0:30:00	1.14	0.97			15:57:00	1.08	0.76		1 day, 15:57:00	1.36	1.08			15:57:45	2.11	1.72
	1 day, 0:40:30	1.76	1.33		2 days, 0:40:30	1.23	0.92			1 day, 0:41:15	1.19	0.91		2 days, 0:41:15	1.85	1.5			1 day, 0:42:00	2.34	1.88		2 days, 0:42:00	2.03	1.62			1 day, 0:35:15	1.96	1.68		2 days, 0:35:15	1.2	0.99			16:04:30	2.03	1.62		1 day, 16:04:30	1.09	0.92			16:05:15	1.84	1.54
	1 day, 0:45:45	1.64	1.25		2 days, 0:45:45	1.07	0.79			1 day, 0:46:30	1.16	0.91		2 days, 0:46:30	1.89	1.49			1 day, 0:47:15	2.13	1.76		2 days, 0:47:15	2.01	1.57			1 day, 0:40:30	1.87	1.59		2 days, 0:40:30	1.29	1.04			16:09:45	1.87	1.43		1 day, 16:09:45	1.23	0.98			16:10:30	1.82	1.52
	1 day, 0:51:00	1.74	1.31		2 days, 0:51:00	1.12	0.83			1 day, 0:51:45	1.22	0.94		2 days, 0:51:45	1.93	1.55			1 day, 0:52:30	1.96	1.6		2 days, 0:52:30	1.84	1.5			1 day, 0:45:45	1.95	1.57		2 days, 0:45:45	1.28	1.04			16:15:00	1.81	1.42		1 day, 16:15:00	1.2	0.94			16:15:45	1.91	1.59
	1 day, 0:56:15	1.47	1.12		2 days, 0:56:15	1.17	0.89			1 day, 0:57:00	1.3	1		2 days, 0:57:00	2.01	1.6			1 day, 0:57:45	2.04	1.66		2 days, 0:57:45	1.83	1.45			1 day, 0:51:00	1.84	1.52		2 days, 0:51:00	1.37	1.12			16:20:15	1.79	1.42		1 day, 16:20:15	1.16	0.89			16:21:00	1.82	1.46
	1 day, 1:03:45	1.02	0.8		2 days, 1:03:45	1.38	1.16			1 day, 1:04:30	1.28	1.04		2 days, 1:04:30	1.87	1.54			1 day, 1:05:15	1.81	1.55		2 days, 1:05:15	1.4	1.15			1 day, 0:56:15	1.63	1.33		2 days, 0:56:15	1.34	1.07			16:25:30	1.75	1.39		1 day, 16:25:30	1.13	0.89			16:26:15	1.45	1.15
	1 day, 1:09:00	0.95	0.69		2 days, 1:09:00	1.52	1.22			1 day, 1:09:45	1.3	0.98		2 days, 1:09:45	2.01	1.59			1 day, 1:10:30	1.4	1.11		2 days, 1:10:30	1.28	1.02			1 day, 1:03:45	1.2	0.99		2 days, 1:03:45	1.58	1.39			16:30:45	1.88	1.5		1 day, 16:30:45	1.21	0.94			16:31:30	1.24	0.99
10	1 day, 1:14:15	0.95	0.66	10	2 days, 1:14:15	1.61	1.32		10	1 day, 1:15:00	1.3	0.99	10	2 days, 1:15:00	1.87	1.51		10	1 day, 1:15:45	1.17	0.89	10	2 days, 1:15:45	1.23	0.98		10	1 day, 1:09:00	1.17	0.93	10	2 days, 1:09:00	1.69	1.41		10	16:36:00	1.55	1.16	10	1 day, 16:36:00	1.15	0.9		10	16:36:45	1.17	0.92	10
	1 day, 1:19:30	1.19	0.84		2 days, 1:19:30	1.57	1.25			1 day, 1:20:15	1.5	1.17		2 days, 1:20:15	1.7	1.36			1 day, 1:21:00	1.12	0.87		2 days, 1:21:00	1.15	0.89			1 day, 1:14:15	1.11	0.87		2 days, 1:14:15	1.97	1.65			16:41:15	1.2	0.87		1 day, 16:41:15	1.16	0.89			16:42:00	1.2	0.96
	1 day, 1:24:45	1.22	0.83		2 days, 1:24:45	1.61	1.25			1 day, 1:25:30	1.34	1.01		2 days, 1:25:30	1.43	1.14			1 day, 1:26:15	1.59	1.29		2 days, 1:26:15	1.24	0.97			1 day, 1:19:30	1.11	0.89		2 days, 1:19:30	1.58	1.29			16:46:30	1.05	0.74		1 day, 16:46:30	1.21	0.93			16:47:15	0.98	0.75
	1 day, 1:30:00	1.06	0.71		2 days, 1:30:00	1.86	1.51			1 day, 1:30:45	1.48	1.13		2 days, 1:30:45	1.29	1.01			1 day, 1:31:30	1.84	1.43		2 days, 1:31:30	1.35	1.02			1 day, 1:24:45	1.04	0.83		2 days, 1:24:45	1.38	1.13			16:51:45	1.08	0.78		1 day, 16:51:45	1.21	0.94			16:52:30	1.01	0.76
	1 day, 1:35:15	0.96	0.66		2 days, 1:35:15	1.87	1.51			1 day, 1:36:00	1.82	1.43		2 days, 1:36:00	1.18	0.92			1 day, 1:36:45	1.76	1.38		2 days, 1:36:45	1.24	0.96			1 day, 1:30:00	1.31	1.09		2 days, 1:30:00	1.34	1.12			16:57:00	0.97	0.7		1 day, 16:57:00	1.18	0.9			16:57:45	1.03	0.8
	1 day, 1:40:30	1.04	0.73		2 days, 1:40:30	1.67	1.31			1 day, 1:41:15	1.92	1.53		2 days, 1:41:15	1.2	0.92			1 day, 1:42:00	1.79	1.43		2 days, 1:42:00	1.32	0.97			1 day, 1:35:15	1.63	1.39		2 days, 1:35:15	1.29	1.1			17:04:30	0.93	0.71		1 day, 17:04:30	1.1	0.92			17:05:15	0.89	0.76
	1 day, 1:45:45	1.13	0.81		2 days, 1:45:45	1.37	1.05			1 day, 1:46:30	1.82	1.46		2 days, 1:46:30	1.23	0.92			1 day, 1:47:15	1.97	1.63		2 days, 1:47:15	1.28	0.93			1 day, 1:40:30	1.38	1.14		2 days, 1:40:30	1.8	1.54			17:09:45	1.03	0.73		1 day, 17:09:45	1.16	0.92			17:10:30	0.99	0.79
	1 day, 1:51:00	1.06	0.73		2 days, 1:51:00	1.43	1.14			1 day, 1:51:45	1.94	1.53		2 days, 1:51:45	1.23	0.91			1 day, 1:52:30	1.94	1.6		2 days, 1:52:30	1.24	0.92			1 day, 1:45:45	1.32	1.05		2 days, 1:45:45	1.72	1.46			17:15:00	1.08	0.72		1 day, 17:15:00	1.13	0.85			17:15:45	1.02	0.78
	1 day, 1:56:15	1.09	0.76		2 days, 1:56:15	1.21	0.95			1 day, 1:57:00	1.83	1.48		2 days, 1:57:00	1.2	0.89			1 day, 1:57:45	1.79	1.46		2 days, 1:57:45	1.34	1			1 day, 1:51:00	1.2	0.93		2 days, 1:51:00	1.42	1.15			17:20:15	1.06	0.72		1 day, 17:20:15	1.07	0.8			17:21:00	1.51	1.24
	1 day, 2:03:45	1.02	0.72		2 days, 2:03:45	0.94	0.75			1 day, 2:04:30	1.63	1.35		2 days, 2:04:30	1.24	0.98			1 day, 2:05:15	1.25	1.04		2 days, 2:05:15	1.15	0.88			1 day, 1:56:15	1.52	1.28		2 days, 1:56:15	1.35	1.13			17:25:30	1.03	0.68		1 day, 17:25:30	1.1	0.83			17:26:15	1.54	1.22
	1 day, 2:09:00	1.02	0.71		2 days, 2:09:00	0.98	0.76			1 day, 2:09:45	1.31	1.06		2 days, 2:09:45	1.23	0.89			1 day, 2:10:30	1.24	0.97		2 days, 2:10:30	1.26	0.92			1 day, 2:03:45	1.73	1.48		2 days, 2:03:45	1.98	1.71			17:30:45	1.09	0.75		1 day, 17:30:45	1.03	0.77			17:31:30	1.61	1.35
11	1 day, 2:14:15	1.1	0.78	11	2 days, 2:14:15	1.01	0.78		11	1 day, 2:15:00	1.16	0.91	11	2 days, 2:15:00	1.23	0.89		11	1 day, 2:15:45	1.1	0.88	11	2 days, 2:15:45	1.3	0.97		11	1 day, 2:09:00	1.99	1.68	11	2 days, 2:09:00	2.09	1.78		11	17:36:00	1.12	0.75	11	1 day, 17:36:00	1.36	1.07		11	17:36:45	1.38	1.1	11
	1 day, 2:19:30	1.33	0.98		2 days, 2:19:30	1.14	0.87			1 day, 2:20:15	1.13	0.84		2 days, 2:20:15	1.27	0.92			1 day, 2:21:00	1.04	0.8		2 days, 2:21:00	1.9	1.51			1 day, 2:14:15	2.15	1.78		2 days, 2:14:15	2.12	1.84			17:41:15	1.06	0.73		1 day, 17:41:15	1.68	1.31			17:42:00	1.12	0.86
	1 day, 2:24:45	1.66	1.26		2 days, 2:24:45	1.09	0.82			1 day, 2:25:30	1.1	0.83		2 days, 2:25:30	1.24	0.91			1 day, 2:26:15	1.13	0.9		2 days, 2:26:15	1.93	1.52			1 day, 2:19:30	2.01	1.71		2 days, 2:19:30	2.12	1.74			17:46:30	1.09	0.74		1 day, 17:46:30	1.68	1.32			17:47:15	1.07	0.81
	1 day, 2:30:00	1.54	1.12		2 days, 2:30:00	1.09	0.84			1 day, 2:30:45	1.19	0.85		2 days, 2:30:45	1.24	0.9			1 day, 2:31:30	1.16	0.92		2 days, 2:31:30	2.07	1.6			1 day, 2:24:45	1.93	1.64		2 days, 2:24:45	2.22	1.84			17:51:45	1.15	0.78		1 day, 17:51:45	1.7	1.34			17:52:30	1.09	0.82
	1 day, 2:35:15	1.19	0.83		2 days, 2:35:15	1.04	0.77			1 day, 2:36:00	1.27	0.99		2 days, 2:36:00	1.32	0.98			1 day, 2:36:45	1.16	0.88		2 days, 2:36:45	1.92	1.49			1 day, 2:30:00	2.02	1.66		2 days, 2:30:00	2.22	1.85			17:57:00	1.11	0.76		1 day, 17:57:00	1.65	1.29			17:57:45	1.09	0.83
	1 day, 2:40:30	1.11	0.77		2 days, 2:40:30	1.09	0.82			1 day, 2:41:15	1.28	0.94		2 days, 2:41:15	1.43	1.11			1 day, 2:42:00	1.24	0.93		2 days, 2:42:00	1.61	1.27			1 day, 2:35:15	1.83	1.51		2 days, 2:35:15	1.92	1.62			18:04:30	1.05	0.77		1 day, 18:04:30	1.08	0.87			18:05:15	1.04	0.86
	1 day, 2:45:45	1.12	0.75		2 days, 2:45:45	1.14	0.86			1 day, 2:46:30	1.28	0.94		2 days, 2:46:30	1.76	1.35			1 day, 2:47:15	1.27	0.96		2 days, 2:47:15	1.41	1.13			1 day, 2:40:30	1.49	1.23		2 days, 2:40:30	2.03	1.72			18:09:45	1.05	0.73		1 day, 18:09:45	1.04	0.82			18:10:30	1.04	0.81
	1 day, 2:51:00	1.08	0.72		2 days, 2:51:00	1.2	0.88			1 day, 2:51:45	1.22	0.91		2 days, 2:51:45	1.47	1.09			1 day, 2:52:30	1.4	1.09		2 days, 2:52:30	1.2	0.93			1 day, 2:45:45	1.78	1.5		2 days, 2:45:45	2.05	1.74			18:15:00	1.23	0.84		1 day, 18:15:00	1.18	0.89			18:15:45	1.13	0.88
	1 day, 2:56:15	1.1	0.73		2 days, 2:56:15	1.09	0.8			1 day, 2:57:00	1.25	0.93		2 days, 2:57:00	1.27	0.93			1 day, 2:57:45	1.3	0.98		2 days, 2:57:45	1.09	0.86			1 day, 2:51:00	1.81	1.53		2 days, 2:51:00	2.06	1.71			18:20:15	1.2	0.81		1 day, 18:20:15	1.12	0.82			18:21:00	1.12	0.84
	1 day, 3:03:45	1.08	0.79		2 days, 3:03:45	1.04	0.83			1 day, 3:04:30	1.08	0.86		2 days, 3:04:30	1.12	0.86			1 day, 3:05:15	1.13	0.94		2 days, 3:05:15	1	0.84			1 day, 2:56:15	1.84	1.5		2 days, 2:56:15	1.8	1.45			18:25:30	1.06	0.73		1 day, 18:25:30	1.12	0.83			18:26:15	1.1	0.83
	1 day, 3:09:00	1.12	0.74		2 days, 3:09:00	1.03	0.79			1 day, 3:09:45	1.22	0.85		2 days, 3:09:45	1.29	0.92			1 day, 3:10:30	1.25	0.93		2 days, 3:10:30	1.12	0.89			1 day, 3:03:45	2.01	1.72		2 days, 3:03:45	1.28	1.1			18:30:45	1.11	0.78		1 day, 18:30:45	1.14	0.84			18:31:30	1.12	0.84
12	1 day, 3:14:15			12	2 days, 3:14:15	1	0.75		12	1 day, 3:15:00			12	2 days, 3:15:00	1.3	0.92		12	1 day, 3:15:45			12	2 days, 3:15:45	1.2	0.91		12	1 day, 3:09:00	2.18	1.82	12	2 days, 3:09:00	1.49	1.24		12	18:36:00	1.18	0.85	12	1 day, 18:36:00	1.17	0.86		12	18:36:45	1.3	1.04	12
	1 day, 3:19:30				2 days, 3:19:30	1	0.72			1 day, 3:20:15				2 days, 3:20:15	1.35	0.95			1 day, 3:21:00				2 days, 3:21:00	1.26	0.96			1 day, 3:14:15	2.13	1.77		2 days, 3:14:15	1.78	1.45			18:41:15	1.14	0.78		1 day, 18:41:15	1.12	0.87			18:42:00	1.53	1.27
	1 day, 3:24:45				2 days, 3:24:45	1.27	0.99			1 day, 3:25:30				2 days, 3:25:30	1.3	0.93			1 day, 3:26:15				2 days, 3:26:15	1.32	1			1 day, 3:19:30	2.02	1.68		2 days, 3:19:30	2.12	1.77			18:46:30	1.14	0.78		1 day, 18:46:30	1.24	0.92			18:47:15	1.68	1.39
	1 day, 3:30:00				2 days, 3:30:00	1.39	1.08			1 day, 3:30:45				2 days, 3:30:45	1.26	0.87			1 day, 3:31:30				2 days, 3:31:30	1.35	1			1 day, 3:24:45	1.98	1.61		2 days, 3:24:45	1.97	1.64			18:51:45	1.18	0.85		1 day, 18:51:45	1.18	0.87			18:52:30	1.75	1.44
	1 day, 3:35:15	1.07	0.82		2 days, 3:35:15	1.38	1.11			1 day, 3:36:00	1.62	1.4		2 days, 3:36:00	1.21	0.85			1 day, 3:36:45	1.57	1.45		2 days, 3:36:45	1.55	1.25			1 day, 3:30:00	1.99	1.61		2 days, 3:30:00	2.19	1.83			18:57:00	1.18	0.81		1 day, 18:57:00	1.17	0.87			18:57:45	1.67	1.36
	1 day, 3:40:30	1.15	0.78		2 days, 3:40:30	1.5	1.18			1 day, 3:41:15	1.92	1.47		2 days, 3:41:15	1.23	0.88			1 day, 3:42:00	1.94	1.48		2 days, 3:42:00	1.76	1.39			1 day, 3:35:15	2.01	1.64		2 days, 3:35:15	2.23	1.91			19:04:30	1	0.73		1 day, 19:04:30	1.38	1.14			19:05:15	1.07	0.87
	1 day, 3:45:45	1.3	0.9		2 days, 3:45:45	1.7	1.4			1 day, 3:46:30	1.7	1.28		2 days, 3:46:30	1.2	0.86			1 day, 3:47:15	1.82	1.47		2 days, 3:47:15	1.98	1.56			1 day, 3:40:30	2.16	1.76		2 days, 3:40:30	2.14	1.82			19:09:45	1.03	0.71		1 day, 19:09:45	1.47	1.12			19:10:30	0.97	0.72
	1 day, 3:51:00	1.24	0.86		2 days, 3:51:00	1.55	1.23			1 day, 3:51:45	1.48	1.13		2 days, 3:51:45	1.3	0.93			1 day, 3:52:30	1.65	1.35		2 days, 3:52:30	1.92	1.53			1 day, 3:45:45	2.16	1.83		2 days, 3:45:45	1.79	1.49			19:15:00	1.09	0.73		1 day, 19:15:00	1.62	1.24			19:15:45	1	0.76
	1 day, 3:56:15	1.15	0.8		2 days, 3:56:15	1.32	1.02			1 day, 3:57:00	1.19	0.88		2 days, 3:57:00	1.73	1.29			1 day, 3:57:45	1.28	1.05		2 days, 3:57:45	1.83	1.39			1 day, 3:51:00	2.04	1.71		2 days, 3:51:00	1.6	1.33			19:20:15	1.15	0.75		1 day, 19:20:15	1.59	1.21			19:21:00	0.99	0.75
	1 day, 4:03:45	1.25	0.94		2 days, 4:03:45	1.01	0.79			1 day, 4:04:30	1.04	0.83		2 days, 4:04:30	1.86	1.38			1 day, 4:05:15	0.95	0.8		2 days, 4:05:15	1.83	1.52			1 day, 3:56:15	2.08	1.72		2 days, 3:56:15	1.83	1.53			19:25:30	1.3	0.91		1 day, 19:25:30	1.59	1.21			19:26:15	1.02	0.82
	1 day, 4:09:00	1.18	0.84		2 days, 4:09:00	1.23	0.93			1 day, 4:09:45	1.13	0.79		2 days, 4:09:45	1.93	1.43			1 day, 4:10:30	0.99	0.75		2 days, 4:10:30	1.9	1.51			1 day, 4:03:45	2.01	1.74		2 days, 4:03:45	1.88	1.65			19:30:45	1.5	1.1		1 day, 19:30:45	1.35	1.01			19:31:30	0.99	0.74
13	1 day, 4:14:15	1.1	0.76	13	2 days, 4:14:15	1.12	0.85		13	1 day, 4:15:00	1.21	0.89	13	2 days, 4:15:00	1.92	1.46		13	1 day, 4:15:45	1.04	0.83	13	2 days, 4:15:45	1.78	1.44		13	1 day, 4:09:00	2.12	1.74	13	2 days, 4:09:00	1.8	1.49		13	19:36:00	1.65	1.2	13	1 day, 19:36:00	1.11	0.8		13	19:36:45	0.97	0.74	13
	1 day, 4:19:30	1.1	0.77		2 days, 4:19:30	1.1	0.83			1 day, 4:20:15	1.1	0.81		2 days, 4:20:15	1.84	1.45			1 day, 4:21:00	1.11	0.86		2 days, 4:21:00	1.73	1.41			1 day, 4:14:15	1.9	1.57		2 days, 4:14:15	1.56	1.27			19:41:15	1.76	1.24		1 day, 19:41:15	1.11	0.79			19:42:00	1.13	0.86
	1 day, 4:24:45	1.13	0.77		2 days, 4:24:45	1.09	0.81			1 day, 4:25:30	1.14	0.83		2 days, 4:25:30	1.96	1.62			1 day, 4:26:15	1.13	0.8		2 days, 4:26:15	1.38	1.1			1 day, 4:19:30	1.83	1.49		2 days, 4:19:30	1.46	1.2			19:46:30	1.76	1.29		1 day, 19:46:30	1.06	0.74			19:47:15	1.07	0.81
	1 day, 4:30:00	1.19	0.83		2 days, 4:30:00	1.2	0.88			1 day, 4:30:45	1.16	0.81		2 days, 4:30:45	1.6	1.25			1 day, 4:31:30	1.1	0.77		2 days, 4:31:30	1.2	0.91			1 day, 4:24:45	1.53	1.21		2 days, 4:24:45	1.45	1.18			19:51:45	1.71	1.26		1 day, 19:51:45	1.09	0.75			19:52:30	1.05	0.79
	1 day, 4:35:15	1.39	1		2 days, 4:35:15	1.15	0.86			1 day, 4:36:00	1.13	0.82		2 days, 4:36:00	1.29	0.99			1 day, 4:36:45	1.13	0.8		2 days, 4:36:45	1.2	0.91			1 day, 4:30:00	1.78	1.43		2 days, 4:30:00	1.54	1.25			19:57:00	1.59	1.16		1 day, 19:57:00	1.2	0.87			19:57:45	1.08	0.77
	1 day, 4:40:30	1.25	0.88		2 days, 4:40:30	1.07	0.78			1 day, 4:41:15	1.19	0.84		2 days, 4:41:15	1.14	0.85			1 day, 4:42:00	1.21	0.86		2 days, 4:42:00	1.21	0.91			1 day, 4:35:15	1.78	1.45		2 days, 4:35:15	1.45	1.17			20:04:30	1.08	0.85		1 day, 20:04:30	1.08	0.8			20:05:15	0.96	0.74
	1 day, 4:45:45	1.45	1.07		2 days, 4:45:45	1.03	0.78			1 day, 4:46:30	1.17	0.85		2 days, 4:46:30	1.2	0.87			1 day, 4:47:15	1.21	0.88		2 days, 4:47:15	1.15	0.86			1 day, 4:40:30	1.93	1.53		2 days, 4:40:30	1.56	1.24			20:09:45	1.06	0.74		1 day, 20:09:45	1.15	0.82			20:10:30	1.14	0.86
	1 day, 4:51:00	1.54	1.1		2 days, 4:51:00	1.06	0.77			1 day, 4:51:45	1.27	0.9		2 days, 4:51:45	1.18	0.85			1 day, 4:52:30	1.27	0.92		2 days, 4:52:30	1.15	0.85			1 day, 4:45:45	2.1	1.77		2 days, 4:45:45	1.93	1.6			20:15:00	1.06	0.75		1 day, 20:15:00	1.14	0.79			20:15:45	1.07	0.8
	1 day, 4:56:15	1.56	1.11		2 days, 4:56:15	1.04	0.76			1 day, 4:57:00	1.16	0.82		2 days, 4:57:00	1.14	0.8			1 day, 4:57:45	1.25	0.88		2 days, 4:57:45	1.15	0.81			1 day, 4:51:00	1.99	1.71		2 days, 4:51:00	1.85	1.53			20:20:15	1.02	0.68		1 day, 20:20:15	1.15	0.79			20:21:00	1.05	0.79
	1 day, 5:03:45	1.39	1.07		2 days, 5:03:45	1.09	0.89			1 day, 5:04:30	1.07	0.8		2 days, 5:04:30	1.16	0.92			1 day, 5:05:15	0.98	0.75		2 days, 5:05:15	1.18	0.91			1 day, 4:56:15	1.96	1.62		2 days, 4:56:15	2.16	1.83			20:25:30	1.05	0.72		1 day, 20:25:30	1.29	0.93			20:26:15	1.65	1.24
	1 day, 5:09:00	1.45	1.09		2 days, 5:09:00	1.5	1.16			1 day, 5:09:45	1.3	0.96		2 days, 5:09:45	1.18	0.86			1 day, 5:10:30	1.01	0.72		2 days, 5:10:30	1.21	0.89			1 day, 5:03:45	1.49	1.27		2 days, 5:03:45	2.02	1.79			20:30:45	1.14	0.78		1 day, 20:30:45	1.09	0.76			20:31:30	2.14	1.71
14	1 day, 5:14:15	1.54	1.12	14	2 days, 5:14:15	1.72	1.38		14	1 day, 5:15:00	1.22	0.89	14	2 days, 5:15:00	1.23	0.87		14	1 day, 5:15:45	1.1	0.76	14	2 days, 5:15:45	1.21	0.89		14	1 day, 5:09:00	1.41	1.11	14	2 days, 5:09:00	2.05	1.67		14	20:36:00	1.15	0.79	14	1 day, 20:36:00	1.11	0.79		14	20:36:45	2	1.6	14
	1 day, 5:19:30	1.73	1.24		2 days, 5:19:30	1.65	1.32			1 day, 5:20:15	1.37	1		2 days, 5:20:15	1.24	0.89			1 day, 5:21:00	1.17	0.82		2 days, 5:21:00	1.21	0.9			1 day, 5:14:15	1.24	0.99		2 days, 5:14:15	2.39	1.96			20:41:15	1.11	0.75		1 day, 20:41:15	1.11	0.8			20:42:00	1.83	1.5
	1 day, 5:24:45	1.48	1.09		2 days, 5:24:45	1.64	1.33			1 day, 5:25:30	1.17	0.83		2 days, 5:25:30	1.26	0.91			1 day, 5:26:15	1.24	0.89		2 days, 5:26:15	1.26	0.91			1 day, 5:19:30	1.23	1		2 days, 5:19:30	2.36	1.99			20:46:30	1.12	0.75		1 day, 20:46:30	1.2	0.83			20:47:15	1.8	1.46
	1 day, 5:30:00	1.53	1.13		2 days, 5:30:00	1.56	1.25			1 day, 5:30:45	1.5	1.07		2 days, 5:30:45	1.22	0.87			1 day, 5:31:30	1.07	0.74		2 days, 5:31:30	1.21	0.89			1 day, 5:24:45	1.15	0.89		2 days, 5:24:45	2.08	1.73			20:51:45	1.42	1.05		1 day, 20:51:45	1.2	0.82			20:52:30	1.71	1.4
	1 day, 5:35:15	1.22	0.9		2 days, 5:35:15	1.3	1.04			1 day, 5:36:00	1.69	1.27		2 days, 5:36:00	1.18	0.84			1 day, 5:36:45	1.49	1.15		2 days, 5:36:45	1.21	0.89			1 day, 5:30:00	1.18	0.97		2 days, 5:30:00	1.73	1.46			20:57:00	1.62	1.2		1 day, 20:57:00	1.12	0.8			20:57:45	1.27	0.96
	1 day, 5:40:30	1.15	0.82		2 days, 5:40:30	1.15	0.87			1 day, 5:41:15	1.43	1.05		2 days, 5:41:15	1.36	1.02			1 day, 5:42:00	1.72	1.36		2 days, 5:42:00	1.29	0.91			1 day, 5:35:15	1.12	0.9		2 days, 5:35:15	1.59	1.34			21:04:30	1.05	0.78		1 day, 21:04:30	0.97	0.73			21:05:15	0.97	0.84
	1 day, 5:45:45	1.07	0.76		2 days, 5:45:45	1.03	0.77			1 day, 5:46:30	1.21	0.82		2 days, 5:46:30	1.19	0.87			1 day, 5:47:15	1.9	1.39		2 days, 5:47:15	1.26	0.91			1 day, 5:40:30	1.17	0.92		2 days, 5:40:30					21:09:45	1.12	0.76		1 day, 21:09:45	1.55	1.18			21:10:30	0.99	0.76
	1 day, 5:51:00	1.12	0.81		2 days, 5:51:00	1.04	0.75			1 day, 5:51:45	1.21	0.84		2 days, 5:51:45	1.21	0.86			1 day, 5:52:30	1.9	1.48		2 days, 5:52:30	1.22	0.89			1 day, 5:45:45	1.59	1.28		2 days, 5:45:45					21:15:00	1.18	0.8		1 day, 21:15:00	1.79	1.3			21:15:45	0.97	0.75
	1 day, 5:56:15	1.13	0.79		2 days, 5:56:15	1.04	0.79			1 day, 5:57:00	1.19	0.82		2 days, 5:57:00	1.22	0.87			1 day, 5:57:45	1.8	1.38		2 days, 5:57:45	1.52	1.18			1 day, 5:51:00	2.13	1.83		2 days, 5:51:00					21:20:15	1.2	0.83		1 day, 21:20:15	1.85	1.4			21:21:00	1.11	0.89
	1 day, 6:03:45	1.07	0.81		2 days, 6:03:45	1.03	0.85			1 day, 6:04:30	1.16	0.87		2 days, 6:04:30	1.36	1.12			1 day, 6:05:15	1.26	1.04		2 days, 6:05:15	1.71	1.43			1 day, 5:56:15	2.13	1.81		2 days, 5:56:15					21:25:30	1.2	0.86		1 day, 21:25:30	1.91	1.45			21:26:15	1.05	0.82
	1 day, 6:09:00	1.05	0.74		2 days, 6:09:00	1.15	0.89			1 day, 6:09:45	1.21	0.86		2 days, 6:09:45	1.73	1.36			1 day, 6:10:30	1.13	0.87		2 days, 6:10:30	1.87	1.47			1 day, 6:03:45	1.93	1.65		2 days, 6:03:45					21:30:45	1.2	0.83		1 day, 21:30:45	2.01	1.57			21:31:30	1.1	0.81
15	1 day, 6:14:15	1.19	0.84	15	2 days, 6:14:15	1.13	0.85		15	1 day, 6:15:00	1.22	0.84	15	2 days, 6:15:00	1.78	1.37		15	1 day, 6:15:45	1.04	0.82	15	2 days, 6:15:45	1.81	1.43		15	1 day, 6:09:00	1.98	1.63	15	2 days, 6:09:00	2.03	1.76		15	21:36:00	1.15	0.79	15	1 day, 21:36:00	1.99	1.59		15	21:36:45	1.08	0.79	15
	1 day, 6:19:30	1.02	0.72		2 days, 6:19:30	1.09	0.82			1 day, 6:20:15	1.27	0.89		2 days, 6:20:15	1.81	1.38			1 day, 6:21:00	1.11	0.87		2 days, 6:21:00	1.5	1.16			1 day, 6:14:15	2.12	1.78		2 days, 6:14:15	2.23	1.9			21:41:15	1.11	0.77		1 day, 21:41:15	1.86	1.47			21:42:00	1.13	0.83
	1 day, 6:24:45	1.07	0.74		2 days, 6:24:45	1.03	0.76			1 day, 6:25:30	1.25	0.86		2 days, 6:25:30	1.81	1.36			1 day, 6:26:15	1.19	0.88		2 days, 6:26:15	1.22	0.94			1 day, 6:19:30	2.1	1.72		2 days, 6:19:30	2.25	1.87			21:46:30	1.24	0.83		1 day, 21:46:30	1.95	1.6			21:47:15	1.19	0.88
	1 day, 6:30:00	0.99	0.67		2 days, 6:30:00	1.12	0.84			1 day, 6:30:45	1.22	0.82		2 days, 6:30:45	2.01	1.53			1 day, 6:31:30	1.23	0.93		2 days, 6:31:30	1.09	0.87			1 day, 6:24:45	2.04	1.67		2 days, 6:24:45	2.31	1.93			21:51:45	1.15	0.78		1 day, 21:51:45	1.9	1.51			21:52:30	1.09	0.8
	1 day, 6:35:15	1.02	0.7		2 days, 6:35:15	1.12	0.85			1 day, 6:36:00	1.33	0.9		2 days, 6:36:00	1.87	1.49			1 day, 6:36:45	1.17	0.87		2 days, 6:36:45	1.38	1.1			1 day, 6:30:00	1.78	1.45		2 days, 6:30:00	2.39	2.02			21:57:00	1.17	0.8		1 day, 21:57:00	1.77	1.43			21:57:45	1.13	0.81
	1 day, 6:40:30	0.96	0.68		2 days, 6:40:30	1.15	0.82			1 day, 6:41:15	1.25	0.86		2 days, 6:41:15	1.79	1.44			1 day, 6:42:00	1.11	0.79		2 days, 6:42:00	1.36	1.05			1 day, 6:35:15	1.5	1.23		2 days, 6:35:15	2.09	1.75			22:04:30	1.06	0.78		1 day, 22:04:30	1.34	1.12			22:05:15	1.13	0.9
	1 day, 6:45:45	0.98	0.69		2 days, 6:45:45	1.07	0.78			1 day, 6:46:30	1.21	0.84		2 days, 6:46:30	1.69	1.35			1 day, 6:47:15	1.16	0.84		2 days, 6:47:15	1.21	0.93			1 day, 6:40:30	1.43	1.15		2 days, 6:40:30	1.66	1.4			22:09:45	1.11	0.77		1 day, 22:09:45	1.11	0.82			22:10:30	1.17	0.9
	1 day, 6:51:00	1.07	0.74		2 days, 6:51:00	1.03	0.75			1 day, 6:51:45	1.17	0.81		2 days, 6:51:45	1.29	0.99			1 day, 6:52:30	1.14	0.85		2 days, 6:52:30	1.18	0.88			1 day, 6:45:45	1.35	1.05		2 days, 6:45:45	1.58	1.31			22:15:00	1.14	0.78		1 day, 22:15:00	0.99	0.75			22:15:45	1.14	0.85
	1 day, 6:56:15	1.15	0.78		2 days, 6:56:15	1.01	0.75			1 day, 6:57:00	1.11	0.74		2 days, 6:57:00	1.12	0.85			1 day, 6:57:45	1.21	0.86		2 days, 6:57:45	1.22	0.93			1 day, 6:51:00	1.23	0.98		2 days, 6:51:00	1.65	1.35			22:20:15	1.18	0.85		1 day, 22:20:15	0.99	0.75			22:21:00	1.14	0.83
	1 day, 7:03:45	1.01	0.75		2 days, 7:03:45	0.98	0.76			1 day, 7:04:30	1.46	1.09		2 days, 7:04:30	1.15	0.95			1 day, 7:05:15	1.36	1.08		2 days, 7:05:15	1.16	0.91			1 day, 6:56:15	1.17	0.92		2 days, 6:56:15	1.6	1.29			22:25:30	1.11	0.75		1 day, 22:25:30	1.05	0.77			22:26:15	1.14	0.84
	1 day, 7:09:00	1.13	0.78		2 days, 7:09:00	1.21	0.95			1 day, 7:09:45	1.75	1.31		2 days, 7:09:45	1.22	0.96			1 day, 7:10:30	1.65	1.32		2 days, 7:10:30	1.15	0.84			1 day, 7:03:45	1.04	0.9		2 days, 7:03:45	1.49	1.34			22:30:45	1.33	0.96		1 day, 22:30:45	1.05	0.8			22:31:30	1.36	1.1
16	1 day, 7:14:15	0.98	0.68	16	2 days, 7:14:15	1.35	1.09		16	1 day, 7:15:00	1.69	1.22	16	2 days, 7:15:00	1.26	0.96		16	1 day, 7:15:45	1.78	1.43	16	2 days, 7:15:45	1.3	0.98		16	1 day, 7:09:00	1.82	1.53	16	2 days, 7:09:00	2.02	1.76		16	22:36:00	1.46	1.08	16	1 day, 22:36:00	1.12	0.82		16	22:36:45	1.48	1.23	16
	1 day, 7:19:30	1.15	0.85		2 days, 7:19:30	1.13	0.84			1 day, 7:20:15	1.95	1.43		2 days, 7:20:15	1.26	0.95			1 day, 7:21:00	1.98	1.56		2 days, 7:21:00	1.39	1.04			1 day, 7:14:15	2.07	1.75		2 days, 7:14:15	2.06	1.77			22:41:15	1.52	1.14		1 day, 22:41:15	1.21	0.89			22:42:00	1.45	1.19
	1 day, 7:24:45	1.44	1.09		2 days, 7:24:45	1.07	0.79			1 day, 7:25:30	1.88	1.35		2 days, 7:25:30	1.19	0.88			1 day, 7:26:15	1.74	1.33		2 days, 7:26:15	1.3	0.98			1 day, 7:19:30	2.22	1.89		2 days, 7:19:30	2.17	1.84			22:46:30	1.73	1.31		1 day, 22:46:30	1.24	0.9			22:47:15	1.07	0.83
	1 day, 7:30:00	1.47	1.12		2 days, 7:30:00	1.03	0.73			1 day, 7:30:45	1.75	1.32		2 days, 7:30:45	1.24	0.93			1 day, 7:31:30	1.81	1.44		2 days, 7:31:30	1.62	1.25			1 day, 7:24:45	2.08	1.76		2 days, 7:24:45	2.19	1.84			22:51:45	1.74	1.33		1 day, 22:51:45	1.2	0.87			22:52:30	1.05	0.79
	1 day, 7:35:15	1.42	1.06		2 days, 7:35:15	1.15	0.84			1 day, 7:36:00	1.72	1.27		2 days, 7:36:00	1.29	0.96			1 day, 7:36:45	1.85	1.51		2 days, 7:36:45	1.76	1.41			1 day, 7:30:00	2.1	1.8		2 days, 7:30:00	2.3	1.97			22:57:00	1.8	1.39		1 day, 22:57:00	1.23	0.89			22:57:45	1.02	0.75
	1 day, 7:40:30	1.53	1.14		2 days, 7:40:30	1.15	0.84			1 day, 7:41:15	1.81	1.44		2 days, 7:41:15	1.32	0.99			1 day, 7:42:00	1.4	1.13		2 days, 7:42:00	1.8	1.48			1 day, 7:35:15	2.13	1.78		2 days, 7:35:15	2.3	1.96			23:04:30	1.43	1.15		1 day, 23:04:30	1.11	0.86			23:05:15	1	0.79
	1 day, 7:45:45	1.48	1.11		2 days, 7:45:45	1.41	1.04			1 day, 7:46:30	1.83	1.46		2 days, 7:46:30	1.26	0.91			1 day, 7:47:15	1.19	0.94		2 days, 7:47:15	1.85	1.45			1 day, 7:40:30	2.16	1.77		2 days, 7:40:30	2.14	1.84			23:09:45	1.27	1.02		1 day, 23:09:45	1.09	0.81			23:10:30	1.1	0.79
	1 day, 7:51:00	1.18	0.79		2 days, 7:51:00	1.44	1.11			1 day, 7:51:45	1.56	1.24		2 days, 7:51:45	1.3	0.95			1 day, 7:52:30	1.08	0.83		2 days, 7:52:30	1.85	1.53			1 day, 7:45:45	2.08	1.75		2 days, 7:45:45	1.84	1.57			23:15:00	1.12	0.85		1 day, 23:15:00	1.06	0.75			23:15:45	1.13	0.84
	1 day, 7:56:15	0.96	0.65		2 days, 7:56:15	1.39	1.1			1 day, 7:57:00	1.33	1.02		2 days, 7:57:00	1.19	0.91			1 day, 7:57:45	1.08	0.83		2 days, 7:57:45	1.94	1.57			1 day, 7:51:00	2.08	1.7		2 days, 7:51:00	1.62	1.38			23:20:15	1.17	0.88		1 day, 23:20:15	1.24	0.93			23:21:00	1.13	0.82
	1 day, 8:03:45	0.9	0.63		2 days, 8:03:45	1.03	0.8			1 day, 8:04:30	1.13	0.94		2 days, 8:04:30	1.67	1.38			1 day, 8:05:15	1.16	0.93		2 days, 8:05:15	1.3	1.09			1 day, 7:56:15	2.18	1.81		2 days, 7:56:15	1.9	1.61			23:25:30	1.2	0.86		1 day, 23:25:30	1.52	1.21			23:26:15	1.14	0.82
	1 day, 8:09:00	1.11	0.78		2 days, 8:09:00	1.26	0.99			1 day, 8:09:45	1.11	0.86		2 days, 8:09:45	1.68	1.3			1 day, 8:10:30	1.22	0.92		2 days, 8:10:30	1.27	1.03			1 day, 8:03:45	2.29	1.97		2 days, 8:03:45	2.01	1.74			23:30:45	1.11	0.8		1 day, 23:30:45	1.59	1.27			23:31:30	1.08	0.8
17	1 day, 8:14:15	1.04	0.7	17	2 days, 8:14:15	1.1	0.85		17	1 day, 8:15:00	1.15	0.9	17	2 days, 8:15:00	1.78	1.39		17	1 day, 8:15:45	1.25	0.94	17	2 days, 8:15:45	1.13	0.91		17	1 day, 8:09:00	2.13	1.77	17	2 days, 8:09:00	2.3	1.99		17	23:36:00	1.2	0.88	17	1 day, 23:36:00	1.74	1.39		17	23:36:45	1.16	0.86	17
	1 day, 8:19:30	1.11	0.76		2 days, 8:19:30	1.06	0.78			1 day, 8:20:15	1.16	0.91		2 days, 8:20:15	1.33	1.01			1 day, 8:21:00	1.19	0.87		2 days, 8:21:00	1.15	0.89			1 day, 8:14:15	2.1	1.71		2 days, 8:14:15	2.28	1.94			23:41:15	1.15	0.82		1 day, 23:41:15	1.58	1.23			23:42:00	1.28	0.97
	1 day, 8:24:45	1.05	0.72		2 days, 8:24:45	1.12	0.8			1 day, 8:25:30	1.17	0.92		2 days, 8:25:30	1.27	0.99			1 day, 8:26:15	1.17	0.89		2 days, 8:26:15	1.25	0.98			1 day, 8:19:30	2.21	1.83		2 days, 8:19:30	2.34	2.01			23:46:30	1.15	0.84		1 day, 23:46:30	1.23	0.93			23:47:15	1.65	1.34
	1 day, 8:30:00	1.1	0.75		2 days, 8:30:00	1.01	0.73			1 day, 8:30:45	1.18	0.93		2 days, 8:30:45	1.22	0.97			1 day, 8:31:30	1.22	0.89		2 days, 8:31:30	1.19	0.91			1 day, 8:24:45	2.04	1.73		2 days, 8:24:45	2.42	2.07			23:51:45	1.15	0.81		1 day, 23:51:45	1.11	0.78			23:52:30	1.91	1.5
	1 day, 8:35:15	1.07	0.71		2 days, 8:35:15	1.04	0.74			1 day, 8:36:00	1.22	0.96		2 days, 8:36:00	1.21	0.93			1 day, 8:36:45	1.25	0.93		2 days, 8:36:45	1.22	0.95			1 day, 8:30:00	2.11	1.76		2 days, 8:30:00	2.33	1.92			23:57:00	1.23	0.91		1 day, 23:57:00	1.2	0.86			23:57:45	1.82	1.37
	1 day, 8:40:30	1.16	0.79		2 days, 8:40:30	1.23	0.89			1 day, 8:41:15	1.24	0.96		2 days, 8:41:15	1.26	0.96			1 day, 8:42:00	1.21	0.89		2 days, 8:42:00	1.27	0.96			1 day, 8:35:15	2.18	1.83		2 days, 8:35:15	2.3	1.97			1 day, 0:04:30	1.14	0.87		2 days, 0:04:30	1.08	0.84			1 day, 0:05:15	1.62	1.33
	1 day, 8:45:45	1.07	0.74		2 days, 8:45:45	1.09	0.79			1 day, 8:46:30	1.24	0.96		2 days, 8:46:30	1.23	0.94			1 day, 8:47:15	1.36	1.04		2 days, 8:47:15	1.3	0.99			1 day, 8:40:30	2.13	1.74		2 days, 8:40:30	2.19	1.9			1 day, 0:09:45	1.15	0.81		2 days, 0:09:45	1.26	0.88			1 day, 0:10:30	1.76	1.35
	1 day, 8:51:00	0.99	0.69		2 days, 8:51:00	1.1	0.78			1 day, 8:51:45	1.19	0.96		2 days, 8:51:45	1.22	0.96			1 day, 8:52:30	1.6	1.31		2 days, 8:52:30	1.51	1.22			1 day, 8:45:45	2.16	1.83		2 days, 8:45:45	1.71	1.44			1 day, 0:15:00	1.14	0.83		2 days, 0:15:00	1.26	0.93			1 day, 0:15:45	1.67	1.24
	1 day, 8:56:15	0.99	0.68		2 days, 8:56:15	1.49	1.13			1 day, 8:57:00	1.24	0.99		2 days, 8:57:00	1.19	0.9			1 day, 8:57:45	1.84	1.49		2 days, 8:57:45	1.84	1.5			1 day, 8:51:00	1.73	1.38		2 days, 8:51:00	1.85	1.56			1 day, 0:20:15	1.61	1.25		2 days, 0:20:15	1.23	0.91			1 day, 0:21:00	1.69	1.29
	1 day, 9:03:45	1.02	0.76		2 days, 9:03:45	1.64	1.42			1 day, 9:04:30	1.22	1.03		2 days, 9:04:30	1.44	1.19			1 day, 9:05:15	1.42	1.14		2 days, 9:05:15	1.48	1.28			1 day, 8:56:15	1.4	1.09		2 days, 8:56:15	1.67	1.41			1 day, 0:25:30	1.94	1.62		2 days, 0:25:30	1.14	0.81			1 day, 0:26:15	1.25	0.93
	1 day, 9:09:00	1.15	0.81		2 days, 9:09:00	1.7	1.38			1 day, 9:09:45	1.27	1.01		2 days, 9:09:45	1.73	1.38			1 day, 9:10:30	1.17	0.89		2 days, 9:10:30	1.77	1.48			1 day, 9:03:45	1.27	1.07		2 days, 9:03:45	1.48	1.28			1 day, 0:30:45	1.59	1.27		2 days, 0:30:45	1.24	0.94			1 day, 0:31:30	1.02	0.71
18	1 day, 9:14:15	1.38	1.02	18	2 days, 9:14:15	1.72	1.41		18	1 day, 9:15:00	1.21	0.96	18	2 days, 9:15:00	1.52	1.16		18	1 day, 9:15:45	1.13	0.83	18	2 days, 9:15:45	1.45	1.17		18	1 day, 9:09:00	1.26	1.03	18	2 days, 9:09:00	1.56	1.27		18	1 day, 0:36:00	1.38	1.1	18	2 days, 0:36:00	1.09	0.83		18	1 day, 0:36:45	0.97	0.67	18
	1 day, 9:19:30	1.51	1.16		2 days, 9:19:30	1.66	1.32			1 day, 9:20:15	1.3	1.04		2 days, 9:20:15	1.3	0.98			1 day, 9:21:00	1.04	0.79		2 days, 9:21:00	1.41	1.13			1 day, 9:14:15	1.27	1.05		2 days, 9:14:15	1.67	1.34			1 day, 0:41:15	1.18	0.92		2 days, 0:41:15	1.11	0.78			1 day, 0:42:00	0.96	0.68
	1 day, 9:24:45	1.19	0.88		2 days, 9:24:45	1.52	1.21			1 day, 9:25:30	1.56	1.32		2 days, 9:25:30	1.3	0.98			1 day, 9:26:15	1.02	0.77		2 days, 9:26:15	1.24	1			1 day, 9:19:30	1.5	1.24		2 days, 9:19:30	1.94	1.57			1 day, 0:46:30	1.2	0.93		2 days, 0:46:30	1.17	0.81			1 day, 0:47:15	0.97	0.67
	1 day, 9:30:00	0.98	0.69		2 days, 9:30:00	1.14	0.89			1 day, 9:30:45	1.45	1.2		2 days, 9:30:45	1.32	0.99			1 day, 9:31:30	1.19	0.92		2 days, 9:31:30	1.3	1.06			1 day, 9:24:45	1.81	1.48		2 days, 9:24:45	1.99	1.62			1 day, 0:51:45	1.26	0.98		2 days, 0:51:45	1.31	0.93			1 day, 0:52:30	0.97	0.67
	1 day, 9:35:15	0.99	0.68		2 days, 9:35:15	1.12	0.88			1 day, 9:36:00	1.19	0.94		2 days, 9:36:00	1.24	0.93			1 day, 9:36:45	1.24	0.92		2 days, 9:36:45	1.24	0.97			1 day, 9:30:00	2.02	1.71		2 days, 9:30:00	2.05	1.66			1 day, 0:57:00	1.24	0.93		2 days, 0:57:00	1.26	0.9			1 day, 0:57:45	1.03	0.71
	1 day, 9:40:30	1.01	0.67		2 days, 9:40:30	0.98	0.74			1 day, 9:41:15	1.13	0.88		2 days, 9:41:15	1.24	0.92			1 day, 9:42:00	1.24	0.89		2 days, 9:42:00	1.27	1.02			1 day, 9:35:15	2.28	1.92		2 days, 9:35:15	2.22	1.89			1 day, 1:04:30	1.27	1.01		2 days, 1:04:30	1.17	0.88			1 day, 1:05:15	1.82	1.35
	1 day, 9:45:45	0.99	0.67		2 days, 9:45:45	1	0.78			1 day, 9:46:30	1.11	0.85		2 days, 9:46:30	1.18	0.89			1 day, 9:47:15	1.28	0.94		2 days, 9:47:15	1.32	1.05			1 day, 9:40:30	2.22	1.89		2 days, 9:40:30	2.17	1.82			1 day, 1:09:45	1.24	0.92		2 days, 1:09:45	1.28	0.88			1 day, 1:10:30	2.01	1.52
	1 day, 9:51:00	0.99	0.68		2 days, 9:51:00	1.03	0.77			1 day, 9:51:45	1.15	0.88		2 days, 9:51:45	1.62	1.27			1 day, 9:52:30	1.63	1.28		2 days, 9:52:30	1.76	1.42			1 day, 9:45:45	1.9	1.56		2 days, 9:45:45	2.1	1.75			1 day, 1:15:00	1.21	0.91		2 days, 1:15:00	1.56	1.13			1 day, 1:15:45	1.81	1.38
	1 day, 9:56:15	1.09	0.71		2 days, 9:56:15	1.12	0.83			1 day, 9:57:00	1.3	0.98		2 days, 9:57:00	1.75	1.34			1 day, 9:57:45	1.98	1.58		2 days, 9:57:45	1.79	1.48			1 day, 9:51:00	2.08	1.73		2 days, 9:51:00	1.85	1.59			1 day, 1:20:15	1.24	0.94		2 days, 1:20:15	1.78	1.34			1 day, 1:21:00	1.89	1.45
	1 day, 10:03:45	0.98	0.73		2 days, 10:03:45	1.03	0.83			1 day, 10:04:30	1.68	1.42		2 days, 10:04:30	1.85	1.53			1 day, 10:05:15	1.82	1.47		2 days, 10:05:15	1.78	1.49			1 day, 9:56:15	2.14	1.77		2 days, 9:56:15	1.82	1.5			1 day, 1:25:30	1.24	0.96		2 days, 1:25:30	1.84	1.33			1 day, 1:26:15	1.9	1.56
	1 day, 10:09:00	1.44	1.08		2 days, 10:09:00	1.4	1.14			1 day, 10:09:45	1.71	1.39		2 days, 10:09:45	1.81	1.45			1 day, 10:10:30	2.03	1.62		2 days, 10:10:30	1.91	1.61			1 day, 10:03:45	1.64	1.41		2 days, 10:03:45	1.99	1.75			1 day, 1:30:45	1.62	1.3		2 days, 1:30:45	1.76	1.27			1 day, 1:31:30	1.86	1.49
19	1 day, 10:14:15	1.67	1.19	19	2 days, 10:14:15	1.53	1.23		19	1 day, 10:15:00	1.96	1.53	19	2 days, 10:15:00	1.7	1.34		19	1 day, 10:15:45	1.8	1.44	19	2 days, 10:15:45	2.04	1.69		19	1 day, 10:09:00	1.44	1.18	19	2 days, 10:09:00	1.73	1.46		19	1 day, 1:36:00	1.79	1.39	19	2 days, 1:36:00	1.61	1.17		19	1 day, 1:36:45	1.76	1.41	19
	1 day, 10:19:30	1.99	1.53		2 days, 10:19:30	1.72	1.41			1 day, 10:20:15	1.94	1.53		2 days, 10:20:15	1.27	1			1 day, 10:21:00	1.85	1.48		2 days, 10:21:00	1.96	1.63			1 day, 10:14:15	1.42	1.15		2 days, 10:14:15	1.73	1.46			1 day, 1:41:15	1.81	1.4		2 days, 1:41:15	1.31	0.93			1 day, 1:42:00	1.44	1.13
	1 day, 10:24:45	1.96	1.47		2 days, 10:24:45	1.27	0.97			1 day, 10:25:30	1.96	1.54		2 days, 10:25:30	1.2	0.91			1 day, 10:26:15	1.95	1.59		2 days, 10:26:15	1.85	1.51			1 day, 10:19:30	1.32	1.06		2 days, 10:19:30	1.8	1.48			1 day, 1:46:30	1.87	1.41		2 days, 1:46:30	1.21	0.89			1 day, 1:47:15	1.28	1.02
	1 day, 10:30:00	1.76	1.35		2 days, 10:30:00	1.04	0.79			1 day, 10:30:45	1.68	1.33		2 days, 10:30:45	1.2	0.94			1 day, 10:31:30	1.88	1.53		2 days, 10:31:30	1.47	1.17			1 day, 10:24:45	1.3	1.06		2 days, 10:24:45	1.56	1.29			1 day, 1:51:45	1.77	1.39		2 days, 1:51:45	1.12	0.8			1 day, 1:52:30	1.24	0.96
	1 day, 10:35:15	1.65	1.27		2 days, 10:35:15	1.4	1.06			1 day, 10:36:00	1.36	1.05		2 days, 10:36:00	1.38	1.08			1 day, 10:36:45	1.86	1.5		2 days, 10:36:45	1.61	1.29			1 day, 10:30:00	1.22	1.01		2 days, 10:30:00	1.68	1.37			1 day, 1:57:00	1.85	1.49		2 days, 1:57:00	1.24	0.89			1 day, 1:57:45	1.22	0.98
	1 day, 10:40:30	1.7	1.38		2 days, 10:40:30	1.32	1.05			1 day, 10:41:15	1.15	0.87		2 days, 10:41:15	1.33	1.09			1 day, 10:42:00	1.63	1.31		2 days, 10:42:00	1.7	1.4			1 day, 10:35:15	1.32	1.07		2 days, 10:35:15	1.71	1.4			1 day, 2:04:30	1.76	1.43		2 days, 2:04:30	1.61	1.25			1 day, 2:05:15	1.79	1.61
	1 day, 10:45:45	1.82	1.46		2 days, 10:45:45	1.27	1.02			1 day, 10:46:30	1.37	1.06		2 days, 10:46:30	1.38	1.06			1 day, 10:47:15	1.36	1.06		2 days, 10:47:15	1.53	1.22			1 day, 10:40:30	1.18	0.94		2 days, 10:40:30	2.13	1.79			1 day, 2:09:45	1.86	1.45		2 days, 2:09:45	1.88	1.45			1 day, 2:10:30	2.11	1.78
	1 day, 10:51:00	1.7	1.32		2 days, 10:51:00	1.55	1.27			1 day, 10:51:45	1.82	1.38		2 days, 10:51:45	1.85	1.5			1 day, 10:52:30	1.36	1.03		2 days, 10:52:30	1.82	1.47			1 day, 10:45:45	1.3	1.06		2 days, 10:45:45	1.94	1.59			1 day, 2:15:00	2	1.61		2 days, 2:15:00	1.91	1.51			1 day, 2:15:45	2.07	1.71
	1 day, 10:56:15	1.45	1.13		2 days, 10:56:15	1.67	1.35			1 day, 10:57:00	1.97	1.54		2 days, 10:57:00	1.89	1.49			1 day, 10:57:45	1.65	1.28		2 days, 10:57:45	1.99	1.65			1 day, 10:51:00	1.19	0.98		2 days, 10:51:00	2.19	1.84			1 day, 2:20:15	1.64	1.28		2 days, 2:20:15	2.1	1.69			1 day, 2:21:00	1.88	1.53
	1 day, 11:03:45	1.19	0.93		2 days, 11:03:45	1.57	1.35			1 day, 11:04:30	1.53	1.21		2 days, 11:04:30	1.76	1.45			1 day, 11:05:15	1.8	1.48		2 days, 11:05:15	2.06	1.76			1 day, 10:56:15	1.61	1.36		2 days, 10:56:15	2.33	1.96			1 day, 2:25:30	1.76	1.38		2 days, 2:25:30	2.02	1.62			1 day, 2:26:15	1.53	1.25
	1 day, 11:09:00	1.19	0.91		2 days, 11:09:00	1.76	1.43			1 day, 11:09:45	1.77	1.37		2 days, 11:09:45	1.87	1.52			1 day, 11:10:30	1.86	1.52		2 days, 11:10:30	2.16	1.78			1 day, 11:03:45	1.82	1.62		2 days, 11:03:45	1.83	1.62			1 day, 2:30:45	1.94	1.5		2 days, 2:30:45	1.69	1.33			1 day, 2:31:30	1.36	1.07
20	1 day, 11:14:15	1.54	1.17	20	2 days, 11:14:15	1.98	1.59		20	1 day, 11:15:00	1.99	1.57	20	2 days, 11:15:00	1.73	1.42		20	1 day, 11:15:45	2.07	1.75	20	2 days, 11:15:45	2.06	1.7		20	1 day, 11:09:00	1.58	1.29	20	2 days, 11:09:00	2.25	1.94		20	1 day, 2:36:00	1.92	1.55	20	2 days, 2:36:00	1.78	1.34		20	1 day, 2:36:45	1.54	1.28	20
	1 day, 11:19:30	1.8	1.42		2 days, 11:19:30	1.67	1.39			1 day, 11:20:15	2.03	1.63		2 days, 11:20:15	1.41	1.16			1 day, 11:21:00	2.03	1.66		2 days, 11:21:00	1.99	1.66			1 day, 11:14:15	1.36	1.09		2 days, 11:14:15	1.91	1.63			1 day, 2:41:15	1.95	1.54		2 days, 2:41:15	1.76	1.37			1 day, 2:42:00	2.02	1.71
	1 day, 11:24:45	1.87	1.43		2 days, 11:24:45	1.73	1.43			1 day, 11:25:30	1.88	1.48		2 days, 11:25:30	1.9	1.63			1 day, 11:26:15	1.91	1.51		2 days, 11:26:15	1.92	1.6			1 day, 11:19:30	1.27	1.03		2 days, 11:19:30	1.56	1.27			1 day, 2:46:30	2.09	1.64		2 days, 2:46:30	1.53	1.22			1 day, 2:47:15	2.1	1.78
	1 day, 11:30:00	1.9	1.46		2 days, 11:30:00	1.46	1.19			1 day, 11:30:45	1.56	1.2		2 days, 11:30:45	2.01	1.68			1 day, 11:31:30	2.07	1.71		2 days, 11:31:30	1.8	1.47			1 day, 11:24:45	1.3	1.04		2 days, 11:24:45	1.61	1.28			1 day, 2:51:45	2.18	1.78		2 days, 2:51:45	1.78	1.45			1 day, 2:52:30	2.08	1.74
	1 day, 11:35:15	1.79	1.41		2 days, 11:35:15	1.18	0.91			1 day, 11:36:00	1.82	1.4		2 days, 11:36:00	2.02	1.69			1 day, 11:36:45	2.06	1.66		2 days, 11:36:45	2	1.65			1 day, 11:30:00	1.83	1.49		2 days, 11:30:00	1.76	1.38			1 day, 2:57:00	2.14	1.7		2 days, 2:57:00	1.94	1.58			1 day, 2:57:45	2.13	1.73
	1 day, 11:40:30	1.91	1.48		2 days, 11:40:30	1.44	1.15			1 day, 11:41:15	2	1.58		2 days, 11:41:15	2.08	1.67			1 day, 11:42:00	2.33	1.85		2 days, 11:42:00	2.2	2.07			1 day, 11:35:15	2.13	1.86		2 days, 11:35:15	1.88	1.54			1 day, 3:04:30	1.77	1.38		2 days, 3:04:30	1.79	1.49			1 day, 3:05:15	1.94	1.63
	1 day, 11:45:45	1.87	1.47		2 days, 11:45:45					1 day, 11:46:30	1.97	1.61		2 days, 11:46:30					1 day, 11:47:15	2.1	1.66		2 days, 11:47:15					1 day, 11:40:30	2.08	1.75		2 days, 11:40:30	1.97	1.57			1 day, 3:09:45	2.03	1.59		2 days, 3:09:45	1.88	1.53			1 day, 3:10:30	1.96	1.57
	1 day, 11:51:00	1.83	1.43		2 days, 11:51:00	1.66	1.33			1 day, 11:51:45	2.23	1.76		2 days, 11:51:45	2.15	1.78			1 day, 11:52:30	2.15	1.74		2 days, 11:52:30	2.14	1.8			1 day, 11:45:45	2.17	1.85		2 days, 11:45:45	2.19	1.81			1 day, 3:15:00	2.07	1.66		2 days, 3:15:00	1.9	1.55			1 day, 3:15:45	1.9	1.54
	1 day, 11:56:15	1.85	1.48		2 days, 11:56:15	1.83	1.46			1 day, 11:57:00	2.08	1.69		2 days, 11:57:00	2.18	1.84			1 day, 11:57:45	2.15	1.76		2 days, 11:57:45	2.15	1.77			1 day, 11:51:00	2.07	1.74		2 days, 11:51:00	2.13	1.77			1 day, 3:20:15	2.3	1.85		2 days, 3:20:15	1.88	1.54			1 day, 3:21:00	1.9	1.53
	1 day, 12:03:45	1.78	1.49		2 days, 12:03:45	1.63	1.44			1 day, 12:04:30	1.9	1.58		2 days, 12:04:30	1.83	1.59			1 day, 12:05:15	1.94	1.63		2 days, 12:05:15	2.18	1.92			1 day, 11:56:15	1.96	1.59		2 days, 11:56:15	1.7	1.39			1 day, 3:25:30	2.07	1.67		2 days, 3:25:30	1.87	1.52			1 day, 3:26:15	1.97	1.57
	1 day, 12:09:00	1.79	1.47		2 days, 12:09:00	1.76	1.47			1 day, 12:09:45	1.51	1.22		2 days, 12:09:45	1.64	1.41			1 day, 12:10:30	2.12	1.76		2 days, 12:10:30	1.99	1.64			1 day, 12:03:45	1.47	1.27		2 days, 12:03:45	1.89	1.66			1 day, 3:30:45	2.2	1.76		2 days, 3:30:45	1.52	1.22			1 day, 3:31:30	1.94	1.51
21	1 day, 12:14:15	1.71	1.35	21	2 days, 12:14:15	1.66	1.36		21	1 day, 12:15:00	1.71	1.39	21	2 days, 12:15:00	1.5	1.25		21	1 day, 12:15:45	2.06	1.68	21	2 days, 12:15:45	2.06	1.68		21	1 day, 12:09:00	1.44	1.18	21	2 days, 12:09:00	1.9	1.6		21	1 day, 3:36:00	2.1	1.7	21	2 days, 3:36:00	1.6	1.36		21	1 day, 3:36:45	1.96	1.51	21
	1 day, 12:19:30	1.78	1.43		2 days, 12:19:30	1.4	1.16			1 day, 12:20:15	1.77	1.45		2 days, 12:20:15	1.49	1.22			1 day, 12:21:00	1.91	1.52		2 days, 12:21:00	2	1.65			1 day, 12:14:15	1.38	1.12		2 days, 12:14:15	1.59	1.3			1 day, 3:41:15	2.07	1.66		2 days, 3:41:15	1.6	1.28			1 day, 3:42:00	1.96	1.5
	1 day, 12:24:45	1.78	1.48		2 days, 12:24:45	1.37	1.1			1 day, 12:25:30	2.13	1.68		2 days, 12:25:30	1.92	1.62			1 day, 12:26:15	2.33	1.9		2 days, 12:26:15	2.06	1.72			1 day, 12:19:30	1.35	1.1		2 days, 12:19:30	1.56	1.29			1 day, 3:46:30	1.96	1.57		2 days, 3:46:30	1.79	1.45			1 day, 3:47:15	2.08	1.59
	1 day, 12:30:00	1.93	1.56		2 days, 12:30:00	1.46	1.12			1 day, 12:30:45	2.23	1.84		2 days, 12:30:45	2.12	1.81			1 day, 12:31:30	2.18	1.82		2 days, 12:31:30	2.11	1.73			1 day, 12:24:45	1.35	1.1		2 days, 12:24:45	1.7	1.39			1 day, 3:51:45	2.13	1.72		2 days, 3:51:45	1.9	1.56			1 day, 3:52:30	2.07	1.59
	1 day, 12:35:15	2.01	1.66		2 days, 12:35:15	1.72	1.46			1 day, 12:36:00	2.22	1.84		2 days, 12:36:00	1.9	1.62			1 day, 12:36:45	2.06	1.7		2 days, 12:36:45	2.09	1.73			1 day, 12:30:00	1.68	1.42		2 days, 12:30:00	2.13	1.75			1 day, 3:57:00	2.04	1.67		2 days, 3:57:00	2.05	1.65			1 day, 3:57:45	2.13	1.66
	1 day, 12:40:30	1.73	1.42		2 days, 12:40:30	1.75	1.43			1 day, 12:41:15	2.05	1.71		2 days, 12:41:15	1.99	1.67			1 day, 12:42:00	2.03	1.68		2 days, 12:42:00	2.14	1.78			1 day, 12:35:15	2.02	1.73		2 days, 12:35:15	2.24	1.85			1 day, 4:04:30	1.97	1.66		2 days, 4:04:30	1.95	1.68			1 day, 4:05:15	2.02	1.66
	1 day, 12:45:45	1.84	1.52		2 days, 12:45:45	1.98	1.69			1 day, 12:46:30	1.99	1.6		2 days, 12:46:30	1.73	1.44			1 day, 12:47:15	2.05	1.68		2 days, 12:47:15	2.03	1.69			1 day, 12:40:30	2.17	1.88		2 days, 12:40:30	2.15	1.8			1 day, 4:09:45	2.01	1.64		2 days, 4:09:45	1.72	1.42			1 day, 4:10:30	2.07	1.65
	1 day, 12:51:00	1.85	1.52		2 days, 12:51:00	1.96	1.61			1 day, 12:51:45	1.78	1.44		2 days, 12:51:45	1.64	1.36			1 day, 12:52:30	2.03	1.67		2 days, 12:52:30	2.09	1.73			1 day, 12:45:45	2.22	1.92		2 days, 12:45:45	1.7	1.4			1 day, 4:15:00	1.99	1.61		2 days, 4:15:00	1.5	1.2			1 day, 4:15:45	2.25	1.79
	1 day, 12:56:15	1.73	1.39		2 days, 12:56:15	1.66	1.37			1 day, 12:57:00	1.52	1.2		2 days, 12:57:00	1.47	1.22			1 day, 12:57:45	2.15	1.79		2 days, 12:57:45	2.24	1.86			1 day, 12:51:00	2.28	1.94		2 days, 12:51:00	1.62	1.35			1 day, 4:20:15	1.96	1.61		2 days, 4:20:15	1.58	1.3			1 day, 4:21:00	1.97	1.55
	1 day, 13:03:45	1.81	1.55		2 days, 13:03:45	1.67	1.47			1 day, 13:04:30	1.21	1.03		2 days, 13:04:30	1.32	1.18			1 day, 13:05:15	2.03	1.75		2 days, 13:05:15	2.12	1.78			1 day, 12:56:15	1.99	1.64		2 days, 12:56:15	1.55	1.3			1 day, 4:25:30	1.91	1.55		2 days, 4:25:30	1.72	1.42			1 day, 4:26:15	2.13	1.69
	1 day, 13:09:00	1.64	1.32		2 days, 13:09:00	1.77	1.48			1 day, 13:09:45	1.39	1.09		2 days, 13:09:45	2.01	1.73			1 day, 13:10:30	2.03	1.67		2 days, 13:10:30	1.98	1.6			1 day, 13:03:45	2.1	1.84		2 days, 13:03:45	1.53	1.31			1 day, 4:30:45	1.97	1.55		2 days, 4:30:45	1.48	1.21			1 day, 4:31:30	2.17	1.76
22	1 day, 13:14:15	1.35	1.05	22	2 days, 13:14:15	1.52	1.26		22	1 day, 13:15:00	1.8	1.46	22	2 days, 13:15:00	1.93	1.7		22	1 day, 13:15:45	1.97	1.63	22	2 days, 13:15:45	2.04	1.65		22	1 day, 13:09:00	2.28	1.92	22	2 days, 13:09:00	1.54	1.25		22	1 day, 4:36:00	1.97	1.56	22	2 days, 4:36:00	1.75	1.4		22	1 day, 4:36:45	2.14	1.66	22
	1 day, 13:19:30	1.2	0.91		2 days, 13:19:30	1.5	1.23			1 day, 13:20:15	1.77	1.45		2 days, 13:20:15	2.22	1.92			1 day, 13:21:00	1.91	1.55		2 days, 13:21:00	1.85	1.52			1 day, 13:14:15	2.19	1.85		2 days, 13:14:15	1.45	1.16			1 day, 4:41:15	1.99	1.61		2 days, 4:41:15	1.82	1.45			1 day, 4:42:00	2.05	1.58
	1 day, 13:24:45	1.26	0.97		2 days, 13:24:45	1.35	1.13			1 day, 13:25:30	1.62	1.32		2 days, 13:25:30	2.26	1.91			1 day, 13:26:15	2.14	1.85		2 days, 13:26:15	2.04	1.71			1 day, 13:19:30	1.68	1.38		2 days, 13:19:30	1.71	1.36			1 day, 4:46:30	2.05	1.72		2 days, 4:46:30	1.9	1.52			1 day, 4:47:15	1.88	1.43
	1 day, 13:30:00	1.42	1.11		2 days, 13:30:00	1.38	1.12			1 day, 13:30:45	1.45	1.19		2 days, 13:30:45	2.35	2			1 day, 13:31:30	2.11	1.82		2 days, 13:31:30	1.97	1.61			1 day, 13:24:45	1.44	1.16		2 days, 13:24:45	1.79	1.47			1 day, 4:51:45	1.93	1.52		2 days, 4:51:45	1.87	1.54			1 day, 4:52:30	2	1.54
	1 day, 13:35:15	1.65	1.34		2 days, 13:35:15	1.67	1.39			1 day, 13:36:00	1.42	1.15		2 days, 13:36:00	1.86	1.58			1 day, 13:36:45	2.11	1.74		2 days, 13:36:45	1.98	1.61			1 day, 13:30:00	1.41	1.17		2 days, 13:30:00	1.76	1.4			1 day, 4:57:00	1.86	1.47		2 days, 4:57:00	2.05	1.62			1 day, 4:57:45	1.9	1.38
	1 day, 13:40:30	1.68	1.39		2 days, 13:40:30	1.75	1.46			1 day, 13:41:15	1.41	1.15		2 days, 13:41:15	1.67	1.43			1 day, 13:42:00	2.08	1.74		2 days, 13:42:00	1.97	1.61			1 day, 13:35:15	1.27	1.08		2 days, 13:35:15	2.08	1.75			1 day, 5:04:30	1.93	1.62		2 days, 5:04:30	1.69	1.43			1 day, 5:05:15	1.82	1.45
	1 day, 13:45:45	1.42	1.13		2 days, 13:45:45	1.73	1.46			1 day, 13:46:30	1.33	1.07		2 days, 13:46:30	1.53	1.29			1 day, 13:47:15	2	1.63		2 days, 13:47:15	1.92	1.55			1 day, 13:40:30	1.3	1.08		2 days, 13:40:30	2.19	1.8			1 day, 5:09:45	2.08	1.67		2 days, 5:09:45	1.87	1.51			1 day, 5:10:30	2.11	1.68
	1 day, 13:51:00	1.65	1.38		2 days, 13:51:00	1.92	1.61			1 day, 13:51:45	1.85	1.59		2 days, 13:51:45	1.49	1.27			1 day, 13:52:30	2.06	1.69		2 days, 13:52:30	1.95	1.59			1 day, 13:45:45	1.21	0.99		2 days, 13:45:45	2.02	1.69			1 day, 5:15:00	1.88	1.5		2 days, 5:15:00	2.08	1.7			1 day, 5:15:45	1.99	1.58
	1 day, 13:56:15	1.87	1.57		2 days, 13:56:15	1.98	1.64			1 day, 13:57:00	2.01	1.7		2 days, 13:57:00	1.92	1.62			1 day, 13:57:45	2.03	1.66		2 days, 13:57:45	1.92	1.53			1 day, 13:51:00	1.18	0.98		2 days, 13:51:00	1.98	1.66			1 day, 5:20:15	1.87	1.47		2 days, 5:20:15	1.58	1.27			1 day, 5:21:00	2.04	1.61
	1 day, 14:03:45	1.7	1.45		2 days, 14:03:45	2.03	1.78			1 day, 14:04:30	2.02	1.77		2 days, 14:04:30	1.95	1.72			1 day, 14:05:15	1.88	1.57		2 days, 14:05:15	1.95	1.64			1 day, 13:56:15	1.21	1		2 days, 13:56:15	2.04	1.71			1 day, 5:25:30	1.93	1.49		2 days, 5:25:30	1.55	1.23			1 day, 5:26:15	2.03	1.68
	1 day, 14:09:00	1.81	1.46		2 days, 14:09:00	1.92	1.61			1 day, 14:09:45	2.16	1.87		2 days, 14:09:45	1.66	1.39			1 day, 14:10:30	1.93	1.55		2 days, 14:10:30	1.99	1.63			1 day, 14:03:45	1.13	0.99		2 days, 14:03:45	1.82	1.54			1 day, 5:30:45	1.87	1.48		2 days, 5:30:45	1.81	1.49			1 day, 5:31:30	1.99	1.61
23	1 day, 14:14:15	1.73	1.38	23	2 days, 14:14:15	1.92	1.63		23	1 day, 14:15:00	2.22	1.88	23	2 days, 14:15:00	1.47	1.24		23	1 day, 14:15:45	2.17	1.79	23	2 days, 14:15:45	1.9	1.57		23	1 day, 14:09:00	1.39	1.15	23	2 days, 14:09:00	2.18	1.81		23	1 day, 5:36:00	1.88	1.48	23	2 days, 5:36:00	1.83	1.51		23	1 day, 5:36:45	2.14	1.76	23
	1 day, 14:19:30	1.75	1.45		2 days, 14:19:30	2.09	1.75			1 day, 14:20:15	2.17	1.83		2 days, 14:20:15	1.38	1.15			1 day, 14:21:00	1.97	1.61		2 days, 14:21:00	1.99	1.65			1 day, 14:14:15	1.33	1.05		2 days, 14:14:15	1.78	1.47			1 day, 5:41:15	2.01	1.65		2 days, 5:41:15					1 day, 5:42:00	1.99	1.58
	1 day, 14:24:45	1.75	1.44		2 days, 14:24:45	1.99	1.64			1 day, 14:25:30	2.17	1.82		2 days, 14:25:30	1.41	1.18			1 day, 14:26:15	1.93	1.57		2 days, 14:26:15	1.79	1.47			1 day, 14:19:30	1.32	1.08		2 days, 14:19:30	1.56	1.31			1 day, 5:46:30	2.09	1.71		2 days, 5:46:30	1.35	1.06			1 day, 5:47:15	2.17	1.72
	1 day, 14:30:00	1.7	1.38		2 days, 14:30:00	2.03	1.71			1 day, 14:30:45	2.33	1.99		2 days, 14:30:45	1.46	1.24			1 day, 14:31:30	1.97	1.61		2 days, 14:31:30	1.45	1.14			1 day, 14:24:45	1.32	1.09		2 days, 14:24:45	1.58	1.3			1 day, 5:51:45	2.14	1.73		2 days, 5:51:45					1 day, 5:52:30	1.89	1.49
	1 day, 14:35:15	1.79	1.45		2 days, 14:35:15	1.6	1.32			1 day, 14:36:00	2.42	2.08		2 days, 14:36:00	1.76	1.5			1 day, 14:36:45	1.59	1.25		2 days, 14:36:45	1.5	1.16			1 day, 14:30:00	1.27	1.04		2 days, 14:30:00	1.5	1.19			1 day, 5:57:00	2.05	1.64		2 days, 5:57:00					1 day, 5:57:45	2.08	1.67
	1 day, 14:40:30	1.85	1.43		2 days, 14:40:30	1.44	1.17			1 day, 14:41:15	2.04	1.72		2 days, 14:41:15	1.58	1.36			1 day, 14:42:00	1.48	1.14		2 days, 14:42:00	1.42	1.04			1 day, 14:35:15	1.62	1.35		2 days, 14:35:15	1.56	1.22			1 day, 6:04:30	1.8	1.49		2 days, 6:04:30					1 day, 6:05:15	1.89	1.59
	1 day, 14:45:45	1.67	1.32		2 days, 14:45:45	1.83	1.53			1 day, 14:46:30	2.28	1.95		2 days, 14:46:30	2.06	1.7			1 day, 14:47:15	1.83	1.51		2 days, 14:47:15	1.73	1.32			1 day, 14:40:30	1.77	1.52		2 days, 14:40:30	1.42	1.09			1 day, 6:09:45	1.98	1.57		2 days, 6:09:45	2.03	1.75			1 day, 6:10:30	2.02	1.63
	1 day, 14:51:00	1.87	1.55		2 days, 14:51:00	1.69	1.42			1 day, 14:51:45	2.17	1.85		2 days, 14:51:45	2.1	1.73			1 day, 14:52:30	1.99	1.66		2 days, 14:52:30	1.79	1.38			1 day, 14:45:45	1.97	1.66		2 days, 14:45:45	1.28	1.03			1 day, 6:15:00	1.95	1.56		2 days, 6:15:00	2.03	1.69			1 day, 6:15:45	1.62	1.27
	1 day, 14:56:15	1.89	1.55		2 days, 14:56:15	1.57	1.24			1 day, 14:57:00	2.22	1.89		2 days, 14:57:00	2.3	1.98			1 day, 14:57:45	1.79	1.45		2 days, 14:57:45	2.07	1.61			1 day, 14:51:00	1.99	1.66		2 days, 14:51:00	1.3	1			1 day, 6:20:15	2.01	1.61		2 days, 6:20:15	1.89	1.56			1 day, 6:21:00	1.37	1.07
	1 day, 15:03:45	1.75	1.5		2 days, 15:03:45	1.29	1.1			1 day, 15:04:30	1.58	1.34		2 days, 15:04:30	2.23	1.99			1 day, 15:05:15	1.36	1.12		2 days, 15:05:15	1.8	1.46			1 day, 14:56:15	1.56	1.27		2 days, 14:56:15	1.45	1.12			1 day, 6:25:30	2	1.61		2 days, 6:25:30	1.7	1.39			1 day, 6:26:15	1.23	0.98
	1 day, 15:09:00	1.64	1.34		2 days, 15:09:00	1.67	1.36			1 day, 15:09:45	1.47	1.23		2 days, 15:09:45	2.36	2.06			1 day, 15:10:30	1.41	1.12		2 days, 15:10:30	1.72	1.32			1 day, 15:03:45	1.19	1.02		2 days, 15:03:45	1.38	1.13			1 day, 6:30:45	2.09	1.72		2 days, 6:30:45	1.85	1.52			1 day, 6:31:30	1.62	1.32
24	1 day, 15:14:15	1.87	1.54	24	2 days, 15:14:15	1.78	1.48		24	1 day, 15:15:00	1.47	1.25	24	2 days, 15:15:00	2.47	2.15		24	1 day, 15:15:45	1.64	1.29	24	2 days, 15:15:45	1.81	1.47		24	1 day, 15:09:00	1.18	0.96	24	2 days, 15:09:00	1.24	0.99		24	1 day, 6:36:00	2.01	1.65	24	2 days, 6:36:00	1.47	1.21		24	1 day, 6:36:45	2.11	1.77	24
	1 day, 15:19:30	1.49	1.2		2 days, 15:19:30	1.78	1.46			1 day, 15:20:15	1.38	1.12		2 days, 15:20:15	2.24	1.94			1 day, 15:21:00	1.83	1.48		2 days, 15:21:00	1.65	1.32			1 day, 15:14:15	1.07	0.87		2 days, 15:14:15	1.21	0.97			1 day, 6:41:15	1.91	1.56		2 days, 6:41:15	1.47	1.21			1 day, 6:42:00	2.15	1.8
	1 day, 15:24:45	1.3	1.04		2 days, 15:24:45	1.93	1.59			1 day, 15:25:30	1.5	1.24		2 days, 15:25:30	2.18	1.87			1 day, 15:26:15	1.54	1.24		2 days, 15:26:15	1.77	1.43			1 day, 15:19:30	1.13	0.91		2 days, 15:19:30	1.24	0.97			1 day, 6:46:30	1.95	1.58		2 days, 6:46:30	1.72	1.37			1 day, 6:47:15	2.18	1.78
	1 day, 15:30:00	1.33	1.05		2 days, 15:30:00	2.07	1.72			1 day, 15:30:45	1.33	1.1		2 days, 15:30:45	2.24	1.92			1 day, 15:31:30	1.5	1.16		2 days, 15:31:30	1.89	1.53			1 day, 15:24:45	1.28	1.05		2 days, 15:24:45	1.22	0.94			1 day, 6:51:45	1.88	1.5		2 days, 6:51:45	2.05	1.63			1 day, 6:52:30	2.14	1.76
	1 day, 15:35:15	1.59	1.32		2 days, 15:35:15	2.01	1.66			1 day, 15:36:00	1.35	1.11		2 days, 15:36:00	2.39	1.93			1 day, 15:36:45	1.85	1.45		2 days, 15:36:45	1.64	1.31			1 day, 15:30:00	1.61	1.38		2 days, 15:30:00	1.22	0.93			1 day, 6:57:00	1.94	1.53		2 days, 6:57:00	2.05	1.65			1 day, 6:57:45	2.12	1.73
	1 day, 15:40:30	1.81	1.51		2 days, 15:40:30	1.98	1.59			1 day, 15:41:15	1.47	1.25		2 days, 15:41:15	1.99	1.68			1 day, 15:42:00	1.9	1.51		2 days, 15:42:00	1.63	1.29			1 day, 15:35:15	2.13	1.73		2 days, 15:35:15	1.25	0.97			1 day, 7:04:30	1.56	1.27		2 days, 7:04:30	2.02	1.77			1 day, 7:05:15	2.02	1.71
	1 day, 15:45:45	1.9	1.56		2 days, 15:45:45	2.03	1.65			1 day, 15:46:30	1.78	1.51		2 days, 15:46:30	1.89	1.57			1 day, 15:47:15	1.97	1.53		2 days, 15:47:15	1.69	1.35			1 day, 15:40:30	1.93	1.53		2 days, 15:40:30	1.21	0.91			1 day, 7:09:45	1.32	1.01		2 days, 7:09:45	2.08	1.77			1 day, 7:10:30	1.98	1.62
	1 day, 15:51:00	1.82	1.52		2 days, 15:51:00	1.9	1.56			1 day, 15:51:45	2.02	1.73		2 days, 15:51:45	1.73	1.45			1 day, 15:52:30	2.2	1.77		2 days, 15:52:30	1.81	1.45			1 day, 15:45:45	1.97	1.63		2 days, 15:45:45	1.15	0.86			1 day, 7:15:00	1.21	0.92		2 days, 7:15:00	1.99	1.68			1 day, 7:15:45	2.06	1.74
	1 day, 15:56:15	1.99	1.63		2 days, 15:56:15	1.99	1.62			1 day, 15:57:00	1.79	1.49		2 days, 15:57:00	1.93	1.62			1 day, 15:57:45	2.32	1.85		2 days, 15:57:45	1.9	1.55			1 day, 15:51:00	2.14	1.84		2 days, 15:51:00	1.47	1.18			1 day, 7:20:15	1.18	0.89		2 days, 7:20:15	1.93	1.61			1 day, 7:21:00	1.69	1.37
	1 day, 16:03:45	1.81	1.52		2 days, 16:03:45	1.89	1.61			1 day, 16:04:30	1.88	1.66		2 days, 16:04:30	2.27	2.04			1 day, 16:05:15	2	1.64		2 days, 16:05:15	1.85	1.55			1 day, 15:56:15	2.17	1.85		2 days, 15:56:15	1.81	1.41			1 day, 7:25:30	1.26	0.96		2 days, 7:25:30	1.61	1.34			1 day, 7:26:15	1.52	1.24
	1 day, 16:09:00	1.87	1.52		2 days, 16:09:00	1.75	1.38			1 day, 16:09:45	1.64	1.38		2 days, 16:09:45	2.27	2.01			1 day, 16:10:30	2.16	1.78		2 days, 16:10:30	1.98	1.6			1 day, 16:03:45	1.96	1.7		2 days, 16:03:45	1.91	1.59			1 day, 7:30:45	1.27	0.95		2 days, 7:30:45	1.26	1.04			1 day, 7:31:30	1.91	1.62
1	1 day, 16:14:15	1.92	1.57	1	2 days, 16:14:15	1.64	1.32		1	1 day, 16:15:00	1.52	1.24	1	2 days, 16:15:00	2.23	1.93		1	1 day, 16:15:45	2.19	1.8	1	2 days, 16:15:45	1.82	1.46		1	1 day, 16:09:00	1.72	1.42	1	2 days, 16:09:00	1.87	1.54		1	1 day, 7:36:00	1.29	0.94	1	2 days, 7:36:00	1.82	1.53		1	1 day, 7:36:45	2.03	1.67	1
	1 day, 16:19:30	2.12	1.79		2 days, 16:19:30	1.46	1.16			1 day, 16:20:15	1.45	1.24		2 days, 16:20:15	1.98	1.69			1 day, 16:21:00	2.03	1.66		2 days, 16:21:00	1.61	1.3			1 day, 16:14:15	1.49	1.24		2 days, 16:14:15	1.6	1.3			1 day, 7:41:15	1.29	0.91		2 days, 7:41:15	1.58	1.32			1 day, 7:42:00	1.97	1.64
	1 day, 16:24:45	1.84	1.5		2 days, 16:24:45	1.4	1.07			1 day, 16:25:30	1.7	1.43		2 days, 16:25:30	1.72	1.41			1 day, 16:26:15	2.06	1.69		2 days, 16:26:15	1.77	1.39			1 day, 16:19:30	1.36	1.09		2 days, 16:19:30	1.4	1.12			1 day, 7:46:30	1.27	0.92		2 days, 7:46:30	1.5	1.24			1 day, 7:47:15	1.71	1.39
	1 day, 16:30:00	1.87	1.55		2 days, 16:30:00	1.37	1.08			1 day, 16:30:45	1.98	1.71		2 days, 16:30:45	1.55	1.27			1 day, 16:31:30	2.13	1.8		2 days, 16:31:30	1.85	1.5			1 day, 16:24:45	1.29	1.05		2 days, 16:24:45	1.27	1.04			1 day, 7:51:45	1.26	0.89		2 days, 7:51:45	1.78	1.48			1 day, 7:52:30	1.98	1.59
	1 day, 16:35:15	1.93	1.58		2 days, 16:35:15	1.4	1.08			1 day, 16:36:00	1.94	1.63		2 days, 16:36:00	1.47	1.21			1 day, 16:36:45	2.02	1.65		2 days, 16:36:45	1.69	1.36			1 day, 16:30:00	1.25	1.02		2 days, 16:30:00	1.15	0.95			1 day, 7:57:00	2	1.53		2 days, 7:57:00	1.55	1.27			1 day, 7:57:45	2.2	1.85
	1 day, 16:40:30	1.96	1.62		2 days, 16:40:30	1.7	1.34			1 day, 16:41:15	2.2	1.9		2 days, 16:41:15	1.41	1.18			1 day, 16:42:00	2.13	1.74		2 days, 16:42:00	1.62	1.26			1 day, 16:35:15	1.18	0.98		2 days, 16:35:15	1.09	0.89			1 day, 8:04:30	2.05	1.62		2 days, 8:04:30	1.6	1.41			1 day, 8:05:15	1.52	1.28
	1 day, 16:45:45	1.72	1.41		2 days, 16:45:45	1.81	1.49			1 day, 16:46:30	1.94	1.64		2 days, 16:46:30	1.73	1.49			1 day, 16:47:15	2.1	1.72		2 days, 16:47:15	1.89	1.48			1 day, 16:40:30	1.13	0.92		2 days, 16:40:30	1.07	0.88			1 day, 8:09:45	2.07	1.71		2 days, 8:09:45	1.92	1.63			1 day, 8:10:30	1.6	1.3
	1 day, 16:51:00	1.64	1.35		2 days, 16:51:00	1.87	1.51			1 day, 16:51:45	1.59	1.33		2 days, 16:51:45	1.8	1.53			1 day, 16:52:30	1.84	1.49		2 days, 16:52:30	1.97	1.57			1 day, 16:45:45	1.19	1.01		2 days, 16:45:45	1.13	0.92			1 day, 8:15:00	2.14	1.71		2 days, 8:15:00	1.89	1.57			1 day, 8:15:45	2.02	1.69
	1 day, 16:56:15	1.46	1.14		2 days, 16:56:15	1.96	1.54			1 day, 16:57:00	1.47	1.2		2 days, 16:57:00	1.6	1.36			1 day, 16:57:45	1.56	1.25		2 days, 16:57:45	1.87	1.45			1 day, 16:51:00	1.18	0.98		2 days, 16:51:00	1.19	0.95			1 day, 8:20:15	2.17	1.78		2 days, 8:20:15	1.61	1.35			1 day, 8:21:00	1.97	1.62
	1 day, 17:03:45	1.18	0.99		2 days, 17:03:45	1.73	1.43			1 day, 17:04:30	1.22	1.08		2 days, 17:04:30	1.55	1.34			1 day, 17:05:15	1.44	1.2		2 days, 17:05:15	1.64	1.33			1 day, 16:56:15	1.24	1.06		2 days, 16:56:15	1.15	0.92			1 day, 8:25:30	2.06	1.66		2 days, 8:25:30	1.55	1.29			1 day, 8:26:15	2.14	1.77
	1 day, 17:09:00	1.44	1.17		2 days, 17:09:00	1.62	1.31			1 day, 17:09:45	1.26	1.03		2 days, 17:09:45	1.64	1.36			1 day, 17:10:30	1.65	1.29		2 days, 17:10:30	1.74	1.38			1 day, 17:03:45	1.59	1.41		2 days, 17:03:45	1.23	1.06			1 day, 8:30:45	2.06	1.69		2 days, 8:30:45	1.84	1.55			1 day, 8:31:30	2.06	1.69
2	1 day, 17:14:15	1.7	1.34	2	2 days, 17:14:15	1.7	1.38		2	1 day, 17:15:00	1.35	1.11	2	2 days, 17:15:00	1.89	1.62		2	1 day, 17:15:45	1.8	1.44	2	2 days, 17:15:45	1.67	1.28		2	1 day, 17:09:00	1.47	1.22	2	2 days, 17:09:00	1.61	1.35		2	1 day, 8:36:00	1.83	1.49	2	2 days, 8:36:00	1.81	1.51		2	1 day, 8:36:45	2.2	1.85	2
	1 day, 17:19:30	1.66	1.32		2 days, 17:19:30	1.69	1.36			1 day, 17:20:15	1.27	1.04		2 days, 17:20:15	1.7	1.5			1 day, 17:21:00	2.08	1.68		2 days, 17:21:00	1.58	1.21			1 day, 17:14:15	1.24	0.99		2 days, 17:14:15	1.6	1.29			1 day, 8:41:15	1.74	1.4		2 days, 8:41:15	1.96	1.65			1 day, 8:42:00	1.94	1.54
	1 day, 17:24:45	1.82	1.51		2 days, 17:24:45	1.56	1.25			1 day, 17:25:30	1.32	1.05		2 days, 17:25:30	1.95	1.65			1 day, 17:26:15	1.91	1.54		2 days, 17:26:15	1.88	1.41			1 day, 17:19:30	1.27	1.04		2 days, 17:19:30	1.72	1.43			1 day, 8:46:30	1.77	1.46		2 days, 8:46:30	2.03	1.66			1 day, 8:47:15	1.99	1.62
	1 day, 17:30:00	1.73	1.42		2 days, 17:30:00	1.41	1.15			1 day, 17:30:45	1.27	1.02		2 days, 17:30:45	1.92	1.63			1 day, 17:31:30	2.08	1.73		2 days, 17:31:30	1.89	1.45			1 day, 17:24:45	1.12	0.92		2 days, 17:24:45	1.82	1.43			1 day, 8:51:45	1.82	1.51		2 days, 8:51:45	2.03	1.66			1 day, 8:52:30	2.15	1.83
	1 day, 17:35:15	1.66	1.34		2 days, 17:35:15	1.5	1.21			1 day, 17:36:00	1.5	1.24		2 days, 17:36:00	2.06	1.73			1 day, 17:36:45	2.25	1.81		2 days, 17:36:45	1.84	1.42			1 day, 17:30:00	1.16	0.94		2 days, 17:30:00	1.52	1.24			1 day, 8:57:00	1.89	1.54		2 days, 8:57:00	2.02	1.68			1 day, 8:57:45	2.14	1.79
	1 day, 17:40:30	1.4	1.1		2 days, 17:40:30	1.7	1.41			1 day, 17:41:15	1.88	1.54		2 days, 17:41:15	2.16	1.82			1 day, 17:42:00	2.25	1.77		2 days, 17:42:00	1.58	1.23			1 day, 17:35:15	1.23	0.98		2 days, 17:35:15	1.29	1.06			1 day, 9:04:30	1.89	1.58		2 days, 9:04:30	1.77	1.52			1 day, 9:05:15	1.81	1.52
	1 day, 17:45:45	1.38	1.09		2 days, 17:45:45	1.73	1.39			1 day, 17:46:30	2.13	1.82		2 days, 17:46:30	2.33	1.97			1 day, 17:47:15	2.2	1.74		2 days, 17:47:15	1.51	1.19			1 day, 17:40:30	1.36	1.13		2 days, 17:40:30	1.15	0.97			1 day, 9:09:45	1.98	1.68		2 days, 9:09:45	1.63	1.33			1 day, 9:10:30	1.55	1.26
	1 day, 17:51:00	1.56	1.22		2 days, 17:51:00					1 day, 17:51:45	2.1	1.8		2 days, 17:51:45					1 day, 17:52:30	2.18	1.72		2 days, 17:52:30					1 day, 17:45:45	1.3	0.99		2 days, 17:45:45	1.12	0.91			1 day, 9:15:00	1.83	1.45		2 days, 9:15:00	1.42	1.18			1 day, 9:15:45	1.48	1.23
	1 day, 17:56:15	1.33	1		2 days, 17:56:15					1 day, 17:57:00	2.25	1.93		2 days, 17:57:00					1 day, 17:57:45	1.96	1.54		2 days, 17:57:45					1 day, 17:51:00	1.32	1.04		2 days, 17:51:00	1.06	0.85			1 day, 9:20:15	1.85	1.46		2 days, 9:20:15	1.42	1.14			1 day, 9:21:00	1.8	1.52
	1 day, 18:03:45	1.27	1.03		2 days, 18:03:45					1 day, 18:04:30	1.72	1.53		2 days, 18:04:30					1 day, 18:05:15	1.96	1.64		2 days, 18:05:15					1 day, 17:56:15	1.21	0.96		2 days, 17:56:15	1.06	0.86			1 day, 9:25:30	1.54	1.2		2 days, 9:25:30	1.54	1.25			1 day, 9:26:15	1.51	1.22
	1 day, 18:09:00	1.29	1		2 days, 18:09:00					1 day, 18:09:45	1.52	1.28		2 days, 18:09:45					1 day, 18:10:30	2.06	1.67		2 days, 18:10:30					1 day, 18:03:45	1.5	1.32		2 days, 18:03:45	0.98	0.85			1 day, 9:30:45	1.3	1.02		2 days, 9:30:45	1.72	1.38			1 day, 9:31:30	1.31	1.07
3	1 day, 18:14:15	1.1	0.83	3	2 days, 18:14:15				3	1 day, 18:15:00	1.41	1.15	3	2 days, 18:15:00				3	1 day, 18:15:45	2.2	1.71	3	2 days, 18:15:45				3	1 day, 18:09:00	1.95	1.69	3	2 days, 18:09:00	1.01	0.82		3	1 day, 9:36:00	1.27	0.96	3	2 days, 9:36:00	1.49	1.19		3	1 day, 9:36:45	1.24	0.98	3
	1 day, 18:19:30	1.09	0.84		2 days, 18:19:30					1 day, 18:20:15	1.39	1.13		2 days, 18:20:15					1 day, 18:21:00	2.19	1.68		2 days, 18:21:00					1 day, 18:14:15	1.89	1.57		2 days, 18:14:15	1.02	0.81			1 day, 9:41:15	1.24	0.93		2 days, 9:41:15	1.61	1.33			1 day, 9:42:00	1.15	0.9
	1 day, 18:24:45	1.09	0.85		2 days, 18:24:45	1.02	0.93			1 day, 18:25:30	1.39	1.11		2 days, 18:25:30	1.69	1.59			1 day, 18:26:15	2.08	1.56		2 days, 18:26:15	1.63	1.35			1 day, 18:19:30	1.56	1.23		2 days, 18:19:30	1.1	0.88			1 day, 9:46:30	1.19	0.9		2 days, 9:46:30	1.57	1.24			1 day, 9:47:15	1.15	0.93
	1 day, 18:30:00	1.04	0.79		2 days, 18:30:00	1.1	0.98			1 day, 18:30:45	1.41	1.16		2 days, 18:30:45	1.41	1.34			1 day, 18:31:30	2.16	1.65		2 days, 18:31:30	1.58	1.45			1 day, 18:24:45	1.29	1.03		2 days, 18:24:45	1.12	0.86			1 day, 9:51:45	1.33	1		2 days, 9:51:45	1.6	1.27			1 day, 9:52:30	1.17	0.91
	1 day, 18:35:15	1.18	0.9		2 days, 18:35:15	1.3	1.2			1 day, 18:36:00	1.76	1.51		2 days, 18:36:00	1.31	1.22			1 day, 18:36:45	2.08	1.62		2 days, 18:36:45	1.52	1.37			1 day, 18:30:00	1.15	0.89		2 days, 18:30:00	1.09	0.81			1 day, 9:57:00	1.42	1.05		2 days, 9:57:00	1.57	1.24			1 day, 9:57:45	1.11	0.83
	1 day, 18:40:30	1.13	0.87		2 days, 18:40:30	1.45	1.39			1 day, 18:41:15	1.82	1.55		2 days, 18:41:15	1.39	1.29			1 day, 18:42:00	2.06	1.54		2 days, 18:42:00	1.61	1.46			1 day, 18:35:15	1.1	0.87		2 days, 18:35:15	1.02	0.78			1 day, 10:04:30	1.23	0.96		2 days, 10:04:30	1.89	1.6			1 day, 10:05:15	1.12	0.89
	1 day, 18:45:45	1.33	1		2 days, 18:45:45	1.18	1.12			1 day, 18:46:30	1.49	1.23		2 days, 18:46:30	1.31	1.22			1 day, 18:47:15	1.9	1.43		2 days, 18:47:15	1.82	1.73			1 day, 18:40:30	1.17	0.97		2 days, 18:40:30	1.2	0.95			1 day, 10:09:45	1.15	0.87		2 days, 10:09:45	1.84	1.55			1 day, 10:10:30	1.09	0.83
	1 day, 18:51:00	1.73	1.38		2 days, 18:51:00	1.2	1.08			1 day, 18:51:45	1.45	1.19		2 days, 18:51:45	1.25	1.18			1 day, 18:52:30	1.93	1.49		2 days, 18:52:30	1.57	1.41			1 day, 18:45:45	1.26	0.99		2 days, 18:45:45	1.07	0.84			1 day, 10:15:00	1.21	0.9		2 days, 10:15:00	1.74	1.45			1 day, 10:15:45	1.2	0.9
	1 day, 18:56:15	1.76	1.42		2 days, 18:56:15	1.3	1.19			1 day, 18:57:00	1.41	1.12		2 days, 18:57:00	1.21	1.13			1 day, 18:57:45	1.91	1.46		2 days, 18:57:45	1.55	1.39			1 day, 18:51:00	1.24	0.98		2 days, 18:51:00	1.05	0.83			1 day, 10:20:15	1.62	1.25		2 days, 10:20:15	1.58	1.27			1 day, 10:21:00	1.17	0.87
	1 day, 19:03:45	1.75	1.49		2 days, 19:03:45	1.6	1.32			1 day, 19:04:30	1.47	1.26		2 days, 19:04:30	1.31	1.15			1 day, 19:05:15	1.88	1.5		2 days, 19:05:15	1.74	1.45			1 day, 18:56:15	1.23	0.97		2 days, 18:56:15	1.02	0.8			1 day, 10:25:30	1.91	1.52		2 days, 10:25:30	1.6	1.27			1 day, 10:26:15	1.64	1.31
	1 day, 19:09:00	1.55	1.28		2 days, 19:09:00	1.73	1.38			1 day, 19:09:45	1.33	1.11		2 days, 19:09:45	1.49	1.19			1 day, 19:10:30	1.87	1.46		2 days, 19:10:30	1.95	1.58			1 day, 19:03:45	1.2	1		2 days, 19:03:45	1.29	1.11			1 day, 10:30:45	1.95	1.5		2 days, 10:30:45	1.54	1.2			1 day, 10:31:30	1.96	1.55
4	1 day, 19:14:15	1.35	1.06	4	2 days, 19:14:15	1.7	1.38		4	1 day, 19:15:00	1.39	1.11	4	2 days, 19:15:00	1.34	1.04		4	1 day, 19:15:45	1.56	1.16	4	2 days, 19:15:45	1.71	1.36		4	1 day, 19:09:00	1.23	0.99	4	2 days, 19:09:00	1.41	1.15		4	1 day, 10:36:00	1.6	1.25	4	2 days, 10:36:00	1.61	1.27		4	1 day, 10:36:45	2.18	1.7	4
	1 day, 19:19:30	1.32	1.01		2 days, 19:19:30	1.76	1.42			1 day, 19:20:15	1.32	1.04		2 days, 19:20:15	1.35	1.05			1 day, 19:21:00	1.33	0.98		2 days, 19:21:00	1.83	1.44			1 day, 19:14:15	1.38	1.1		2 days, 19:14:15	1.58	1.34			1 day, 10:41:15	1.41	1.05		2 days, 10:41:15	1.57	1.21			1 day, 10:42:00	2.1	1.63
	1 day, 19:24:45	1.53	1.14		2 days, 19:24:45	1.78	1.43			1 day, 19:25:30	1.32	1.04		2 days, 19:25:30	1.61	1.29			1 day, 19:26:15	1.53	1.08		2 days, 19:26:15	1.67	1.35			1 day, 19:19:30	1.53	1.24		2 days, 19:19:30	1.71	1.39			1 day, 10:46:30	1.41	1.07		2 days, 10:46:30	1.42	1.11			1 day, 10:47:15	2.06	1.65
	1 day, 19:30:00	1.38	1.03		2 days, 19:30:00	1.63	1.29			1 day, 19:30:45	1.32	1.02		2 days, 19:30:45	1.95	1.61			1 day, 19:31:30	1.67	1.18		2 days, 19:31:30	1.87	1.49			1 day, 19:24:45	1.72	1.47		2 days, 19:24:45	1.48	1.19			1 day, 10:51:45	1.42	1.12		2 days, 10:51:45	1.63	1.28			1 day, 10:52:30	1.84	1.49
	1 day, 19:35:15	1.35	1.04		2 days, 19:35:15	1.38	1.11			1 day, 19:36:00	1.32	1.04		2 days, 19:36:00	1.89	1.56			1 day, 19:36:45	2.11	1.55		2 days, 19:36:45	1.98	1.63			1 day, 19:30:00	1.69	1.39		2 days, 19:30:00	1.21	1			1 day, 10:57:00	1.47	1.13		2 days, 10:57:00	1.73	1.35			1 day, 10:57:45	1.48	1.17
	1 day, 19:40:30	1.21	0.89		2 days, 19:40:30	1.41	1.1			1 day, 19:41:15	1.42	1.17		2 days, 19:41:15	1.55	1.27			1 day, 19:42:00	1.98	1.5		2 days, 19:42:00	1.82	1.48			1 day, 19:35:15	1.3	1.02		2 days, 19:35:15	1.09	0.88			1 day, 11:04:30	1.62	1.38		2 days, 11:04:30	1.66	1.38			1 day, 11:05:15	1.4	1.18
	1 day, 19:45:45	1.18	0.91		2 days, 19:45:45	1.34	1.03			1 day, 19:46:30	1.67	1.36		2 days, 19:46:30	1.6	1.27			1 day, 19:47:15	1.94	1.48		2 days, 19:47:15	1.88	1.5			1 day, 19:40:30	1.2	0.9		2 days, 19:40:30	1.02	0.86			1 day, 11:09:45	1.71	1.4		2 days, 11:09:45	1.45	1.16			1 day, 11:10:30	1.92	1.56
	1 day, 19:51:00	1.32	0.99		2 days, 19:51:00	1.4	1.09			1 day, 19:51:45	2.01	1.67		2 days, 19:51:45	1.46	1.14			1 day, 19:52:30	1.52	1.08		2 days, 19:52:30	1.78	1.42			1 day, 19:45:45	1.09	0.85		2 days, 19:45:45	1.06	0.88			1 day, 11:15:00	1.62	1.27		2 days, 11:15:00	1.54	1.27			1 day, 11:15:45	2.01	1.67
	1 day, 19:56:15	1.87	1.53		2 days, 19:56:15	1.35	1.04			1 day, 19:57:00	2.24	1.86		2 days, 19:57:00	1.47	1.23			1 day, 19:57:45	1.79	1.28		2 days, 19:57:45	1.78	1.45			1 day, 19:51:00	1.2	0.89		2 days, 19:51:00	1.09	0.88			1 day, 11:20:15	1.92	1.54		2 days, 11:20:15	1.92	1.59			1 day, 11:21:00	1.93	1.56
	1 day, 20:03:45	1.3	1.08		2 days, 20:03:45	1.61	1.36			1 day, 20:04:30	2.22	1.92		2 days, 20:04:30	1.37	1.15			1 day, 20:05:15	1.65	1.25		2 days, 20:05:15	1.7	1.4			1 day, 19:56:15	1.18	0.87		2 days, 19:56:15	1.04	0.86			1 day, 11:25:30	1.86	1.46		2 days, 11:25:30	1.66	1.38			1 day, 11:26:15	1.93	1.56
	1 day, 20:09:00	1.26	1		2 days, 20:09:00	1.52	1.22			1 day, 20:09:45	2.22	1.87		2 days, 20:09:45	1.69	1.35			1 day, 20:10:30	1.67	1.2		2 days, 20:10:30	1.9	1.55			1 day, 20:03:45	1.29	1		2 days, 20:03:45	0.96	0.81			1 day, 11:30:45	1.54	1.23		2 days, 11:30:45	1.61	1.34			1 day, 11:31:30	2.07	1.68
5	1 day, 20:14:15	1.34	1.03	5	2 days, 20:14:15	1.49	1.2		5	1 day, 20:15:00	2.13	1.77	5	2 days, 20:15:00	2	1.62		5	1 day, 20:15:45	1.62	1.17	5	2 days, 20:15:45	2.06	1.63		5	1 day, 20:09:00	1.29	0.98	5	2 days, 20:09:00	0.96	0.76		5	1 day, 11:36:00	1.36	1.09	5	2 days, 11:36:00	1.55	1.3		5	1 day, 11:36:45	1.86	1.5	5
	1 day, 20:19:30	1.58	1.26		2 days, 20:19:30	1.4	1.14			1 day, 20:20:15	2.18	1.82		2 days, 20:20:15	1.58	1.25			1 day, 20:21:00	1.98	1.49		2 days, 20:21:00	2.1	1.61			1 day, 20:14:15	1.21	0.88		2 days, 20:14:15	0.95	0.71			1 day, 11:41:15	1.78	1.37		2 days, 11:41:15	1.84	1.55			1 day, 11:42:00	1.5	1.2
	1 day, 20:24:45	1.72	1.43		2 days, 20:24:45	1.37	1.1			1 day, 20:25:30	2.02	1.63		2 days, 20:25:30	1.53	1.15			1 day, 20:26:15	2.16	1.61		2 days, 20:26:15	1.85	1.46			1 day, 20:19:30	1.17	0.83		2 days, 20:19:30	1.03	0.79			1 day, 11:46:30	1.66	1.29		2 days, 11:46:30	1.83	1.52			1 day, 11:47:15	1.27	0.99
	1 day, 20:30:00	1.72	1.36		2 days, 20:30:00	1.76	1.46			1 day, 20:30:45	1.96	1.6		2 days, 20:30:45	1.72	1.32			1 day, 20:31:30	2.04	1.53		2 days, 20:31:30	1.83	1.45			1 day, 20:24:45	1.72	1.4		2 days, 20:24:45	1.1	0.85			1 day, 11:51:45	1.98	1.57		2 days, 11:51:45	2.07	1.68			1 day, 11:52:30	1.15	0.91
	1 day, 20:35:15	1.95	1.57		2 days, 20:35:15	1.59	1.26			1 day, 20:36:00	1.73	1.39		2 days, 20:36:00	2.01	1.58			1 day, 20:36:45	2.08	1.57		2 days, 20:36:45	1.92	1.55			1 day, 20:30:00	1.81	1.41		2 days, 20:30:00	1.06	0.8			1 day, 11:57:00	2.03	1.61		2 days, 11:57:00	2.27	1.86			1 day, 11:57:45	1.06	0.83
	1 day, 20:40:30	1.9	1.57		2 days, 20:40:30	1.98	1.61			1 day, 20:41:15	1.43	1.1		2 days, 20:41:15	2.18	1.76			1 day, 20:42:00	2.08	1.55		2 days, 20:42:00	1.95	1.59			1 day, 20:35:15	1.92	1.54		2 days, 20:35:15	1.01	0.75			1 day, 12:04:30	1.95	1.63		2 days, 12:04:30	2.12	1.82			1 day, 12:05:15	0.97	0.83
	1 day, 20:45:45	1.8	1.44		2 days, 20:45:45	2.01	1.62			1 day, 20:46:30	1.4	1.09		2 days, 20:46:30	1.77	1.42			1 day, 20:47:15	2.1	1.55		2 days, 20:47:15	1.96	1.6			1 day, 20:40:30	1.98	1.63		2 days, 20:40:30	0.98	0.76			1 day, 12:09:45	1.91	1.49		2 days, 12:09:45	2.32	1.86			1 day, 12:10:30	1	0.78
	1 day, 20:51:00	1.69	1.36		2 days, 20:51:00	1.95	1.58			1 day, 20:51:45	1.87	1.5		2 days, 20:51:45	1.51	1.22			1 day, 20:52:30	1.98	1.53		2 days, 20:52:30	1.84	1.43			1 day, 20:45:45	1.95	1.56		2 days, 20:45:45	1.04	0.8			1 day, 12:15:00	1.98	1.57		2 days, 12:15:00	2.17	1.76			1 day, 12:15:45	1.04	0.83
	1 day, 20:56:15	1.43	1.12		2 days, 20:56:15	1.95	1.57			1 day, 20:57:00	1.95	1.56		2 days, 20:57:00	1.64	1.33			1 day, 20:57:45	2.05	1.55		2 days, 20:57:45	2.1	1.66			1 day, 20:51:00	2.06	1.7		2 days, 20:51:00	1.24	0.96			1 day, 12:20:15	2	1.63		2 days, 12:20:15	2.17	1.79			1 day, 12:21:00	1.06	0.81
	1 day, 21:03:45	1.37	1.15		2 days, 21:03:45	1.92	1.63			1 day, 21:04:30	1.67	1.41		2 days, 21:04:30	1.87	1.66			1 day, 21:05:15	1.98	1.6		2 days, 21:05:15	1.7	1.43			1 day, 20:56:15	1.88	1.56		2 days, 20:56:15	1.43	1.17			1 day, 12:25:30	2.01	1.65		2 days, 12:25:30	2.07	1.71			1 day, 12:26:15	1.24	0.94
	1 day, 21:09:00	1.34	1.04		2 days, 21:09:00	1.92	1.6			1 day, 21:09:45	1.5	1.2		2 days, 21:09:45	1.66	1.36			1 day, 21:10:30	2.02	1.53		2 days, 21:10:30	1.99	1.68			1 day, 21:03:45	1.23	1.04		2 days, 21:03:45	1.52	1.29			1 day, 12:30:45	1.97	1.57		2 days, 12:30:45	1.94	1.58			1 day, 12:31:30	1.27	0.94
6	1 day, 21:14:15	1.27	0.99	6	2 days, 21:14:15	1.67	1.33		6	1 day, 21:15:00	1.39	1.1	6	2 days, 21:15:00	1.57	1.27		6	1 day, 21:15:45	1.93	1.48	6	2 days, 21:15:45	2.13	1.75		6	1 day, 21:09:00	1.21	0.98	6	2 days, 21:09:00	1.57	1.31		6	1 day, 12:36:00	1.94	1.59	6	2 days, 12:36:00	1.85	1.49		6	1 day, 12:36:45	1.17	0.82	6
	1 day, 21:19:30	1.49	1.22		2 days, 21:19:30	1.35	1.11			1 day, 21:20:15	1.46	1.2		2 days, 21:20:15	1.78	1.45			1 day, 21:21:00	2.02	1.61		2 days, 21:21:00	2.06	1.75			1 day, 21:14:15	1.21	0.96		2 days, 21:14:15	1.72	1.41			1 day, 12:41:15	1.91	1.55		2 days, 12:41:15	1.85	1.48			1 day, 12:42:00	1.58	1.2
	1 day, 21:24:45	1.75	1.45		2 days, 21:24:45	1.29	1.02			1 day, 21:25:30	1.69	1.38		2 days, 21:25:30	1.95	1.58			1 day, 21:26:15	2.07	1.67		2 days, 21:26:15	2.1	1.71			1 day, 21:19:30	1.18	0.94		2 days, 21:19:30	1.43	1.19			1 day, 12:46:30	1.95	1.59		2 days, 12:46:30	1.98	1.54			1 day, 12:47:15	1.9	1.43
	1 day, 21:30:00	1.83	1.51		2 days, 21:30:00	1.29	1.01			1 day, 21:30:45	2.27	1.96		2 days, 21:30:45	1.96	1.58			1 day, 21:31:30	2.05	1.64		2 days, 21:31:30	2.02	1.67			1 day, 21:24:45	1.18	0.94		2 days, 21:24:45	1.24	1.05			1 day, 12:51:45	1.89	1.48		2 days, 12:51:45	1.88	1.49			1 day, 12:52:30	2.29	1.76
	1 day, 21:35:15	1.73	1.39		2 days, 21:35:15	1.5	1.16			1 day, 21:36:00	1.98	1.63		2 days, 21:36:00	1.9	1.49			1 day, 21:36:45	2.08	1.65		2 days, 21:36:45	1.77	1.43			1 day, 21:30:00	1.2	0.9		2 days, 21:30:00	1.13	0.92			1 day, 12:57:00	1.83	1.43		2 days, 12:57:00	1.51	1.2			1 day, 12:57:45	2.09	1.63
	1 day, 21:40:30	1.78	1.51		2 days, 21:40:30	1.72	1.42			1 day, 21:41:15	2.02	1.67		2 days, 21:41:15	1.64	1.31			1 day, 21:42:00	2.01	1.61		2 days, 21:42:00	1.89	1.56			1 day, 21:35:15	1.23	0.92		2 days, 21:35:15	1.06	0.86			1 day, 13:04:30	1.27	1.05		2 days, 13:04:30	1.19	0.96			1 day, 13:05:15	1.63	1.34
	1 day, 21:45:45	2.06	1.68		2 days, 21:45:45	1.8	1.45			1 day, 21:46:30	2.25	1.91		2 days, 21:46:30	1.87	1.53			1 day, 21:47:15	2.07	1.68		2 days, 21:47:15	2	1.63			1 day, 21:40:30	1.24	0.9		2 days, 21:40:30	0.96	0.77			1 day, 13:09:45	1.19	0.94		2 days, 13:09:45	1.14	0.88			1 day, 13:10:30	1.38	1.08
	1 day, 21:51:00	1.81	1.46		2 days, 21:51:00	1.72	1.4			1 day, 21:51:45	2.31	1.98		2 days, 21:51:45	2.12	1.77			1 day, 21:52:30	1.64	1.3		2 days, 21:52:30	1.84	1.49			1 day, 21:45:45	1.24	0.95		2 days, 21:45:45	0.98	0.79			1 day, 13:15:00	1.21	0.93		2 days, 13:15:00	1.07	0.79			1 day, 13:15:45	1.66	1.35
	1 day, 21:56:15	1.83	1.48		2 days, 21:56:15	1.49	1.21			1 day, 21:57:00	2.3	1.94		2 days, 21:57:00	2.29	1.87			1 day, 21:57:45	1.98	1.62		2 days, 21:57:45	1.87	1.52			1 day, 21:51:00	1.24	0.91		2 days, 21:51:00	0.98	0.79			1 day, 13:20:15	1.27	0.96		2 days, 13:20:15	1.13	0.83			1 day, 13:21:00	1.77	1.41
	1 day, 22:03:45	1.75	1.48		2 days, 22:03:45	1.21	1.04			1 day, 22:04:30	2.05	1.82		2 days, 22:04:30	2.19	1.9			1 day, 22:05:15	1.67	1.38		2 days, 22:05:15	1.84	1.57			1 day, 21:56:15	1.27	0.94		2 days, 21:56:15	1.04	0.81			1 day, 13:25:30	1.32	0.98		2 days, 13:25:30	1.19	0.87			1 day, 13:26:15	1.35	1.07
	1 day, 22:09:00	1.53	1.22		2 days, 22:09:00	1.32	1.09			1 day, 22:09:45	2.12	1.77		2 days, 22:09:45	2.18	1.82			1 day, 22:10:30	1.76	1.43		2 days, 22:10:30	1.89	1.57			1 day, 22:03:45	1.14	0.95		2 days, 22:03:45	1.21	1.02			1 day, 13:30:45	1.39	1.04		2 days, 13:30:45	1.19	0.88			1 day, 13:31:30	1.14	0.87
[truncated: 3 more columns]

## Sheet: Fig. 1M-HFD
																			Fig. 1B,C
#65	52.6	g							#66	49.7	g							#67	48.6	g							#69	49.2	g							#70	49.2	g							#71	38	g
Time	Lap(2017/12/18 14:26:40 - 2017/12/21 7:07:10)[H:M:S]	VO2[ml/min]	VCO2[ml/min]	Time	Lap(2017/12/18 14:26:40 - 2017/12/21 7:07:10)[H:M:S]	VO2[ml/min]	VCO2[ml/min]		Time	Lap(2017/12/18 14:26:40 - 2017/12/21 7:07:10)[H:M:S]	VO2[ml/min]	VCO2[ml/min]	Time	Lap(2017/12/18 14:26:40 - 2017/12/21 7:07:10)[H:M:S]	VO2[ml/min]	VCO2[ml/min]		Time	Lap[H:M:S]	VO2[ml/min]	VCO2[ml/min]	Time	Lap(2017/12/21 12:01:46 - 2017/12/25 10:42:16)[H:M:S]	VO2[ml/min]	VCO2[ml/min]		Time	Lap(2017/12/18 14:26:41 - 2017/12/21 7:04:11)[H:M:S]	VO2[ml/min]	VCO2[ml/min]	Time	Lap[H:M:S]	VO2[ml/min]	VCO2[ml/min]		Time	Lap(2017/12/18 14:26:41 - 2017/12/21 7:04:56)[H:M:S]	VO2[ml/min]	VCO2[ml/min]	Time	Lap(2017/12/18 14:26:41 - 2017/12/21 7:04:56)[H:M:S]	VO2[ml/min]	VCO2[ml/min]		Time	Lap[Unit-1]	VO2[ml/min]	VCO2[ml/min]	Time
7	22:16:30	1.94	1.37	7	1 day, 22:16:30	1.73	1.16		7	22:12:00	2.7	1.88	7	1 day, 22:12:00	2.18	1.46		7	22:12:45	2.21	1.53	7	1 day, 22:12:45	1.73	1.09		7	13:32:15	2.56	1.83	7	1 day, 13:32:15	2.5	1.75		7	13:33:00	2.68	1.89	7	1 day, 13:33:00	2.7	1.95		7	13:33:45	2.02	1.38	7
	22:21:45	1.95	1.36		1 day, 22:21:45	2.03	1.41			22:17:15	2.92	2.02		1 day, 22:17:15	2.4	1.53			22:18:00	2.43	1.68		1 day, 22:18:00	1.59	1.05			13:37:30	2.78	2.02		1 day, 13:37:30	2.61	1.89			13:38:15	3.42	2.46		1 day, 13:38:15	2.9	2.02			13:39:00	2.57	1.76
	22:27:00	1.92	1.32		1 day, 22:27:00	3.05	2.19			22:22:30	2.81	1.9		1 day, 22:22:30	2.16	1.44			22:23:15	2.2	1.48		1 day, 22:23:15	1.67	1.1			13:42:45	2.56	1.81		1 day, 13:42:45	2.59	1.82			13:43:30	3.11	2.19		1 day, 13:43:30	3.01	2.07			13:44:15	2.29	1.58
	22:32:15	1.89	1.3		1 day, 22:32:15	2.91	2.06			22:27:45	2.62	1.77		1 day, 22:27:45	2.3	1.55			22:28:30	2.09	1.41		1 day, 22:28:30	1.61	1.08			13:48:00	2.47	1.69		1 day, 13:48:00	2.41	1.65			13:48:45	2.95	2.05		1 day, 13:48:45	2.75	1.91			13:49:30	1.99	1.38
	22:37:30	1.99	1.36		1 day, 22:37:30	2.54	1.76			22:33:00	2.47	1.7		1 day, 22:33:00	2.37	1.61			22:33:45	1.97	1.37		1 day, 22:33:45	1.7	1.13			13:53:15	2.08	1.39		1 day, 13:53:15	2	1.34			13:54:00	2.95	2.06		1 day, 13:54:00	3	2.2			13:54:45	2.11	1.46
	22:42:45	1.8	1.21		1 day, 22:42:45	2.54	1.77			22:38:15	2.29	1.57		1 day, 22:38:15	2.05	1.42			22:39:00	1.75	1.2		1 day, 22:39:00	1.52	0.98			13:58:30	2.03	1.37		1 day, 13:58:30	1.63	1.06			13:59:15	2.72	1.89		1 day, 13:59:15	2.6	1.88			14:00:00	2.02	1.39
	22:48:00	1.89	1.29		1 day, 22:48:00	1.82	1.22			22:43:30	2.39	1.63		1 day, 22:43:30	1.72	1.16			22:44:15	1.45	0.94		1 day, 22:44:15	1.76	1.16			14:06:00	1.88	1.33		1 day, 14:06:00	1.84	1.3			14:06:45	2.54	1.83		1 day, 14:06:45	2	1.43			14:07:30	1.99	1.41
	22:53:15	1.91	1.31		1 day, 22:53:15	1.67	1.11			22:48:45	2.26	1.54		1 day, 22:48:45	1.63	1.07			22:49:30	1.59	1.02		1 day, 22:49:30	1.61	1.06			14:11:15	1.65	1.11		1 day, 14:11:15	1.64	1.11			14:12:00	2.64	1.92		1 day, 14:12:00	1.63	1.1			14:12:45	2.35	1.7
	22:58:30	1.94	1.32		1 day, 22:58:30	1.59	1.02			22:54:00	2.33	1.56		1 day, 22:54:00	1.72	1.14			22:54:45	1.68	1.09		1 day, 22:54:45	1.58	1.03			14:16:30	1.67	1.16		1 day, 14:16:30	1.63	1.08			14:17:15	2.46	1.78		1 day, 14:17:15	1.85	1.23			14:18:00	2.17	1.56
	23:06:00	1.95	1.42		1 day, 23:06:00	1.51	1.09			22:59:15	2.34	1.59		1 day, 22:59:15	1.72	1.13			23:00:00	1.65	1.08		1 day, 23:00:00	1.81	1.18			14:21:45	1.7	1.16		1 day, 14:21:45	1.63	1.09			14:22:30	2.33	1.66		1 day, 14:22:30	1.66	1.11			14:23:15	2.25	1.58
	23:11:15	2.45	1.7		1 day, 23:11:15	1.7	1.14			23:06:45	1.55	1.07		1 day, 23:06:45	1.64	1.18			23:07:30	1.46	1.02		1 day, 23:07:30	2.13	1.56			14:27:00	1.69	1.12		1 day, 14:27:00	1.59	1.07			14:27:45	2.21	1.54		1 day, 14:27:45	1.91	1.29			14:28:30	2.05	1.43
8	23:16:30	2.36	1.66	8	1 day, 23:16:30	1.59	1.05		8	23:12:00	1.47	0.9	8	1 day, 23:12:00	1.85	1.25		8	23:12:45	1.56	1.04	8	1 day, 23:12:45	2.34	1.63		8	14:32:15	1.65	1.14	8	1 day, 14:32:15	1.88	1.26		8	14:33:00	1.68	1.15	8	1 day, 14:33:00	1.63	1.08		8	14:33:45	2.14	1.49	8
	23:21:45	2	1.46		1 day, 23:21:45	1.74	1.19			23:17:15	1.64	1.08		1 day, 23:17:15	1.72	1.15			23:18:00	1.66	1.08		1 day, 23:18:00	2.4	1.65			14:37:30	1.91	1.33		1 day, 14:37:30	1.8	1.21			14:38:15	1.48	0.97		1 day, 14:38:15	1.7	1.13			14:39:00	2.02	1.42
	23:27:00	1.65	1.19		1 day, 23:27:00	1.72	1.17			23:22:30	1.75	1.16		1 day, 23:22:30	1.77	1.17			23:23:15	1.7	1.15		1 day, 23:23:15	2.14	1.44			14:42:45	1.86	1.28		1 day, 14:42:45	1.8	1.19			14:43:30	1.4	0.95		1 day, 14:43:30	1.47	0.97			14:44:15	2.07	1.45
	23:32:15	1.71	1.24		1 day, 23:32:15	1.8	1.2			23:27:45	2.34	1.62		1 day, 23:27:45	1.71	1.14			23:28:30	1.74	1.17		1 day, 23:28:30	1.93	1.29			14:48:00	1.84	1.24		1 day, 14:48:00	1.88	1.25			14:48:45	1.63	1.11		1 day, 14:48:45	1.52	1			14:49:30	2.01	1.38
	23:37:30	1.83	1.31		1 day, 23:37:30	1.74	1.17			23:33:00	1.97	1.29		1 day, 23:33:00	1.68	1.11			23:33:45	1.57	1.03		1 day, 23:33:45	1.81	1.19			14:53:15	2	1.36		1 day, 14:53:15	1.88	1.25			14:54:00	1.57	1.03		1 day, 14:54:00	1.84	1.23			14:54:45	2.04	1.4
	23:42:45	1.93	1.36		1 day, 23:42:45	1.75	1.18			23:38:15	1.58	1.01		1 day, 23:38:15	1.71	1.11			23:39:00	1.68	1.1		1 day, 23:39:00	1.33	0.84			14:58:30	2.17	1.54		1 day, 14:58:30	2.22	1.52			14:59:15	1.6	1.07		1 day, 14:59:15	1.87	1.23			15:00:00	1.93	1.31
	23:48:00	1.89	1.32		1 day, 23:48:00	1.77	1.16			23:43:30	1.55	1.03		1 day, 23:43:30	1.71	1.14			23:44:15	1.68	1.09		1 day, 23:44:15	1.26	0.79			15:06:00	1.84	1.37		1 day, 15:06:00	2	1.47			15:06:45	1.61	1.15		1 day, 15:06:45	1.57	1.08			15:07:30	1.81	1.3
	23:53:15	1.82	1.27		1 day, 23:53:15	1.71	1.15			23:48:45	1.67	1.11		1 day, 23:48:45	1.75	1.15			23:49:30	1.85	1.22		1 day, 23:49:30	1.44	0.9			15:11:15	1.84	1.32		1 day, 15:11:15	1.69	1.17			15:12:00	1.75	1.19		1 day, 15:12:00	2.41	1.67			15:12:45	1.52	1.03
	23:58:30	1.79	1.25		1 day, 23:58:30	1.71	1.14			23:54:00	1.72	1.14		1 day, 23:54:00	2.38	1.66			23:54:45	1.91	1.29		1 day, 23:54:45	1.59	1.05			15:16:30	1.62	1.12		1 day, 15:16:30	1.98	1.41			15:17:15	1.69	1.14		1 day, 15:17:15	2.38	1.65			15:18:00	1.55	1.03
	1 day, 0:06:00	1.6	1.19		2 days, 0:06:00	1.54	1.1			23:59:15	1.69	1.12		1 day, 23:59:15	2.38	1.66			1 day, 0:00:00	1.77	1.19		2 days, 0:00:00	1.52	0.98			15:21:45	1.67	1.15		1 day, 15:21:45	2.11	1.47			15:22:30	1.66	1.09		1 day, 15:22:30	2.68	1.92			15:23:15	1.49	0.98
	1 day, 0:11:15	1.65	1.14		2 days, 0:11:15	1.69	1.17			1 day, 0:06:45	1.67	1.2		2 days, 0:06:45	2.04	1.43			1 day, 0:07:30	1.65	1.18		2 days, 0:07:30	1.47	1.01			15:27:00	1.68	1.14		1 day, 15:27:00	1.71	1.17			15:27:45	1.58	1.07		1 day, 15:27:45	2.59	1.83			15:28:30	1.61	1.09
9	1 day, 0:16:30	2.14	1.53	9	2 days, 0:16:30	1.87	1.27		9	1 day, 0:12:00	1.78	1.19	9	2 days, 0:12:00	1.8	1.26		9	1 day, 0:12:45	1.71	1.16	9	2 days, 0:12:45	1.55	1		9	15:32:15	1.51	1.02	9	1 day, 15:32:15	1.66	1.14		9	15:33:00	1.64	1.1	9	1 day, 15:33:00	2.73	1.87		9	15:33:45	1.56	1.04	9
	1 day, 0:21:45	2.1	1.48		2 days, 0:21:45	1.71	1.15			1 day, 0:17:15	1.75	1.17		2 days, 0:17:15	1.55	1.05			1 day, 0:18:00	1.59	1.05		2 days, 0:18:00	1.45	0.93			15:37:30	1.64	1.14		1 day, 15:37:30	1.73	1.19			15:38:15	1.8	1.23		1 day, 15:38:15	2.41	1.66			15:39:00	1.44	0.97
	1 day, 0:27:00	2.1	1.51		2 days, 0:27:00	1.65	1.12			1 day, 0:22:30	1.69	1.09		2 days, 0:22:30	1.3	0.84			1 day, 0:23:15	1.85	1.22		2 days, 0:23:15	1.61	1.04			15:42:45	1.76	1.2		1 day, 15:42:45	1.74	1.17			15:43:30	1.83	1.25		1 day, 15:43:30	1.81	1.22			15:44:15	1.47	0.98
	1 day, 0:32:15	1.62	1.14		2 days, 0:32:15	1.66	1.1			1 day, 0:27:45	1.65	1.1		2 days, 0:27:45	1.46	0.97			1 day, 0:28:30	1.89	1.31		2 days, 0:28:30	1.41	0.94			15:48:00	2.01	1.42		1 day, 15:48:00	1.75	1.17			15:48:45	1.67	1.16		1 day, 15:48:45	1.54	1.05			15:49:30	1.5	1.01
	1 day, 0:37:30	1.82	1.27		2 days, 0:37:30	1.6	1.09			1 day, 0:33:00	2.51	1.83		2 days, 0:33:00	1.77	1.13			1 day, 0:33:45	2.09	1.49		2 days, 0:33:45	1.45	0.91			15:53:15	1.84	1.3		1 day, 15:53:15	1.72	1.16			15:54:00	2.04	1.46		1 day, 15:54:00	1.69	1.13			15:54:45	1.52	1
	1 day, 0:42:45	1.58	1.05		2 days, 0:42:45	1.62	1.08			1 day, 0:38:15	2.61	1.82		2 days, 0:38:15	1.96	1.3			1 day, 0:39:00	2.27	1.59		2 days, 0:39:00	1.64	1.07			15:58:30	1.83	1.29		1 day, 15:58:30	1.88	1.29			15:59:15	2.82	2.04		1 day, 15:59:15	1.86	1.22			16:00:00	1.5	0.99
	1 day, 0:48:00	1.8	1.26		2 days, 0:48:00	1.6	1.07			1 day, 0:43:30	2.16	1.45		2 days, 0:43:30	1.79	1.18			1 day, 0:44:15	2.14	1.46		2 days, 0:44:15	1.68	1.11			16:06:00	1.59	1.2		1 day, 16:06:00	2.18	1.62			16:06:45	2.68	1.99		1 day, 16:06:45	1.78	1.21			16:07:30	1.43	1.02
	1 day, 0:53:15	1.87	1.26		2 days, 0:53:15	1.66	1.14			1 day, 0:48:45	2.31	1.59		2 days, 0:48:45	1.83	1.19			1 day, 0:49:30	1.99	1.41		2 days, 0:49:30	1.55	1			16:11:15	1.7	1.23		1 day, 16:11:15	2.02	1.45			16:12:00	2.7	2.04		1 day, 16:12:00	1.81	1.22			16:12:45	1.49	1.01
	1 day, 0:58:30	1.7	1.12		2 days, 0:58:30	1.65	1.14			1 day, 0:54:00	2.16	1.47		2 days, 0:54:00	1.83	1.21			1 day, 0:54:45	1.57	1.05		2 days, 0:54:45	1.52	0.99			16:16:30	2.28	1.68		1 day, 16:16:30	1.85	1.35			16:17:15	2.62	1.96		1 day, 16:17:15	1.84	1.25			16:18:00	1.43	0.98
	1 day, 1:06:00	1.79	1.3		2 days, 1:06:00	1.92	1.36			1 day, 0:59:15	2.02	1.37		2 days, 0:59:15	1.61	1.07			1 day, 1:00:00	1.46	0.97		2 days, 1:00:00	1.7	1.12			16:21:45	2.52	1.91		1 day, 16:21:45	1.96	1.37			16:22:30	2.64	2.03		1 day, 16:22:30	1.77	1.17			16:23:15	1.43	0.94
	1 day, 1:11:15	1.54	1.08		2 days, 1:11:15	2.16	1.51			1 day, 1:06:45	1.41	1.01		2 days, 1:06:45	1.64	1.15			1 day, 1:07:30	1.53	1.06		2 days, 1:07:30	1.44	1.02			16:27:00	2.35	1.72		1 day, 16:27:00	1.83	1.29			16:27:45	2.49	1.83		1 day, 16:27:45	1.57	1.04			16:28:30	1.52	1.01
10	1 day, 1:16:30	1.62	1.14	10	2 days, 1:16:30	1.98	1.41		10	1 day, 1:12:00	1.58	1.06	10	2 days, 1:12:00	1.6	1.07		10	1 day, 1:12:45	1.85	1.25	10	2 days, 1:12:45	1.47	0.96		10	16:32:15	2.33	1.76	10	1 day, 16:32:15	1.49	1.01		10	16:33:00	2.47	1.84	10	1 day, 16:33:00	1.64	1.07		10	16:33:45	1.4	0.94	10
	1 day, 1:21:45	1.79	1.26		2 days, 1:21:45	2.04	1.37			1 day, 1:17:15	1.81	1.22		2 days, 1:17:15	1.55	1.05			1 day, 1:18:00	1.65	1.09		2 days, 1:18:00	1.59	1.04			16:37:30	2.05	1.5		1 day, 16:37:30	1.41	0.94			16:38:15	2.42	1.85		1 day, 16:38:15	1.64	1.11			16:39:00	1.44	0.97
	1 day, 1:27:00	1.67	1.14		2 days, 1:27:00	1.81	1.25			1 day, 1:22:30	1.76	1.16		2 days, 1:22:30	1.49	0.98			1 day, 1:23:15	1.63	1.12		2 days, 1:23:15	1.53	1.02			16:42:45	1.64	1.17		1 day, 16:42:45	1.6	1.06			16:43:30	1.96	1.41		1 day, 16:43:30	1.75	1.16			16:44:15	1.43	0.95
	1 day, 1:32:15	1.74	1.17		2 days, 1:32:15	1.39	0.92			1 day, 1:27:45	1.7	1.09		2 days, 1:27:45	1.69	1.12			1 day, 1:28:30	1.59	1.03		2 days, 1:28:30	1.48	0.97			16:48:00	1.42	0.97		1 day, 16:48:00	1.6	1.09			16:48:45	1.58	1.13		1 day, 16:48:45	1.84	1.27			16:49:30	1.43	0.94
	1 day, 1:37:30	1.71	1.17		2 days, 1:37:30	1.54	1.03			1 day, 1:33:00	1.65	1.1		2 days, 1:33:00	2.07	1.48			1 day, 1:33:45	1.68	1.12		2 days, 1:33:45	1.45	0.94			16:53:15	1.43	1.03		1 day, 16:53:15	1.61	1.08			16:54:00	1.53	1.09		1 day, 16:54:00	1.75	1.19			16:54:45	1.7	1.18
	1 day, 1:42:45	1.57	1.08		2 days, 1:42:45	1.7	1.13			1 day, 1:38:15	1.71	1.19		2 days, 1:38:15	2.33	1.65			1 day, 1:39:00	2.11	1.45		2 days, 1:39:00	1.7	1.12			16:58:30	1.58	1.13		1 day, 16:58:30	1.52	1.02			16:59:15	1.67	1.15		1 day, 16:59:15	2.5	1.71			17:00:00	1.94	1.38
	1 day, 1:48:00	1.85	1.3		2 days, 1:48:00	1.7	1.14			1 day, 1:43:30	1.78	1.19		2 days, 1:43:30	2.22	1.54			1 day, 1:44:15	1.68	1.15		2 days, 1:44:15	1.47	0.95			17:06:00	1.7	1.27		1 day, 17:06:00	1.38	0.99			17:06:45	1.73	1.3		1 day, 17:06:45	2.61	1.9			17:07:30	2.14	1.57
	1 day, 1:53:15	2.2	1.6		2 days, 1:53:15	1.73	1.18			1 day, 1:48:45	1.71	1.14		2 days, 1:48:45	1.66	1.1			1 day, 1:49:30	1.53	1.05		2 days, 1:49:30	1.48	0.98			17:11:15	1.75	1.25		1 day, 17:11:15	1.91	1.32			17:12:00	1.9	1.33		1 day, 17:12:00	2.61	1.84			17:12:45	1.93	1.36
	1 day, 1:58:30	2.34	1.66		2 days, 1:58:30	1.57	1.07			1 day, 1:54:00	1.71	1.14		2 days, 1:54:00	1.33	0.87			1 day, 1:54:45	1.75	1.21		2 days, 1:54:45	1.58	1.06			17:16:30	1.67	1.19		1 day, 17:16:30	1.64	1.1			17:17:15	1.73	1.19		1 day, 17:17:15	2.44	1.77			17:18:00	1.99	1.43
	1 day, 2:06:00	2.26	1.71		2 days, 2:06:00	1.68	1.2			1 day, 1:59:15	1.64	1.1		2 days, 1:59:15	1.38	0.93			1 day, 2:00:00	1.77	1.21		2 days, 2:00:00	1.67	1.11			17:21:45	2	1.44		1 day, 17:21:45	1.64	1.18			17:22:30	1.73	1.19		1 day, 17:22:30	1.83	1.32			17:23:15	2.07	1.6
	1 day, 2:11:15	2.26	1.68		2 days, 2:11:15	1.7	1.15			1 day, 2:06:45	1.59	1.08		2 days, 2:06:45	1.44	1.01			1 day, 2:07:30	1.49	1.06		2 days, 2:07:30	1.53	1.07			17:27:00	2.14	1.52		1 day, 17:27:00	1.88	1.37			17:27:45	1.77	1.18		1 day, 17:27:45	1.68	1.21			17:28:30	1.87	1.33
11	1 day, 2:16:30	1.8	1.36	11	2 days, 2:16:30	1.69	1.14		11	1 day, 2:12:00	1.61	1.08	11	2 days, 2:12:00	1.5	1.02		11	1 day, 2:12:45	1.53	1.06	11	2 days, 2:12:45	1.85	1.28		11	17:32:15	1.97	1.43	11	1 day, 17:32:15	1.88	1.34		11	17:33:00	2.23	1.53	11	1 day, 17:33:00	2.32	1.69		11	17:33:45	1.53	1.06	11
	1 day, 2:21:45	1.71	1.21		2 days, 2:21:45	1.61	1.09			1 day, 2:17:15	1.59	1.08		2 days, 2:17:15	1.5	0.99			1 day, 2:18:00	1.63	1.12		2 days, 2:18:00	2.13	1.48			17:37:30	1.72	1.18		1 day, 17:37:30	2.18	1.62			17:38:15	2.45	1.75		1 day, 17:38:15	2.51	1.77			17:39:00	1.32	0.87
	1 day, 2:27:00	1.79	1.25		2 days, 2:27:00	1.6	1.09			1 day, 2:22:30	1.71	1.15		2 days, 2:22:30	1.55	1.04			1 day, 2:23:15	1.65	1.12		2 days, 2:23:15	2.23	1.53			17:42:45	1.59	1.13		1 day, 17:42:45	2.24	1.67			17:43:30	2.49	1.86		1 day, 17:43:30	2.06	1.43			17:44:15	1.61	1.11
	1 day, 2:32:15	1.88	1.27		2 days, 2:32:15	1.93	1.35			1 day, 2:27:45	1.56	1.03		2 days, 2:27:45	1.66	1.09			1 day, 2:28:30	1.74	1.2		2 days, 2:28:30	2.22	1.54			17:48:00	1.59	1.14		1 day, 17:48:00	2.15	1.56			17:48:45	1.89	1.35		1 day, 17:48:45	1.57	1.07			17:49:30	1.81	1.26
	1 day, 2:37:30	1.8	1.22		2 days, 2:37:30	2.26	1.54			1 day, 2:33:00	1.65	1.08		2 days, 2:33:00	1.6	1.03			1 day, 2:33:45	1.63	1.08		2 days, 2:33:45	2.19	1.47			17:53:15	1.56	1.08		1 day, 17:53:15	2.18	1.55			17:54:00	1.56	1.09		1 day, 17:54:00	1.45	1			17:54:45	1.91	1.31
	1 day, 2:42:45	1.88	1.28		2 days, 2:42:45	2.13	1.5			1 day, 2:38:15	2.13	1.51		2 days, 2:38:15	1.6	1.05			1 day, 2:39:00	1.94	1.35		2 days, 2:39:00	1.99	1.35			17:58:30	1.61	1.14		1 day, 17:58:30	1.76	1.2			17:59:15	1.61	1.14		1 day, 17:59:15	1.53	1.02			18:00:00	1.47	1.01
	1 day, 2:48:00	1.76	1.2		2 days, 2:48:00	2.01	1.44			1 day, 2:43:30	2.1	1.51		2 days, 2:43:30	1.64	1.11			1 day, 2:44:15	1.97	1.4		2 days, 2:44:15	1.9	1.26			18:06:00	1.61	1.2		1 day, 18:06:00	1.44	1.03			18:06:45	1.61	1.2		1 day, 18:06:45	1.49	1.07			18:07:30	1.37	0.97
	1 day, 2:53:15	1.83	1.27		2 days, 2:53:15	1.54	1.08			1 day, 2:48:45	2.3	1.57		2 days, 2:48:45	1.89	1.3			1 day, 2:49:30	1.69	1.2		2 days, 2:49:30	1.92	1.26			18:11:15	1.75	1.29		1 day, 18:11:15	1.58	1.1			18:12:00	1.68	1.18		1 day, 18:12:00	1.66	1.17			18:12:45	1.37	0.9
	1 day, 2:58:30	1.69	1.17		2 days, 2:58:30	1.48	1.04			1 day, 2:54:00	2.24	1.56		2 days, 2:54:00	2.13	1.48			1 day, 2:54:45	1.66	1.2		2 days, 2:54:45	1.53	0.98			18:16:30	1.81	1.27		1 day, 18:16:30	1.63	1.1			18:17:15	1.76	1.22		1 day, 18:17:15	1.76	1.18			18:18:00	1.47	0.96
	1 day, 3:06:00	1.6	1.17		2 days, 3:06:00	1.46	1.05			1 day, 2:59:15	2.07	1.41		2 days, 2:59:15	1.77	1.22			1 day, 3:00:00	1.88	1.31		2 days, 3:00:00	1.29	0.82			18:21:45	1.79	1.29		1 day, 18:21:45	1.74	1.15			18:22:30	1.87	1.34		1 day, 18:22:30	1.74	1.18			18:23:15	1.47	0.99
	1 day, 3:11:15	1.78	1.22		2 days, 3:11:15	1.76	1.26			1 day, 3:06:45	1.39	1		2 days, 3:06:45	1.94	1.39			1 day, 3:07:30	1.69	1.25		2 days, 3:07:30	1.43	0.96			18:27:00	1.87	1.35		1 day, 18:27:00	1.69	1.11			18:27:45	2.33	1.71		1 day, 18:27:45	1.68	1.13			18:28:30	1.49	0.99
12	1 day, 3:16:30			12	2 days, 3:16:30	1.52	1.04		12	1 day, 3:12:00			12	2 days, 3:12:00	1.58	1.1		12	1 day, 3:12:45			12	2 days, 3:12:45	1.66	1.13		12	18:32:15	1.83	1.31	12	1 day, 18:32:15	1.68	1.13		12	18:33:00	2.46	1.78	12	1 day, 18:33:00	1.74	1.18		12	18:33:45	1.38	0.92	12
	1 day, 3:21:45				2 days, 3:21:45	1.68	1.14			1 day, 3:17:15				2 days, 3:17:15	1.53	1.07			1 day, 3:18:00				2 days, 3:18:00	1.49	0.98			18:37:30	1.79	1.31		1 day, 18:37:30	1.65	1.08			18:38:15	2.4	1.8		1 day, 18:38:15	1.82	1.2			18:39:00	1.32	0.89
	1 day, 3:27:00				2 days, 3:27:00	1.49	1.02			1 day, 3:22:30				2 days, 3:22:30	1.69	1.13			1 day, 3:23:15				2 days, 3:23:15	1.53	1			18:42:45	1.84	1.31		1 day, 18:42:45	1.6	1.09			18:43:30	2.06	1.5		1 day, 18:43:30	2.25	1.61			18:44:15	1.88	1.29
	1 day, 3:32:15				2 days, 3:32:15	1.61	1.1			1 day, 3:27:45				2 days, 3:27:45	1.6	1.09			1 day, 3:28:30				2 days, 3:28:30	1.55	1.05			18:48:00	1.72	1.24		1 day, 18:48:00	1.7	1.13			18:48:45	1.64	1.17		1 day, 18:48:45	2.67	1.93			18:49:30	2.03	1.42
	1 day, 3:37:30	1.4	1.21		2 days, 3:37:30	1.68	1.17			1 day, 3:33:00				2 days, 3:33:00	1.58	1.07			1 day, 3:33:45				2 days, 3:33:45	1.5	0.95			18:53:15	1.76	1.26		1 day, 18:53:15	1.76	1.2			18:54:00	1.69	1.24		1 day, 18:54:00	2.82	2.01			18:54:45	1.9	1.34
	1 day, 3:42:45	1.99	1.31		2 days, 3:42:45	1.8	1.23			1 day, 3:38:15	1.31	1.08		2 days, 3:38:15	1.6	1.08			1 day, 3:39:00	1.71	1.48		2 days, 3:39:00	1.49	0.98			18:58:30	1.61	1.15		1 day, 18:58:30	2.14	1.5			18:59:15	1.68	1.18		1 day, 18:59:15	2.29	1.58			19:00:00	2.13	1.46
	1 day, 3:48:00	1.72	1.24		2 days, 3:48:00	1.59	1.11			1 day, 3:43:30	1.84	1.11		2 days, 3:43:30	1.66	1.1			1 day, 3:44:15	1.91	1.23		2 days, 3:44:15	1.5	1.01			19:06:00	1.56	1.17		1 day, 19:06:00	2.32	1.81			19:06:45	1.61	1.17		1 day, 19:06:45	2.18	1.66			19:07:30	1.81	1.3
	1 day, 3:53:15	1.55	1.11		2 days, 3:53:15	1.53	1.05			1 day, 3:48:45	1.85	1.31		2 days, 3:48:45	1.61	1.08			1 day, 3:49:30	1.43	1.02		2 days, 3:49:30	1.55	1.03			19:11:15	1.95	1.45		1 day, 19:11:15	2.29	1.69			19:12:00	1.64	1.15		1 day, 19:12:00	1.91	1.36			19:12:45	1.9	1.32
	1 day, 3:58:30	1.66	1.16		2 days, 3:58:30	1.61	1.1			1 day, 3:54:00	1.76	1.27		2 days, 3:54:00	1.69	1.15			1 day, 3:54:45	1.57	1.13		2 days, 3:54:45	1.5	1			19:16:30	2.19	1.59		1 day, 19:16:30	2.15	1.58			19:17:15	1.61	1.1		1 day, 19:17:15	1.51	1.03			19:18:00	1.82	1.25
	1 day, 4:06:00	1.52	1.11		2 days, 4:06:00	1.52	1.09			1 day, 3:59:15	1.63	1.13		2 days, 3:59:15	1.62	1.1			1 day, 4:00:00	1.82	1.29		2 days, 4:00:00	1.58	1.03			19:21:45	2.2	1.65		1 day, 19:21:45	2.09	1.5			19:22:30	1.76	1.23		1 day, 19:22:30	1.78	1.2			19:23:15	1.38	0.9
	1 day, 4:11:15	1.64	1.13		2 days, 4:11:15	1.62	1.1			1 day, 4:06:45	1.66	1.22		2 days, 4:06:45	1.56	1.11			1 day, 4:07:30	1.65	1.23		2 days, 4:07:30	1.56	1.06			19:27:00	2.28	1.69		1 day, 19:27:00	1.67	1.17			19:27:45	1.59	1.08		1 day, 19:27:45	1.74	1.16			19:28:30	1.34	0.9
13	1 day, 4:16:30	1.62	1.13	13	2 days, 4:16:30	2.04	1.42		13	1 day, 4:12:00	1.35	0.89	13	2 days, 4:12:00	1.67	1.14		13	1 day, 4:12:45	1.59	1.11	13	2 days, 4:12:45	1.73	1.14		13	19:32:15	2.17	1.61	13	1 day, 19:32:15	1.41	1		13	19:33:00	1.65	1.13	13	1 day, 19:33:00	1.79	1.21		13	19:33:45	1.35	0.89	13
	1 day, 4:21:45	1.78	1.27		2 days, 4:21:45	2	1.45			1 day, 4:17:15	1.56	1.07		2 days, 4:17:15	1.5	1.02			1 day, 4:18:00	1.46	1		2 days, 4:18:00	1.55	1.02			19:37:30	1.75	1.25		1 day, 19:37:30	1.38	0.94			19:38:15	1.71	1.16		1 day, 19:38:15	1.65	1.11			19:39:00	1.46	0.98
	1 day, 4:27:00	1.73	1.18		2 days, 4:27:00	1.62	1.13			1 day, 4:22:30	2.15	1.54		2 days, 4:22:30	1.52	1.06			1 day, 4:23:15	1.51	1.05		2 days, 4:23:15	1.49	0.97			19:42:45	1.45	1.02		1 day, 19:42:45	1.54	1.02			19:43:30	1.65	1.12		1 day, 19:43:30	1.62	1.1			19:44:15	1.47	0.98
	1 day, 4:32:15	1.58	1.09		2 days, 4:32:15	1.62	1.12			1 day, 4:27:45	2.24	1.6		2 days, 4:27:45	1.66	1.14			1 day, 4:28:30	1.89	1.33		2 days, 4:28:30	1.76	1.21			19:48:00	1.45	0.99		1 day, 19:48:00	1.54	1.03			19:48:45	1.91	1.38		1 day, 19:48:45	1.73	1.16			19:49:30	1.43	0.95
	1 day, 4:37:30	1.75	1.27		2 days, 4:37:30	1.82	1.25			1 day, 4:33:00	2.16	1.56		2 days, 4:33:00	1.87	1.3			1 day, 4:33:45	2.01	1.46		2 days, 4:33:45	1.99	1.37			19:53:15	1.35	0.93		1 day, 19:53:15	1.59	1.06			19:54:00	1.7	1.22		1 day, 19:54:00	1.48	0.96			19:54:45	1.46	0.97
	1 day, 4:42:45	2.37	1.72		2 days, 4:42:45	1.79	1.2			1 day, 4:38:15	2.06	1.47		2 days, 4:38:15	2.11	1.52			1 day, 4:39:00	2.14	1.57		2 days, 4:39:00	2.04	1.38			19:58:30	1.64	1.13		1 day, 19:58:30	1.57	1.04			19:59:15	1.45	0.98		1 day, 19:59:15	1.76	1.18			20:00:00	1.43	0.95
	1 day, 4:48:00	2.36	1.77		2 days, 4:48:00	1.64	1.11			1 day, 4:43:30	2.26	1.61		2 days, 4:43:30	1.99	1.44			1 day, 4:44:15	1.92	1.45		2 days, 4:44:15	2.16	1.46			20:06:00	1.59	1.17		1 day, 20:06:00	1.57	1.09			20:06:45	1.73	1.24		1 day, 20:06:45	1.56	1.07			20:07:30	1.35	0.94
	1 day, 4:53:15	2.16	1.66		2 days, 4:53:15	1.61	1.1			1 day, 4:48:45	1.94	1.38		2 days, 4:48:45	2.06	1.51			1 day, 4:49:30	1.53	1.1		2 days, 4:49:30	2.29	1.51			20:11:15	1.78	1.24		1 day, 20:11:15	1.62	1.1			20:12:00	1.74	1.17		1 day, 20:12:00	1.54	1.04			20:12:45	1.46	0.98
	1 day, 4:58:30	2.04	1.55		2 days, 4:58:30	1.66	1.14			1 day, 4:54:00	1.68	1.14		2 days, 4:54:00	1.96	1.39			1 day, 4:54:45	1.63	1.17		2 days, 4:54:45	1.96	1.34			20:16:30	1.73	1.21		1 day, 20:16:30	1.68	1.17			20:17:15	1.48	1		1 day, 20:17:15	1.73	1.18			20:18:00	1.52	1.01
	1 day, 5:06:00	1.73	1.34		2 days, 5:06:00	1.41	0.99			1 day, 4:59:15	1.76	1.21		2 days, 4:59:15	1.5	1.02			1 day, 5:00:00	1.68	1.18		2 days, 5:00:00	2.09	1.41			20:21:45	1.68	1.18		1 day, 20:21:45	1.79	1.24			20:22:30	1.5	1.02		1 day, 20:22:30	1.73	1.15			20:23:15	1.44	0.96
	1 day, 5:11:15	1.64	1.17		2 days, 5:11:15	1.53	1.05			1 day, 5:06:45	1.52	1.09		2 days, 5:06:45	1.44	1.04			1 day, 5:07:30	1.62	1.17		2 days, 5:07:30	1.85	1.31			20:27:00	2.18	1.55		1 day, 20:27:00	2.04	1.47			20:27:45	1.43	0.96		1 day, 20:27:45	1.93	1.3			20:28:30	1.47	0.98
14	1 day, 5:16:30	1.62	1.11	14	2 days, 5:16:30	1.6	1.07		14	1 day, 5:12:00	1.63	1.14	14	2 days, 5:12:00	1.56	1.05		14	1 day, 5:12:45	1.71	1.19	14	2 days, 5:12:45	1.46	0.96		14	20:32:15	2.19	1.58	14	1 day, 20:32:15	1.95	1.4		14	20:33:00	2.04	1.48	14	1 day, 20:33:00	1.62	1.11		14	20:33:45	1.71	1.19	14
	1 day, 5:21:45	1.79	1.22		2 days, 5:21:45	1.59	1.07			1 day, 5:17:15	1.62	1.11		2 days, 5:17:15	1.59	1.06			1 day, 5:18:00	1.65	1.15		2 days, 5:18:00	1.53	0.97			20:37:30	2.17	1.63		1 day, 20:37:30	1.55	1.09			20:38:15	2.01	1.45		1 day, 20:38:15	1.67	1.12			20:39:00	1.99	1.44
	1 day, 5:27:00	1.63	1.11		2 days, 5:27:00	1.65	1.11			1 day, 5:22:30	1.65	1.13		2 days, 5:22:30	1.62	1.09			1 day, 5:23:15	1.71	1.18		2 days, 5:23:15	1.87	1.23			20:42:45	1.81	1.32		1 day, 20:42:45	1.63	1.17			20:43:30	2.31	1.66		1 day, 20:43:30	1.79	1.22			20:44:15	1.96	1.38
	1 day, 5:32:15	1.82	1.27		2 days, 5:32:15	1.6	1.07			1 day, 5:27:45	1.74	1.18		2 days, 5:27:45	1.62	1.1			1 day, 5:28:30	1.62	1.1		2 days, 5:28:30	1.82	1.19			20:48:00	1.65	1.16		1 day, 20:48:00	1.63	1.18			20:48:45	2.59	1.82		1 day, 20:48:45	1.85	1.25			20:49:30	1.56	1.03
	1 day, 5:37:30	1.76	1.21		2 days, 5:37:30	1.42	0.95			1 day, 5:33:00	1.68	1.14		2 days, 5:33:00	1.58	1.05			1 day, 5:33:45	1.57	1.09		2 days, 5:33:45	1.81	1.17			20:53:15	1.71	1.2		1 day, 20:53:15	1.47	1.08			20:54:00	2.48	1.72		1 day, 20:54:00	1.8	1.23			20:54:45	1.3	0.88
	1 day, 5:42:45	1.7	1.18		2 days, 5:42:45	1.78	1.22			1 day, 5:38:15	1.76	1.21		2 days, 5:38:15	1.59	1.08			1 day, 5:39:00	1.46	1		2 days, 5:39:00	1.66	1.08			20:58:30	1.71	1.2		1 day, 20:58:30	1.6	1.17			20:59:15	2.1	1.48		1 day, 20:59:15	2.28	1.57			21:00:00	1.44	0.96
	1 day, 5:48:00	1.67	1.15		2 days, 5:48:00	1.59	1.09			1 day, 5:43:30	1.71	1.21		2 days, 5:43:30	1.59	1.1			1 day, 5:44:15	1.48	1		2 days, 5:44:15	1.64	1.04			21:06:00	1.51	1.12		1 day, 21:06:00	1.6	1.18			21:06:45	1.39	1.05		1 day, 21:06:45	2.7	2.02			21:07:30	1.35	0.96
	1 day, 5:53:15	1.65	1.15		2 days, 5:53:15	1.69	1.11			1 day, 5:48:45	1.63	1.13		2 days, 5:48:45	1.82	1.26			1 day, 5:49:30	1.6	1.1		2 days, 5:49:30	1.52	0.98			21:11:15	1.6	1.13		1 day, 21:11:15	1.74	1.22			21:12:00	1.34	0.93		1 day, 21:12:00	2.47	1.75			21:12:45	1.44	0.98
	1 day, 5:58:30	2.03	1.42		2 days, 5:58:30	1.5	1			1 day, 5:54:00	1.63	1.14		2 days, 5:54:00	1.69	1.18			1 day, 5:54:45	1.68	1.18		2 days, 5:54:45	1.52	0.96			21:16:30	1.59	1.1		1 day, 21:16:30	1.77	1.21			21:17:15	1.56	1.06		1 day, 21:17:15	2.42	1.77			21:18:00	1.47	0.98
	1 day, 6:06:00	2.26	1.72		2 days, 6:06:00	1.54	1.09			1 day, 5:59:15	1.69	1.16		2 days, 5:59:15	1.53	1.06			1 day, 6:00:00	1.68	1.11		2 days, 6:00:00	1.53	1.01			21:21:45	1.67	1.17		1 day, 21:21:45	1.69	1.17			21:22:30	1.53	1.03		1 day, 21:22:30	1.99	1.44			21:23:15	1.46	0.95
	1 day, 6:11:15	1.99	1.47		2 days, 6:11:15	1.36	0.94			1 day, 6:06:45	1.65	1.19		2 days, 6:06:45	1.34	0.91			1 day, 6:07:30	1.39	1		2 days, 6:07:30	1.47	1.03			21:27:00	1.56	1.07		1 day, 21:27:00	1.71	1.18			21:27:45	1.48	1.03		1 day, 21:27:45	2.03	1.49			21:28:30	1.41	0.97
15	1 day, 6:16:30	2.46	1.8	15	2 days, 6:16:30	1.39	0.94		15	1 day, 6:12:00	1.6	1.08	15	2 days, 6:12:00	1.37	0.94		15	1 day, 6:12:45	2.15	1.53	15	2 days, 6:12:45	1.59	1.09		15	21:32:15	2.12	1.57	15	1 day, 21:32:15	1.68	1.14		15	21:33:00	1.56	1.05	15	1 day, 21:33:00	1.99	1.42		15	21:33:45	1.44	0.96	15
	1 day, 6:21:45	2.35	1.73		2 days, 6:21:45	1.5	1.01			1 day, 6:17:15	1.66	1.14		2 days, 6:17:15	1.78	1.26			1 day, 6:18:00	2.15	1.59		2 days, 6:18:00	1.85	1.25			21:37:30	2.19	1.61		1 day, 21:37:30	2.13	1.55			21:38:15	1.57	1.05		1 day, 21:38:15	1.51	1.02			21:39:00	1.49	0.99
	1 day, 6:27:00	2.38	1.83		2 days, 6:27:00	1.53	1.01			1 day, 6:22:30	1.58	1.07		2 days, 6:22:30	1.75	1.19			1 day, 6:23:15	2.15	1.6		2 days, 6:23:15	1.66	1.11			21:42:45	1.65	1.18		1 day, 21:42:45	2.3	1.7			21:43:30	1.56	1.07		1 day, 21:43:30	1.54	1.02			21:44:15	1.41	0.93
	1 day, 6:32:15	1.88	1.4		2 days, 6:32:15	1.78	1.22			1 day, 6:27:45	1.77	1.21		2 days, 6:27:45	1.64	1.12			1 day, 6:28:30	2.39	1.75		2 days, 6:28:30	1.62	1.05			21:48:00	1.57	1.14		1 day, 21:48:00	2.07	1.57			21:48:45	1.59	1.06		1 day, 21:48:45	1.65	1.12			21:49:30	1.49	0.98
	1 day, 6:37:30	1.6	1.18		2 days, 6:37:30	1.63	1.14			1 day, 6:33:00	2.08	1.49		2 days, 6:33:00	1.67	1.14			1 day, 6:33:45	2.46	1.75		2 days, 6:33:45	1.61	1.04			21:53:15	1.63	1.18		1 day, 21:53:15	2.22	1.62			21:54:00	1.53	1		1 day, 21:54:00	1.85	1.24			21:54:45	1.51	1.02
	1 day, 6:42:45	1.82	1.29		2 days, 6:42:45	1.65	1.12			1 day, 6:38:15	2.17	1.57		2 days, 6:38:15	1.54	1.06			1 day, 6:39:00	2.3	1.64		2 days, 6:39:00	1.75	1.19			21:58:30	1.65	1.19		1 day, 21:58:30	2.2	1.56			21:59:15	1.54	1.02		1 day, 21:59:15	1.77	1.19			22:00:00	1.47	0.97
	1 day, 6:48:00	1.76	1.24		2 days, 6:48:00	1.6	1.08			1 day, 6:43:30	2.19	1.55		2 days, 6:43:30	2.07	1.49			1 day, 6:44:15	2.32	1.66		2 days, 6:44:15	1.9	1.3			22:06:00	1.62	1.2		1 day, 22:06:00	1.49	1.07			22:06:45	1.48	1.08		1 day, 22:06:45	1.56	1.11			22:07:30	1.35	0.95
	1 day, 6:53:15	1.71	1.22		2 days, 6:53:15	1.72	1.17			1 day, 6:48:45	1.9	1.35		2 days, 6:48:45	2.15	1.54			1 day, 6:49:30	1.89	1.31		2 days, 6:49:30	2.21	1.49			22:11:15	1.67	1.19		1 day, 22:11:15	1.61	1.07			22:12:00	1.43	0.96		1 day, 22:12:00	1.65	1.08			22:12:45	1.45	0.98
	1 day, 6:58:30	1.79	1.3		2 days, 6:58:30	1.44	0.95			1 day, 6:54:00	1.68	1.16		2 days, 6:54:00	2.31	1.71			1 day, 6:54:45	1.46	1.01		2 days, 6:54:45	2.13	1.43			22:16:30	1.65	1.19		1 day, 22:16:30	1.62	1.07			22:17:15	1.4	0.93		1 day, 22:17:15	1.73	1.13			22:18:00	1.49	1.02
	1 day, 7:06:00	1.65	1.24		2 days, 7:06:00	1.8	1.3			1 day, 6:59:15	1.66	1.09		2 days, 6:59:15	2.17	1.58			1 day, 7:00:00	1.43	0.96		2 days, 7:00:00	2.27	1.49			22:21:45	1.71	1.22		1 day, 22:21:45	1.66	1.11			22:22:30	1.59	1.09		1 day, 22:22:30	1.74	1.16			22:23:15	1.83	1.28
	1 day, 7:11:15	1.73	1.21		2 days, 7:11:15	2.07	1.46			1 day, 7:06:45	1.52	1.09		2 days, 7:06:45	2	1.52			1 day, 7:07:30	1.65	1.18		2 days, 7:07:30	2.02	1.38			22:27:00	1.68	1.18		1 day, 22:27:00	1.72	1.14			22:27:45	1.65	1.14		1 day, 22:27:45	1.98	1.33			22:28:30	1.77	1.24
16	1 day, 7:16:30	1.57	1.13	16	2 days, 7:16:30	2.25	1.68		16	1 day, 7:12:00	1.65	1.13	16	2 days, 7:12:00	1.53	1.06		16	1 day, 7:12:45	1.71	1.16	16	2 days, 7:12:45	2.02	1.36		16	22:32:15	1.9	1.35	16	1 day, 22:32:15	1.68	1.12		16	22:33:00	1.67	1.13	16	1 day, 22:33:00	1.83	1.24		16	22:33:45	2.21	1.55	16
	1 day, 7:21:45	1.73	1.22		2 days, 7:21:45	1.9	1.35			1 day, 7:17:15	1.71	1.19		2 days, 7:17:15	1.54	1.06			1 day, 7:18:00	1.74	1.18		2 days, 7:18:00	1.53	1.01			22:37:30	1.78	1.28		1 day, 22:37:30	1.66	1.09			22:38:15	1.62	1.09		1 day, 22:38:15	1.74	1.14			22:39:00	2.08	1.46
	1 day, 7:27:00	1.68	1.18		2 days, 7:27:00	1.5	1.02			1 day, 7:22:30	1.73	1.2		2 days, 7:22:30	1.81	1.23			1 day, 7:23:15	1.78	1.19		2 days, 7:23:15	1.53	0.97			22:42:45	1.79	1.3		1 day, 22:42:45	1.64	1.11			22:43:30	1.59	1.08		1 day, 22:43:30	2.06	1.48			22:44:15	1.99	1.36
	1 day, 7:32:15	1.76	1.24		2 days, 7:32:15	1.56	1.05			1 day, 7:27:45	1.63	1.11		2 days, 7:27:45	1.57	1.07			1 day, 7:28:30	1.8	1.23		2 days, 7:28:30	1.66	1.07			22:48:00	1.79	1.33		1 day, 22:48:00	1.64	1.07			22:48:45	1.63	1.1		1 day, 22:48:45	2.54	1.8			22:49:30	1.91	1.35
	1 day, 7:37:30	1.82	1.27		2 days, 7:37:30	1.57	1.06			1 day, 7:33:00	1.63	1.09		2 days, 7:33:00	1.7	1.15			1 day, 7:33:45	1.78	1.24		2 days, 7:33:45	1.72	1.12			22:53:15	1.76	1.29		1 day, 22:53:15	1.66	1.14			22:54:00	1.8	1.21		1 day, 22:54:00	2.42	1.73			22:54:45	1.49	1.01
	1 day, 7:42:45	1.79	1.26		2 days, 7:42:45	1.57	1.08			1 day, 7:38:15	1.62	1.07		2 days, 7:38:15	1.59	1.08			1 day, 7:39:00	2.14	1.56		2 days, 7:39:00	1.81	1.2			22:58:30	1.95	1.47		1 day, 22:58:30	1.81	1.23			22:59:15	1.67	1.13		1 day, 22:59:15	2.45	1.78			23:00:00	1.38	0.93
	1 day, 7:48:00	1.77	1.25		2 days, 7:48:00	1.54	1.04			1 day, 7:43:30	1.62	1.12		2 days, 7:43:30	1.56	1.06			1 day, 7:44:15	2	1.43		2 days, 7:44:15	1.62	1.06			23:06:00	2.26	1.79		1 day, 23:06:00	1.67	1.19			23:06:45	1.9	1.36		1 day, 23:06:45	2.63	1.98			23:07:30	1.41	0.99
	1 day, 7:53:15	1.83	1.26		2 days, 7:53:15	1.56	1.05			1 day, 7:48:45	1.69	1.16		2 days, 7:48:45	1.78	1.23			1 day, 7:49:30	1.63	1.13		2 days, 7:49:30	1.72	1.11			23:11:15	2.2	1.68		1 day, 23:11:15	1.77	1.23			23:12:00	2.48	1.87		1 day, 23:12:00	2.71	1.97			23:12:45	1.56	1.05
	1 day, 7:58:30	1.73	1.2		2 days, 7:58:30	1.57	1.05			1 day, 7:54:00	1.83	1.29		2 days, 7:54:00	1.83	1.28			1 day, 7:54:45	1.59	1.06		2 days, 7:54:45	1.75	1.14			23:16:30	2.34	1.77		1 day, 23:16:30	1.75	1.17			23:17:15	2.48	1.81		1 day, 23:17:15	2.56	1.83			23:18:00	1.47	0.99
	1 day, 8:06:00	2.39	1.81		2 days, 8:06:00	1.57	1.09			1 day, 7:59:15	1.85	1.28		2 days, 7:59:15	1.79	1.23			1 day, 8:00:00	1.66	1.13		2 days, 8:00:00	1.49	0.94			23:21:45	2.38	1.75		1 day, 23:21:45	1.75	1.16			23:22:30	2.47	1.86		1 day, 23:22:30	2.66	1.9			23:23:15	1.5	0.99
	1 day, 8:11:15	2.6	2.01		2 days, 8:11:15	1.65	1.12			1 day, 8:06:45	1.83	1.3		2 days, 8:06:45	1.65	1.21			1 day, 8:07:30	1.51	1.04		2 days, 8:07:30	1.61	1.12			23:27:00	2.36	1.79		1 day, 23:27:00	1.94	1.36			23:27:45	2.52	1.93		1 day, 23:27:45	2.53	1.8			23:28:30	1.5	1
17	1 day, 8:16:30	2.13	1.61	17	2 days, 8:16:30	1.77	1.23		17	1 day, 8:12:00	2.04	1.45	17	2 days, 8:12:00	2.03	1.48		17	1 day, 8:12:45	1.54	1.07	17	2 days, 8:12:45	1.59	1.04		17	23:32:15	2.05	1.54	17	1 day, 23:32:15	2.05	1.46		17	23:33:00	2.35	1.76	17	1 day, 23:33:00	2.52	1.83		17	23:33:45	1.49	1	17
	1 day, 8:21:45	1.68	1.2		2 days, 8:21:45	1.99	1.41			1 day, 8:17:15	2.23	1.6		2 days, 8:17:15	2.17	1.58			1 day, 8:18:00	1.62	1.12		2 days, 8:18:00	1.56	1.04			23:37:30	1.64	1.19		1 day, 23:37:30	2.04	1.41			23:38:15	2.27	1.72		1 day, 23:38:15	2.3	1.6			23:39:00	1.61	1.1
	1 day, 8:27:00	1.77	1.25		2 days, 8:27:00	2.07	1.47			1 day, 8:22:30	2.29	1.63		2 days, 8:22:30	1.76	1.2			1 day, 8:23:15	1.66	1.13		2 days, 8:23:15	1.55	1.03			23:42:45	1.73	1.26		1 day, 23:42:45	2.12	1.51			23:43:30	2.12	1.54		1 day, 23:43:30	1.85	1.24			23:44:15	1.78	1.23
	1 day, 8:32:15	1.8	1.26		2 days, 8:32:15	2.13	1.53			1 day, 8:27:45	2.18	1.54		2 days, 8:27:45	1.65	1.12			1 day, 8:28:30	1.63	1.1		2 days, 8:28:30	1.66	1.1			23:48:00	1.73	1.23		1 day, 23:48:00	1.99	1.39			23:48:45	2.37	1.75		1 day, 23:48:45	1.59	1.08			23:49:30	1.9	1.34
	1 day, 8:37:30	1.82	1.25		2 days, 8:37:30	1.86	1.3			1 day, 8:33:00	2.32	1.63		2 days, 8:33:00	1.61	1.09			1 day, 8:33:45	1.68	1.13		2 days, 8:33:45	1.78	1.21			23:53:15	1.67	1.19		1 day, 23:53:15	1.62	1.08			23:54:00	1.98	1.44		1 day, 23:54:00	1.47	1			23:54:45	2.08	1.47
	1 day, 8:42:45	1.81	1.26		2 days, 8:42:45	2.22	1.52			1 day, 8:38:15	2.34	1.68		2 days, 8:38:15	1.62	1.09			1 day, 8:39:00	1.68	1.13		2 days, 8:39:00	1.81	1.21			23:58:30	2.02	1.5		1 day, 23:58:30	1.62	1.09			23:59:15	1.59	1.12		1 day, 23:59:15	1.67	1.18			1 day, 0:00:00	1.61	1.08
	1 day, 8:48:00	2.08	1.49		2 days, 8:48:00	2.29	1.59			1 day, 8:43:30	2.18	1.53		2 days, 8:43:30	1.58	1.06			1 day, 8:44:15	1.69	1.16		2 days, 8:44:15	1.75	1.17			1 day, 0:06:00	2.16	1.66		2 days, 0:06:00	1.66	1.15			1 day, 0:06:45	1.38	0.99		2 days, 0:06:45	1.63	1.17			1 day, 0:07:30	1.31	0.91
	1 day, 8:53:15	2.24	1.64		2 days, 8:53:15	2.05	1.46			1 day, 8:48:45	1.74	1.18		2 days, 8:48:45	1.64	1.13			1 day, 8:49:30	1.91	1.36		2 days, 8:49:30	1.44	0.95			1 day, 0:11:15	2.11	1.56		2 days, 0:11:15	1.79	1.22			1 day, 0:12:00	1.68	1.17		2 days, 0:12:00	1.87	1.29			1 day, 0:12:45	1.46	0.98
	1 day, 8:58:30	1.85	1.31		2 days, 8:58:30	1.55	1.03			1 day, 8:54:00	1.57	1.05		2 days, 8:54:00	1.64	1.12			1 day, 8:54:45	2	1.44		2 days, 8:54:45	1.47	0.95			1 day, 0:16:30	1.67	1.19		2 days, 0:16:30	2.31	1.67			1 day, 0:17:15	1.65	1.11		2 days, 0:17:15	2.07	1.41			1 day, 0:18:00	1.55	1.02
	1 day, 9:06:00	1.68	1.21		2 days, 9:06:00	1.47	1.04			1 day, 8:59:15	1.6	1.06		2 days, 8:59:15	1.95	1.4			1 day, 9:00:00	1.86	1.32		2 days, 9:00:00	1.75	1.15			1 day, 0:21:45	1.69	1.19		2 days, 0:21:45	2.37	1.67			1 day, 0:22:30	1.76	1.22		2 days, 0:22:30	2.1	1.45			1 day, 0:23:15	1.53	1.02
	1 day, 9:11:15	1.88	1.28		2 days, 9:11:15	1.65	1.12			1 day, 9:06:45	1.68	1.16		2 days, 9:06:45	2.21	1.63			1 day, 9:07:30	1.56	1.1		2 days, 9:07:30	1.75	1.21			1 day, 0:27:00	1.77	1.23		2 days, 0:27:00	1.8	1.25			1 day, 0:27:45	1.77	1.22		2 days, 0:27:45	2.05	1.37			1 day, 0:28:30	1.5	1.03
18	1 day, 9:16:30	1.91	1.29	18	2 days, 9:16:30	1.74	1.16		18	1 day, 9:12:00	1.95	1.36	18	2 days, 9:12:00	2.05	1.46		18	1 day, 9:12:45	1.62	1.09	18	2 days, 9:12:45	1.72	1.21		18	1 day, 0:32:15	1.68	1.19	18	2 days, 0:32:15	1.57	1.11		18	1 day, 0:33:00	1.58	1.06	18	2 days, 0:33:00	1.96	1.33		18	1 day, 0:33:45	1.44	0.96	18
	1 day, 9:21:45	1.87	1.27		2 days, 9:21:45	1.72	1.13			1 day, 9:17:15	1.84	1.24		2 days, 9:17:15	1.84	1.27			1 day, 9:18:00	1.6	1.07		2 days, 9:18:00	1.7	1.14			1 day, 0:37:30	1.87	1.33		2 days, 0:37:30	1.83	1.28			1 day, 0:38:15	1.75	1.17		2 days, 0:38:15	2.59	1.84			1 day, 0:39:00	1.55	1.07
	1 day, 9:27:00	1.91	1.29		2 days, 9:27:00	1.66	1.11			1 day, 9:22:30	1.82	1.24		2 days, 9:22:30	1.75	1.17			1 day, 9:23:15	1.65	1.09		2 days, 9:23:15	1.96	1.34			1 day, 0:42:45	1.95	1.4		2 days, 0:42:45	1.77	1.23			1 day, 0:43:30	1.81	1.21		2 days, 0:43:30	2.84	2.01			1 day, 0:44:15	2.14	1.49
	1 day, 9:32:15	1.76	1.23		2 days, 9:32:15	1.72	1.15			1 day, 9:27:45	1.81	1.23		2 days, 9:27:45	1.81	1.21			1 day, 9:28:30	1.63	1.13		2 days, 9:28:30	2	1.35			1 day, 0:48:00	1.78	1.29		2 days, 0:48:00	1.71	1.18			1 day, 0:48:45	1.96	1.4		2 days, 0:48:45	2.83	2			1 day, 0:49:30	2.03	1.4
	1 day, 9:37:30	1.87	1.29		2 days, 9:37:30	1.85	1.28			1 day, 9:33:00	1.76	1.2		2 days, 9:33:00	1.84	1.25			1 day, 9:33:45	1.72	1.17		2 days, 9:33:45	1.64	1.07			1 day, 0:53:15	1.78	1.28		2 days, 0:53:15	1.77	1.2			1 day, 0:54:00	2.22	1.55		2 days, 0:54:00	2.58	1.87			1 day, 0:54:45	2.17	1.54
	1 day, 9:42:45	2.08	1.43		2 days, 9:42:45	2	1.43			1 day, 9:38:15	1.85	1.27		2 days, 9:38:15	1.83	1.24			1 day, 9:39:00	1.62	1.09		2 days, 9:39:00	1.81	1.2			1 day, 0:58:30	1.84	1.32		2 days, 0:58:30	1.88	1.3			1 day, 0:59:15	2.42	1.74		2 days, 0:59:15	2.52	1.83			1 day, 1:00:00	2.16	1.58
	1 day, 9:48:00	2.22	1.59		2 days, 9:48:00	1.91	1.36			1 day, 9:43:30	1.95	1.3		2 days, 9:43:30	1.58	1.05			1 day, 9:44:15	1.75	1.18		2 days, 9:44:15	1.9	1.23			1 day, 1:06:00	1.9	1.4		2 days, 1:06:00	1.82	1.3			1 day, 1:06:45	1.88	1.36		2 days, 1:06:45	2.45	1.82			1 day, 1:07:30	2.16	1.52
	1 day, 9:53:15	2.08	1.52		2 days, 9:53:15	1.85	1.24			1 day, 9:48:45	1.9	1.3		2 days, 9:48:45	2.3	1.56			1 day, 9:49:30	2.06	1.4		2 days, 9:49:30	1.99	1.34			1 day, 1:11:15	1.92	1.36		2 days, 1:11:15	2.24	1.59			1 day, 1:12:00	1.62	1.1		2 days, 1:12:00	2.03	1.41			1 day, 1:12:45	2.16	1.49
	1 day, 9:58:30	2.3	1.64		2 days, 9:58:30	1.71	1.13			1 day, 9:54:00	1.87	1.28		2 days, 9:54:00	1.89	1.31			1 day, 9:54:45	1.86	1.29		2 days, 9:54:45	2.16	1.43			1 day, 1:16:30	2.2	1.56		2 days, 1:16:30	1.77	1.24			1 day, 1:17:15	1.56	1.08		2 days, 1:17:15	2	1.38			1 day, 1:18:00	1.81	1.27
	1 day, 10:06:00	1.89	1.4		2 days, 10:06:00	1.64	1.15			1 day, 9:59:15	2.16	1.47		2 days, 9:59:15	1.83	1.26			1 day, 10:00:00	1.6	1.06		2 days, 10:00:00	2.24	1.51			1 day, 1:21:45	1.92	1.39		2 days, 1:21:45	1.6	1.14			1 day, 1:22:30	1.64	1.12		2 days, 1:22:30	1.84	1.25			1 day, 1:23:15	1.94	1.36
	1 day, 10:11:15	1.85	1.3		2 days, 10:11:15	1.65	1.12			1 day, 10:06:45	2.2	1.65		2 days, 10:06:45	1.81	1.32			1 day, 10:07:30	1.62	1.18		2 days, 10:07:30	1.99	1.4			1 day, 1:27:00	1.86	1.32		2 days, 1:27:00	1.98	1.4			1 day, 1:27:45	2.04	1.44		2 days, 1:27:45	1.87	1.28			1 day, 1:28:30	2.09	1.5
19	1 day, 10:16:30	2.05	1.38	19	2 days, 10:16:30	2.07	1.44		19	1 day, 10:12:00	2.15	1.51	19	2 days, 10:12:00	1.97	1.4		19	1 day, 10:12:45	1.63	1.14	19	2 days, 10:12:45	2.09	1.44		19	1 day, 1:32:15	2.33	1.71	19	2 days, 1:32:15	1.68	1.15		19	1 day, 1:33:00	1.87	1.27	19	2 days, 1:33:00	1.78	1.21		19	1 day, 1:33:45	1.99	1.43	19
	1 day, 10:21:45	2.07	1.39		2 days, 10:21:45	2.07	1.51			1 day, 10:17:15	2.62	1.83		2 days, 10:17:15	1.71	1.16			1 day, 10:18:00	1.86	1.3		2 days, 10:18:00	1.99	1.33			1 day, 1:37:30	2.46	1.86		2 days, 1:37:30	1.68	1.18			1 day, 1:38:15	1.96	1.37		2 days, 1:38:15	1.79	1.2			1 day, 1:39:00	2.41	1.74
	1 day, 10:27:00	1.98	1.34		2 days, 10:27:00	2.39	1.63			1 day, 10:22:30	2.51	1.72		2 days, 10:22:30	1.85	1.31			1 day, 10:23:15	1.85	1.23		2 days, 10:23:15	1.98	1.36			1 day, 1:42:45	2.49	1.83		2 days, 1:42:45	1.92	1.34			1 day, 1:43:30	1.85	1.3		2 days, 1:43:30	2.16	1.49			1 day, 1:44:15	1.91	1.33
	1 day, 10:32:15	2.07	1.42		2 days, 10:32:15	2.39	1.65			1 day, 10:27:45	2.14	1.49		2 days, 10:27:45	2.27	1.63			1 day, 10:28:30	2.09	1.44		2 days, 10:28:30	1.6	1.02			1 day, 1:48:00	2.44	1.76		2 days, 1:48:00	2.2	1.59			1 day, 1:48:45	1.96	1.4		2 days, 1:48:45	2.75	1.95			1 day, 1:49:30	1.75	1.2
	1 day, 10:37:30	2.65	1.86		2 days, 10:37:30	2.21	1.59			1 day, 10:33:00	2.37	1.67		2 days, 10:33:00	2.55	1.85			1 day, 10:33:45	2.21	1.55		2 days, 10:33:45	1.58	1.01			1 day, 1:53:15	2.54	1.85		2 days, 1:53:15	2.39	1.75			1 day, 1:54:00	2.38	1.72		2 days, 1:54:00	2.8	1.99			1 day, 1:54:45	1.99	1.32
	1 day, 10:42:45	2.39	1.78		2 days, 10:42:45	1.82	1.34			1 day, 10:38:15	2.39	1.68		2 days, 10:38:15	2.6	1.91			1 day, 10:39:00	2.25	1.56		2 days, 10:39:00	1.76	1.15			1 day, 1:58:30	2.49	1.86		2 days, 1:58:30	2.36	1.79			1 day, 1:59:15	2.58	1.95		2 days, 1:59:15	2.26	1.54			1 day, 2:00:00	1.82	1.23
	1 day, 10:48:00	2.57	1.94		2 days, 10:48:00	2.06	1.48			1 day, 10:43:30	2.37	1.68		2 days, 10:43:30	2.57	1.79			1 day, 10:44:15	2.31	1.59		2 days, 10:44:15	2.07	1.43			1 day, 2:06:00	1.95	1.45		2 days, 2:06:00	2.41	1.84			1 day, 2:06:45	2.58	1.92		2 days, 2:06:45	2.15	1.5			1 day, 2:07:30	1.82	1.26
	1 day, 10:53:15	2.73	2		2 days, 10:53:15	1.98	1.39			1 day, 10:48:45	2.04	1.37		2 days, 10:48:45	2.42	1.65			1 day, 10:49:30	2.55	1.76		2 days, 10:49:30	1.9	1.26			1 day, 2:11:15	2.19	1.55		2 days, 2:11:15	2.08	1.51			1 day, 2:12:00	2.64	1.87		2 days, 2:12:00	2.48	1.71			1 day, 2:12:45	2.2	1.54
	1 day, 10:58:30	2.3	1.68		2 days, 10:58:30	2.31	1.63			1 day, 10:54:00	2.21	1.5		2 days, 10:54:00	2.36	1.63			1 day, 10:54:45	2.29	1.55		2 days, 10:54:45	1.92	1.28			1 day, 2:16:30	2.44	1.76		2 days, 2:16:30	2.19	1.58			1 day, 2:17:15	2.67	1.96		2 days, 2:17:15	2.48	1.75			1 day, 2:18:00	2.67	1.92
	1 day, 11:06:00	2.42	1.83		2 days, 11:06:00	2.28	1.63			1 day, 10:59:15	2.14	1.43		2 days, 10:59:15	2.16	1.44			1 day, 11:00:00	2.26	1.6		2 days, 11:00:00	2.09	1.38			1 day, 2:21:45	2.38	1.7		2 days, 2:21:45	2.25	1.58			1 day, 2:22:30	2.54	1.88		2 days, 2:22:30	2.74	1.96			1 day, 2:23:15	2.55	1.78
	1 day, 11:11:15	2.34	1.73		2 days, 11:11:15	2.4	1.69			1 day, 11:06:45	2.65	1.96		2 days, 11:06:45	2.4	1.76			1 day, 11:07:30	2.4	1.7		2 days, 11:07:30	1.87	1.32			1 day, 2:27:00	2.06	1.46		2 days, 2:27:00	2.39	1.7			1 day, 2:27:45	2.65	1.98		2 days, 2:27:45	2.88	2.07			1 day, 2:28:30	2.47	1.72
20	1 day, 11:16:30	2.65	1.96	20	2 days, 11:16:30	2.43	1.64		20	1 day, 11:12:00	3.14	2.25	20	2 days, 11:12:00	2.31	1.66		20	1 day, 11:12:45	2.5	1.73	20	2 days, 11:12:45	2.13	1.45		20	1 day, 2:32:15	2.29	1.58	20	2 days, 2:32:15	2.38	1.76		20	1 day, 2:33:00	2.27	1.62	20	2 days, 2:33:00	3.3	2.31		20	1 day, 2:33:45	2.56	1.76	20
	1 day, 11:21:45	2.76	1.99		2 days, 11:21:45	2.75	1.98			1 day, 11:17:15	2.7	1.88		2 days, 11:17:15	2.28	1.56			1 day, 11:18:00	2.46	1.71		2 days, 11:18:00	2.42	1.65			1 day, 2:37:30	2.33	1.7		2 days, 2:37:30	2.36	1.69			1 day, 2:38:15	2.61	1.9		2 days, 2:38:15	3.07	2.16			1 day, 2:39:00	2.53	1.73
	1 day, 11:27:00	2.5	1.78		2 days, 11:27:00	2.55	1.81			1 day, 11:22:30	2.75	1.93		2 days, 11:22:30	2.24	1.58			1 day, 11:23:15	2.46	1.69		2 days, 11:23:15	2.36	1.58			1 day, 2:42:45	2.42	1.79		2 days, 2:42:45	2.11	1.5			1 day, 2:43:30	2.7	1.88		2 days, 2:43:30	3.2	2.25			1 day, 2:44:15	2.47	1.67
	1 day, 11:32:15	2.62	1.87		2 days, 11:32:15	2.53	1.84			1 day, 11:27:45	2.56	1.8		2 days, 11:27:45	2.24	1.61			1 day, 11:28:30	2.46	1.64		2 days, 11:28:30	2.33	1.53			1 day, 2:48:00	2.58	1.92		2 days, 2:48:00	2.03	1.45			1 day, 2:48:45	2.61	1.86		2 days, 2:48:45	3.04	2.15			1 day, 2:49:30	2.29	1.55
	1 day, 11:37:30	2.77	2.03		2 days, 11:37:30	2.62	1.86			1 day, 11:33:00	2.64	1.89		2 days, 11:33:00	2.31	1.65			1 day, 11:33:45	2.42	1.68		2 days, 11:33:45	2.18	1.44			1 day, 2:53:15	2.64	1.94		2 days, 2:53:15	2.03	1.46			1 day, 2:54:00	2.91	2.11		2 days, 2:54:00	3.1	2.17			1 day, 2:54:45	2.35	1.56
	1 day, 11:42:45	2.8	2.07		2 days, 11:42:45	2.49	1.78			1 day, 11:38:15	2.75	1.91		2 days, 11:38:15	2.28	1.6			1 day, 11:39:00	2.34	1.61		2 days, 11:39:00	2.19	1.47			1 day, 2:58:30	2.47	1.81		2 days, 2:58:30	2.44	1.78			1 day, 2:59:15	2.81	1.99		2 days, 2:59:15	3.06	2.18			1 day, 3:00:00	2.26	1.52
	1 day, 11:48:00	2.62	1.9		2 days, 11:48:00					1 day, 11:43:30	2.56	1.79		2 days, 11:43:30	2.42	1.7			1 day, 11:44:15	2.34	1.58		2 days, 11:44:15	2.32	1.56			1 day, 3:06:00	1.95	1.44		2 days, 3:06:00	2.42	1.8			1 day, 3:06:45	2.85	2.08		2 days, 3:06:45	2.96	2.13			1 day, 3:07:30	2.26	1.53
	1 day, 11:53:15	2.69	1.95		2 days, 11:53:15	1.93	1.3			1 day, 11:48:45	2.66	1.84		2 days, 11:48:45					1 day, 11:49:30	2.64	1.82		2 days, 11:49:30					1 day, 3:11:15	1.92	1.35		2 days, 3:11:15	2.41	1.73			1 day, 3:12:00	2.93	2.09		2 days, 3:12:00	3.01	2.14			1 day, 3:12:45	2.26	1.52
	1 day, 11:58:30	3.04	2.14		2 days, 11:58:30	2.21	1.54			1 day, 11:54:00	2.54	1.68		2 days, 11:54:00	1.91	1.27			1 day, 11:54:45	2.43	1.68		2 days, 11:54:45	2.27	1.57			1 day, 3:16:30	2.36	1.64		2 days, 3:16:30	2.5	1.77			1 day, 3:17:15	2.92	2.08		2 days, 3:17:15	2.89	2.04			1 day, 3:18:00	2.44	1.65
	1 day, 12:06:00	2.47	1.77		2 days, 12:06:00	2.43	1.8			1 day, 11:59:15	2.58	1.74		2 days, 11:59:15	2	1.34			1 day, 12:00:00	2.28	1.56		2 days, 12:00:00	2.47	1.68			1 day, 3:21:45	2.23	1.59		2 days, 3:21:45	2.32	1.66			1 day, 3:22:30	3.02	2.18		2 days, 3:22:30	2.9	2.08			1 day, 3:23:15	2.32	1.57
	1 day, 12:11:15	2.72	1.95		2 days, 12:11:15	2.52	1.78			1 day, 12:06:45	2.37	1.79		2 days, 12:06:45	2.15	1.6			1 day, 12:07:30	2.23	1.63		2 days, 12:07:30	2.38	1.69			1 day, 3:27:00	2.14	1.49		2 days, 3:27:00	2.1	1.51			1 day, 3:27:45	3.05	2.19		2 days, 3:27:45	2.83	2.06			1 day, 3:28:30	2.36	1.58
21	1 day, 12:16:30	2.67	1.84	21	2 days, 12:16:30	2.59	1.86		21	1 day, 12:12:00	2.27	1.56	21	2 days, 12:12:00	2.32	1.64		21	1 day, 12:12:45	2.2	1.52	21	2 days, 12:12:45	2.24	1.51		21	1 day, 3:32:15	2.17	1.52	21	2 days, 3:32:15	1.94	1.38		21	1 day, 3:33:00	3.05	2.11	21	2 days, 3:33:00	2.9	2.06		21	1 day, 3:33:45	2.35	1.59	21
	1 day, 12:21:45	2.81	1.94		2 days, 12:21:45	1.9	1.36			1 day, 12:17:15	2.3	1.57		2 days, 12:17:15	2.49	1.68			1 day, 12:18:00	2.29	1.55		2 days, 12:18:00	2.26	1.52			1 day, 3:37:30	2.39	1.71		2 days, 3:37:30	2.11	1.47			1 day, 3:38:15	3.04	2.14		2 days, 3:38:15	2.87	2.05			1 day, 3:39:00	2.2	1.51
	1 day, 12:27:00	2.84	1.99		2 days, 12:27:00	1.98	1.39			1 day, 12:22:30	2.11	1.42		2 days, 12:22:30	2.27	1.59			1 day, 12:23:15	2.23	1.52		2 days, 12:23:15	2.15	1.48			1 day, 3:42:45	2.42	1.75		2 days, 3:42:45	2.17	1.46			1 day, 3:43:30	3.01	2.07		2 days, 3:43:30	2.86	1.99			1 day, 3:44:15	2.15	1.45
	1 day, 12:32:15	2.5	1.74		2 days, 12:32:15	1.87	1.24			1 day, 12:27:45	2.49	1.76		2 days, 12:27:45	2.57	1.72			1 day, 12:28:30	2.39	1.63		2 days, 12:28:30	2.15	1.44			1 day, 3:48:00	2.5	1.8		2 days, 3:48:00	2.38	1.62			1 day, 3:48:45	3.13	2.2		2 days, 3:48:45	2.83	2			1 day, 3:49:30	2.24	1.5
	1 day, 12:37:30	2.46	1.77		2 days, 12:37:30	2	1.38			1 day, 12:33:00	2.14	1.44		2 days, 12:33:00	2.33	1.61			1 day, 12:33:45	2.09	1.46		2 days, 12:33:45	1.72	1.12			1 day, 3:53:15	2.59	1.82		2 days, 3:53:15	2.22	1.57			1 day, 3:54:00	3.15	2.18		2 days, 3:54:00	2.69	1.95			1 day, 3:54:45	2.18	1.46
	1 day, 12:42:45	2.47	1.77		2 days, 12:42:45	2.2	1.54			1 day, 12:38:15	2.33	1.62		2 days, 12:38:15	2.3	1.61			1 day, 12:39:00	2.26	1.55		2 days, 12:39:00	1.78	1.17			1 day, 3:58:30	2.58	1.79		2 days, 3:58:30	2.02	1.41			1 day, 3:59:15	3.1	2.13		2 days, 3:59:15	2.75	1.99			1 day, 4:00:00	2.24	1.49
	1 day, 12:48:00	2.05	1.44		2 days, 12:48:00	2.25	1.56			1 day, 12:43:30	2.69	1.92		2 days, 12:43:30	2.41	1.65			1 day, 12:44:15	2.26	1.58		2 days, 12:44:15	2.1	1.37			1 day, 4:06:00	2.36	1.7		2 days, 4:06:00	2.22	1.61			1 day, 4:06:45	3.16	2.24		2 days, 4:06:45	2.68	1.98			1 day, 4:07:30	2.02	1.38
	1 day, 12:53:15	2.02	1.39		2 days, 12:53:15	2.47	1.72			1 day, 12:48:45	2.7	1.9		2 days, 12:48:45	2.29	1.62			1 day, 12:49:30	2.26	1.51		2 days, 12:49:30	1.8	1.17			1 day, 4:11:15	2.5	1.72		2 days, 4:11:15	2.22	1.62			1 day, 4:12:00	3.18	2.18		2 days, 4:12:00	2.75	1.98			1 day, 4:12:45	2.24	1.51
	1 day, 12:58:30	2.13	1.47		2 days, 12:58:30	2.63	1.86			1 day, 12:54:00	2.74	1.96		2 days, 12:54:00	1.88	1.3			1 day, 12:54:45	2.2	1.54		2 days, 12:54:45	1.92	1.25			1 day, 4:16:30	1.96	1.37		2 days, 4:16:30	2.46	1.77			1 day, 4:17:15	3.3	2.28		2 days, 4:17:15	2.75	1.98			1 day, 4:18:00	2.26	1.55
	1 day, 13:06:00	2.37	1.74		2 days, 13:06:00	2.55	1.85			1 day, 12:59:15	2.42	1.69		2 days, 12:59:15	1.93	1.33			1 day, 13:00:00	1.9	1.28		2 days, 13:00:00	1.98	1.32			1 day, 4:21:45	2.06	1.4		2 days, 4:21:45	2.19	1.56			1 day, 4:22:30	3.27	2.31		2 days, 4:22:30	2.78	2.01			1 day, 4:23:15	2.2	1.48
	1 day, 13:11:15	2.16	1.49		2 days, 13:11:15	2.85	2.05			1 day, 13:06:45	2.35	1.69		2 days, 13:06:45	2.05	1.45			1 day, 13:07:30	1.85	1.31		2 days, 13:07:30	1.92	1.34			1 day, 4:27:00	2.07	1.38		2 days, 4:27:00	2	1.37			1 day, 4:27:45	3.16	2.27		2 days, 4:27:45	2.72	1.93			1 day, 4:28:30	2.33	1.57
22	1 day, 13:16:30	2.09	1.47	22	2 days, 13:16:30	2.74	1.96		22	1 day, 13:12:00	2.33	1.64	22	2 days, 13:12:00	2.19	1.53		22	1 day, 13:12:45	2.09	1.35	22	2 days, 13:12:45	2.13	1.42		22	1 day, 4:32:15	2.48	1.7	22	2 days, 4:32:15	2.11	1.43		22	1 day, 4:33:00	3.18	2.28	22	2 days, 4:33:00	2.66	1.93		22	1 day, 4:33:45	2.47	1.68	22
	1 day, 13:21:45	2.29	1.63		2 days, 13:21:45	2.64	1.87			1 day, 13:17:15	2.36	1.65		2 days, 13:17:15	2.08	1.42			1 day, 13:18:00	2.09	1.42		2 days, 13:18:00	2.26	1.53			1 day, 4:37:30	2.68	1.91		2 days, 4:37:30	2.24	1.54			1 day, 4:38:15	3.13	2.22		2 days, 4:38:15	2.64	1.88			1 day, 4:39:00	2.14	1.43
	1 day, 13:27:00	2.09	1.44		2 days, 13:27:00	2.35	1.62			1 day, 13:22:30	2.46	1.73		2 days, 13:22:30	2.27	1.54			1 day, 13:23:15	2.28	1.57		2 days, 13:23:15	2.33	1.54			1 day, 4:42:45	2.12	1.47		2 days, 4:42:45	2.52	1.76			1 day, 4:43:30	3.1	2.2		2 days, 4:43:30	2.36	1.68			1 day, 4:44:15	2.27	1.53
	1 day, 13:32:15	2.38	1.67		2 days, 13:32:15	2.41	1.66			1 day, 13:27:45	2.36	1.6		2 days, 13:27:45	2.23	1.57			1 day, 13:28:30	2.54	1.77		2 days, 13:28:30	2.43	1.64			1 day, 4:48:00	1.88	1.3		2 days, 4:48:00	2.51	1.72			1 day, 4:48:45	3.04	2.14		2 days, 4:48:45	2.16	1.5			1 day, 4:49:30	2.26	1.56
	1 day, 13:37:30	2.53	1.79		2 days, 13:37:30	2.33	1.58			1 day, 13:33:00	2.45	1.71		2 days, 13:33:00	2.15	1.54			1 day, 13:33:45	1.97	1.33		2 days, 13:33:45	2.46	1.65			1 day, 4:53:15	2.26	1.61		2 days, 4:53:15	2.43	1.69			1 day, 4:54:00	3.12	2.21		2 days, 4:54:00	2.1	1.5			1 day, 4:54:45	2.12	1.44
	1 day, 13:42:45	2.65	1.83		2 days, 13:42:45	2.26	1.53			1 day, 13:38:15	2.38	1.62		2 days, 13:38:15	2.16	1.52			1 day, 13:39:00	2.03	1.37		2 days, 13:39:00	2.32	1.56			1 day, 4:58:30	2.27	1.58		2 days, 4:58:30	2.48	1.71			1 day, 4:59:15	3.15	2.23		2 days, 4:59:15	2.24	1.52			1 day, 5:00:00	2.23	1.54
	1 day, 13:48:00	2.58	1.81		2 days, 13:48:00	2.1	1.42			1 day, 13:43:30	2.32	1.59		2 days, 13:43:30	1.85	1.28			1 day, 13:44:15	2.08	1.39		2 days, 13:44:15	2.46	1.64			1 day, 5:06:00	2.27	1.64		2 days, 5:06:00	2.37	1.67			1 day, 5:06:45	3.12	2.3		2 days, 5:06:45	2.73	2			1 day, 5:07:30	2.06	1.44
	1 day, 13:53:15	2.5	1.73		2 days, 13:53:15	2.34	1.64			1 day, 13:48:45	2.36	1.62		2 days, 13:48:45	1.91	1.31			1 day, 13:49:30	2.24	1.49		2 days, 13:49:30	2.3	1.53			1 day, 5:11:15	2.28	1.62		2 days, 5:11:15	2.39	1.62			1 day, 5:12:00	3.13	2.26		2 days, 5:12:00	2.86	2.13			1 day, 5:12:45	2.15	1.45
	1 day, 13:58:30	1.94	1.33		2 days, 13:58:30	2.42	1.66			1 day, 13:54:00	2.41	1.64		2 days, 13:54:00	1.82	1.26			1 day, 13:54:45	2.25	1.49		2 days, 13:54:45	2.26	1.5			1 day, 5:16:30	2.05	1.44		2 days, 5:16:30	2.24	1.53			1 day, 5:17:15	3.02	2.18		2 days, 5:17:15	2.99	2.2			1 day, 5:18:00	2.15	1.46
	1 day, 14:06:00	1.95	1.34		2 days, 14:06:00	2.52	1.8			1 day, 13:59:15	2.46	1.72		2 days, 13:59:15	2.01	1.39			1 day, 14:00:00	2.22	1.51		2 days, 14:00:00	2.21	1.48			1 day, 5:21:45	2.01	1.4		2 days, 5:21:45	1.82	1.24			1 day, 5:22:30	2.97	2.1		2 days, 5:22:30	2.9	2.14			1 day, 5:23:15	2.23	1.5
	1 day, 14:11:15	2.09	1.41		2 days, 14:11:15	2.72	1.9			1 day, 14:06:45	2.39	1.66		2 days, 14:06:45	1.93	1.35			1 day, 14:07:30	1.99	1.41		2 days, 14:07:30	1.75	1.21			1 day, 5:27:00	2.18	1.54		2 days, 5:27:00	2	1.37			1 day, 5:27:45	3.06	2.17		2 days, 5:27:45	2.56	1.82			1 day, 5:28:30	2.27	1.53
23	1 day, 14:16:30	2.04	1.37	23	2 days, 14:16:30	2.78	1.97		23	1 day, 14:12:00	2.08	1.42	23	2 days, 14:12:00	2.04	1.32		23	1 day, 14:12:45	2.32	1.57	23	2 days, 14:12:45	1.8	1.18		23	1 day, 5:32:15	2.05	1.43	23	2 days, 5:32:15	2.13	1.44		23	1 day, 5:33:00	3.14	2.21	23	2 days, 5:33:00	2.06	1.47		23	1 day, 5:33:45	2.12	1.45	23
	1 day, 14:21:45	2.27	1.54		2 days, 14:21:45	2.9	2.05			1 day, 14:17:15	1.9	1.27		2 days, 14:17:15	1.99	1.38			1 day, 14:18:00	2.2	1.5		2 days, 14:18:00	1.73	1.12			1 day, 5:37:30	2.38	1.71		2 days, 5:37:30	2	1.35			1 day, 5:38:15	3.05	2.16		2 days, 5:38:15	2.16	1.53			1 day, 5:39:00	2.18	1.45
	1 day, 14:27:00	2.41	1.7		2 days, 14:27:00	2.57	1.75			1 day, 14:22:30	1.91	1.28		2 days, 14:22:30	2.33	1.64			1 day, 14:23:15	2.19	1.45		2 days, 14:23:15	1.67	1.08			1 day, 5:42:45	2.31	1.66		2 days, 5:42:45					1 day, 5:43:30	3.13	2.2		2 days, 5:43:30					1 day, 5:44:15	2.38	1.67
	1 day, 14:32:15	2.18	1.5		2 days, 14:32:15	2.5	1.7			1 day, 14:27:45	2.1	1.4		2 days, 14:27:45	2.33	1.67			1 day, 14:28:30	2.02	1.37		2 days, 14:28:30	1.66	1.06			1 day, 5:48:00	2.16	1.52		2 days, 5:48:00					1 day, 5:48:45	3.08	2.24		2 days, 5:48:45					1 day, 5:49:30	2.35	1.59
	1 day, 14:37:30	2.14	1.5		2 days, 14:37:30	2.4	1.6			1 day, 14:33:00	2.24	1.5		2 days, 14:33:00	2.16	1.51			1 day, 14:33:45	1.96	1.31		2 days, 14:33:45	1.89	1.24			1 day, 5:53:15	2.02	1.41		2 days, 5:53:15					1 day, 5:54:00	2.83	2.06		2 days, 5:54:00					1 day, 5:54:45	2.18	1.47
	1 day, 14:42:45	2.04	1.39		2 days, 14:42:45	2.15	1.43			1 day, 14:38:15	2.32	1.62		2 days, 14:38:15	1.92	1.34			1 day, 14:39:00	1.88	1.27		2 days, 14:39:00	1.93	1.29			1 day, 5:58:30	2.16	1.46		2 days, 5:58:30					1 day, 5:59:15	2.92	2.1		2 days, 5:59:15					1 day, 6:00:00	2.09	1.4
	1 day, 14:48:00	2.28	1.55		2 days, 14:48:00	1.99	1.32			1 day, 14:43:30	2.52	1.66		2 days, 14:43:30	2.21	1.5			1 day, 14:44:15	2.05	1.37		2 days, 14:44:15	2.03	1.36			1 day, 6:06:00	2.07	1.49		2 days, 6:06:00					1 day, 6:06:45	2.75	2.01		2 days, 6:06:45					1 day, 6:07:30	1.94	1.36
	1 day, 14:53:15	2.43	1.67		2 days, 14:53:15	1.97	1.32			1 day, 14:48:45	2.53	1.75		2 days, 14:48:45	2.46	1.75			1 day, 14:49:30	2.17	1.44		2 days, 14:49:30	1.9	1.25			1 day, 6:11:15	2.26	1.57		2 days, 6:11:15	1.93	1.43			1 day, 6:12:00	2.81	2.04		2 days, 6:12:00	2.46	1.85			1 day, 6:12:45	2.04	1.39
	1 day, 14:58:30	2.05	1.4		2 days, 14:58:30	2.37	1.59			1 day, 14:54:00	2.53	1.73		2 days, 14:54:00	2.55	1.87			1 day, 14:54:45	2.12	1.42		2 days, 14:54:45	2.03	1.37			1 day, 6:16:30	2.38	1.65		2 days, 6:16:30	2.06	1.42			1 day, 6:17:15	2.86	2.11		2 days, 6:17:15	2.75	1.94			1 day, 6:18:00	2.29	1.57
	1 day, 15:06:00	2.01	1.4		2 days, 15:06:00	2.23	1.57			1 day, 14:59:15	2.25	1.56		2 days, 14:59:15	2.38	1.69			1 day, 15:00:00	1.88	1.28		2 days, 15:00:00	1.86	1.23			1 day, 6:21:45	2.21	1.58		2 days, 6:21:45	2.16	1.43			1 day, 6:22:30	2.81	2.02		2 days, 6:22:30	3.05	2.15			1 day, 6:23:15	2.27	1.56
	1 day, 15:11:15	2.28	1.6		2 days, 15:11:15	2.5	1.7			1 day, 15:06:45	2.19	1.53		2 days, 15:06:45	2.46	1.79			1 day, 15:07:30	1.97	1.37		2 days, 15:07:30	1.96	1.35			1 day, 6:27:00	2.39	1.71		2 days, 6:27:00	2.37	1.61			1 day, 6:27:45	2.95	2.16		2 days, 6:27:45	3.12	2.23			1 day, 6:28:30	2.18	1.46
24	1 day, 15:16:30	2.55	1.76	24	2 days, 15:16:30	2.39	1.63		24	1 day, 15:12:00	1.86	1.27	24	2 days, 15:12:00	2.54	1.73		24	1 day, 15:12:45	2	1.36	24	2 days, 15:12:45	2.16	1.44		24	1 day, 6:32:15	2.3	1.66	24	2 days, 6:32:15	2.07	1.41		24	1 day, 6:33:00	2.83	2.08	24	2 days, 6:33:00	2.91	2.11		24	1 day, 6:33:45	2.35	1.65	24
	1 day, 15:21:45	2.19	1.49		2 days, 15:21:45	2.32	1.55			1 day, 15:17:15	1.88	1.26		2 days, 15:17:15	1.97	1.38			1 day, 15:18:00	2	1.35		2 days, 15:18:00	2.09	1.4			1 day, 6:37:30	2.1	1.5		2 days, 6:37:30	1.88	1.29			1 day, 6:38:15	2.86	2.1		2 days, 6:38:15	2.91	2.12			1 day, 6:39:00	2.06	1.4
	1 day, 15:27:00	2.25	1.53		2 days, 15:27:00	2.36	1.57			1 day, 15:22:30	2.2	1.5		2 days, 15:22:30	1.74	1.18			1 day, 15:23:15	1.94	1.34		2 days, 15:23:15	2.26	1.52			1 day, 6:42:45	2.17	1.5		2 days, 6:42:45	2.2	1.46			1 day, 6:43:30	2.83	2		2 days, 6:43:30	2.9	2.07			1 day, 6:44:15	2.15	1.44
	1 day, 15:32:15	2.06	1.42		2 days, 15:32:15	2.09	1.39			1 day, 15:27:45	2.34	1.61		2 days, 15:27:45	1.89	1.29			1 day, 15:28:30	1.89	1.24		2 days, 15:28:30	2.3	1.53			1 day, 6:48:00	2.13	1.46		2 days, 6:48:00	2.37	1.6			1 day, 6:48:45	2.87	2.11		2 days, 6:48:45	2.83	1.99			1 day, 6:49:30	2.06	1.4
	1 day, 15:37:30	2.41	1.7		2 days, 15:37:30	2.37	1.61			1 day, 15:33:00	2.33	1.62		2 days, 15:33:00	2.05	1.39			1 day, 15:33:45	2.17	1.45		2 days, 15:33:45	2.33	1.56			1 day, 6:53:15	2.15	1.47		2 days, 6:53:15	2.09	1.37			1 day, 6:54:00	2.61	1.92		2 days, 6:54:00	2.82	1.98			1 day, 6:54:45	2.26	1.56
	1 day, 15:42:45	2.59	1.89		2 days, 15:42:45	2.4	1.64			1 day, 15:38:15	2.41	1.68		2 days, 15:38:15	2.24	1.59			1 day, 15:39:00	2.14	1.42		2 days, 15:39:00	2.16	1.45			1 day, 6:58:30	2.21	1.53		2 days, 6:58:30	2.09	1.37			1 day, 6:59:15	2.19	1.61		2 days, 6:59:15	2.66	1.84			1 day, 7:00:00	2.39	1.66
	1 day, 15:48:00	2.39	1.67		2 days, 15:48:00	2.04	1.34			1 day, 15:43:30	2.42	1.71		2 days, 15:43:30	1.91	1.29			1 day, 15:44:15	2.24	1.55		2 days, 15:44:15	1.81	1.19			1 day, 7:06:00	2.13	1.55		2 days, 7:06:00	2.16	1.53			1 day, 7:06:45	2.61	1.91		2 days, 7:06:45	2.02	1.52			1 day, 7:07:30	2.17	1.53
	1 day, 15:53:15	2.57	1.83		2 days, 15:53:15	1.93	1.3			1 day, 15:48:45	2.37	1.62		2 days, 15:48:45	1.9	1.26			1 day, 15:49:30	2.14	1.46		2 days, 15:49:30	1.72	1.11			1 day, 7:11:15	2.05	1.42		2 days, 7:11:15	2.29	1.61			1 day, 7:12:00	2.74	1.98		2 days, 7:12:00	2.3	1.66			1 day, 7:12:45	2.15	1.48
	1 day, 15:58:30	2.72	1.95		2 days, 15:58:30	2.38	1.62			1 day, 15:54:00	2.52	1.76		2 days, 15:54:00	1.9	1.29			1 day, 15:54:45	2.17	1.5		2 days, 15:54:45	1.93	1.28			1 day, 7:16:30	2.32	1.6		2 days, 7:16:30	2.19	1.51			1 day, 7:17:15	2.73	1.96		2 days, 7:17:15	2.47	1.76			1 day, 7:18:00	2.2	1.52
	1 day, 16:06:00	2.45	1.73		2 days, 16:06:00	2.16	1.51			1 day, 15:59:15	2.08	1.43		2 days, 15:59:15	1.99	1.36			1 day, 16:00:00	2.05	1.38		2 days, 16:00:00	2.06	1.36			1 day, 7:21:45	2.28	1.57		2 days, 7:21:45	2.16	1.51			1 day, 7:22:30	2.64	1.9		2 days, 7:22:30	2.5	1.76			1 day, 7:23:15	2.2	1.5
	1 day, 16:11:15	2.63	1.83		2 days, 16:11:15	2.1	1.4			1 day, 16:06:45	1.97	1.36		2 days, 16:06:45	2.07	1.5			1 day, 16:07:30	2.11	1.43		2 days, 16:07:30	2.04	1.42			1 day, 7:27:00	2.13	1.47		2 days, 7:27:00	2.27	1.59			1 day, 7:27:45	2.58	1.9		2 days, 7:27:45	2.44	1.75			1 day, 7:28:30	2.06	1.41
1	1 day, 16:16:30	2.41	1.64	1	2 days, 16:16:30	2.35	1.58		1	1 day, 16:12:00	2.06	1.39	1	2 days, 16:12:00	1.9	1.28		1	1 day, 16:12:45	2.31	1.56	1	2 days, 16:12:45	1.96	1.31		1	1 day, 7:32:15	2.53	1.79	1	2 days, 7:32:15	2.43	1.77		1	1 day, 7:33:00	2.49	1.78	1	2 days, 7:33:00	2.26	1.64		1	1 day, 7:33:45	2.26	1.57	1
	1 day, 16:21:45	2.06	1.43		2 days, 16:21:45	2.54	1.74			1 day, 16:17:15	2.22	1.49		2 days, 16:17:15	2.32	1.63			1 day, 16:18:00	2.34	1.59		2 days, 16:18:00	1.84	1.24			1 day, 7:37:30	2.52	1.87		2 days, 7:37:30	2	1.4			1 day, 7:38:15	2.42	1.75		2 days, 7:38:15	2.22	1.56			1 day, 7:39:00	2.15	1.46
	1 day, 16:27:00	2.22	1.52		2 days, 16:27:00	2.26	1.5			1 day, 16:22:30	2.14	1.48		2 days, 16:22:30	2.35	1.65			1 day, 16:23:15	2.11	1.47		2 days, 16:23:15	2.01	1.32			1 day, 7:42:45	2.51	1.81		2 days, 7:42:45	2.16	1.48			1 day, 7:43:30	2.01	1.4		2 days, 7:43:30	2.36	1.66			1 day, 7:44:15	2.15	1.45
	1 day, 16:32:15	2.15	1.47		2 days, 16:32:15	2.07	1.38			1 day, 16:27:45	2.31	1.57		2 days, 16:27:45	2.3	1.6			1 day, 16:28:30	2.06	1.39		2 days, 16:28:30	2.01	1.3			1 day, 7:48:00	2.49	1.73		2 days, 7:48:00	1.91	1.29			1 day, 7:48:45	2.13	1.46		2 days, 7:48:45	2.85	2.04			1 day, 7:49:30	2.15	1.46
	1 day, 16:37:30	2.15	1.48		2 days, 16:37:30	2.32	1.51			1 day, 16:33:00	2.33	1.62		2 days, 16:33:00	2.21	1.58			1 day, 16:33:45	2.12	1.41		2 days, 16:33:45	2.21	1.47			1 day, 7:53:15	2.58	1.76		2 days, 7:53:15	2.26	1.53			1 day, 7:54:00	2.25	1.52		2 days, 7:54:00	2.46	1.78			1 day, 7:54:45	2.09	1.44
	1 day, 16:42:45	1.91	1.28		2 days, 16:42:45	2.06	1.36			1 day, 16:38:15	2.34	1.59		2 days, 16:38:15	1.75	1.2			1 day, 16:39:00	2.2	1.46		2 days, 16:39:00	1.89	1.23			1 day, 7:58:30	2.58	1.77		2 days, 7:58:30	2.24	1.5			1 day, 7:59:15	2.4	1.63		2 days, 7:59:15	2.78	1.95			1 day, 8:00:00	1.71	1.12
	1 day, 16:48:00	2.18	1.5		2 days, 16:48:00	2.2	1.49			1 day, 16:43:30	2.15	1.45		2 days, 16:43:30	1.85	1.24			1 day, 16:44:15	2.26	1.54		2 days, 16:44:15	1.93	1.27			1 day, 8:06:00	1.83	1.28		2 days, 8:06:00	2.35	1.71			1 day, 8:06:45	2.48	1.8		2 days, 8:06:45	2.62	1.96			1 day, 8:07:30	1.8	1.22
	1 day, 16:53:15	2.29	1.59		2 days, 16:53:15	2.27	1.53			1 day, 16:48:45	2.36	1.62		2 days, 16:48:45	1.91	1.3			1 day, 16:49:30	2.36	1.64		2 days, 16:49:30	2.12	1.41			1 day, 8:11:15	2.02	1.34		2 days, 8:11:15	2.23	1.58			1 day, 8:12:00	2.81	1.95		2 days, 8:12:00	2.77	2.04			1 day, 8:12:45	1.64	1.09
	1 day, 16:58:30	2.71	1.88		2 days, 16:58:30	2.13	1.38			1 day, 16:54:00	2.31	1.61		2 days, 16:54:00	2.08	1.37			1 day, 16:54:45	2.39	1.65		2 days, 16:54:45	1.93	1.27			1 day, 8:16:30	1.97	1.29		2 days, 8:16:30	2.59	1.87			1 day, 8:17:15	2.79	1.97		2 days, 8:17:15	2.74	1.95			1 day, 8:18:00	1.7	1.11
	1 day, 17:06:00	2.38	1.73		2 days, 17:06:00	2.35	1.59			1 day, 16:59:15	2	1.36		2 days, 16:59:15	1.74	1.14			1 day, 17:00:00	2.45	1.68		2 days, 17:00:00	2.13	1.52			1 day, 8:21:45	2.65	1.84		2 days, 8:21:45	2.24	1.61			1 day, 8:22:30	2.84	1.99		2 days, 8:22:30	2.68	1.91			1 day, 8:23:15	1.82	1.19
	1 day, 17:11:15	2.08	1.47		2 days, 17:11:15	2.12	1.41			1 day, 17:06:45	1.83	1.27		2 days, 17:06:45	1.64	1.18			1 day, 17:07:30	2.43	1.71		2 days, 17:07:30	1.89	1.32			1 day, 8:27:00	2.59	1.81		2 days, 8:27:00	2.15	1.49			1 day, 8:27:45	2.84	1.97		2 days, 8:27:45	2.47	1.75			1 day, 8:28:30	1.65	1.11
2	1 day, 17:16:30	2.04	1.39	2	2 days, 17:16:30	2.13	1.42		2	1 day, 17:12:00	2.17	1.49	2	2 days, 17:12:00	1.66	1.16		2	1 day, 17:12:45	2.37	1.62	2	2 days, 17:12:45	1.75	1.16		2	1 day, 8:32:15	2.51	1.8	2	2 days, 8:32:15	1.85	1.29		2	1 day, 8:33:00	2.66	1.83	2	2 days, 8:33:00	2.31	1.62		2	1 day, 8:33:45	1.53	1	2
	1 day, 17:21:45	2.02	1.4		2 days, 17:21:45	2.5	1.68			1 day, 17:17:15	2.33	1.59		2 days, 17:17:15	1.71	1.18			1 day, 17:18:00	2.36	1.59		2 days, 17:18:00	1.81	1.2			1 day, 8:37:30	2.18	1.57		2 days, 8:37:30	2.08	1.46			1 day, 8:38:15	2.64	1.86		2 days, 8:38:15	1.95	1.37			1 day, 8:39:00	1.62	1.07
	1 day, 17:27:00	1.84	1.27		2 days, 17:27:00	2.19	1.45			1 day, 17:22:30	2.06	1.42		2 days, 17:22:30	1.72	1.18			1 day, 17:23:15	2.25	1.53		2 days, 17:23:15	1.92	1.3			1 day, 8:42:45	1.87	1.29		2 days, 8:42:45	2.16	1.49			1 day, 8:43:30	2.66	1.83		2 days, 8:43:30	2.26	1.59			1 day, 8:44:15	1.68	1.09
	1 day, 17:32:15	2.11	1.42		2 days, 17:32:15	2.38	1.6			1 day, 17:27:45	2.12	1.43		2 days, 17:27:45	1.88	1.26			1 day, 17:28:30	2.28	1.53		2 days, 17:28:30	1.89	1.23			1 day, 8:48:00	2.18	1.5		2 days, 8:48:00	2.01	1.37			1 day, 8:48:45	2.56	1.81		2 days, 8:48:45	2.4	1.66			1 day, 8:49:30	1.57	1.05
	1 day, 17:37:30	1.99	1.32		2 days, 17:37:30	2.3	1.55			1 day, 17:33:00	2.14	1.43		2 days, 17:33:00	1.66	1.12			1 day, 17:33:45	2.31	1.57		2 days, 17:33:45	1.93	1.26			1 day, 8:53:15	1.85	1.25		2 days, 8:53:15	2.34	1.63			1 day, 8:54:00	2.49	1.76		2 days, 8:54:00	2.35	1.64			1 day, 8:54:45	1.62	1.06
	1 day, 17:42:45	1.96	1.33		2 days, 17:42:45	2.53	1.73			1 day, 17:38:15	2.12	1.43		2 days, 17:38:15	1.72	1.18			1 day, 17:39:00	2.23	1.51		2 days, 17:39:00	1.72	1.13			1 day, 8:58:30	2.1	1.42		2 days, 8:58:30	2.2	1.56			1 day, 8:59:15	2.1	1.49		2 days, 8:59:15	2.45	1.75			1 day, 9:00:00	1.6	1.06
	1 day, 17:48:00	1.98	1.33		2 days, 17:48:00	2.76	1.9			1 day, 17:43:30	2.39	1.61		2 days, 17:43:30	1.96	1.45			1 day, 17:44:15	2.1	1.39		2 days, 17:44:15	1.64	1.09			1 day, 9:06:00	2.22	1.57		2 days, 9:06:00	1.99	1.43			1 day, 9:06:45	2.28	1.6		2 days, 9:06:45	2.18	1.57			1 day, 9:07:30	1.59	1.09
	1 day, 17:53:15	1.9	1.27		2 days, 17:53:15					1 day, 17:48:45	2.28	1.51		2 days, 17:48:45	2.11	1.49			1 day, 17:49:30	1.82	1.19		2 days, 17:49:30	1.52	0.98			1 day, 9:11:15	2.17	1.49		2 days, 9:11:15	2.05	1.4			1 day, 9:12:00	2.39	1.63		2 days, 9:12:00	2.12	1.47			1 day, 9:12:45	1.62	1.07
	1 day, 17:58:30	1.93	1.28		2 days, 17:58:30					1 day, 17:54:00	2.43	1.71		2 days, 17:54:00					1 day, 17:54:45	1.76	1.15		2 days, 17:54:45					1 day, 9:16:30	2.28	1.57		2 days, 9:16:30	2.12	1.48			1 day, 9:17:15	2.37	1.61		2 days, 9:17:15	2.37	1.66			1 day, 9:18:00	1.6	1.07
	1 day, 18:06:00	1.93	1.39		2 days, 18:06:00					1 day, 17:59:15	2.47	1.74		2 days, 17:59:15					1 day, 18:00:00	1.88	1.22		2 days, 18:00:00					1 day, 9:21:45	2.03	1.42		2 days, 9:21:45	2.1	1.41			1 day, 9:22:30	2.17	1.49		2 days, 9:22:30	2.28	1.56			1 day, 9:23:15	1.65	1.07
	1 day, 18:11:15	2.28	1.59		2 days, 18:11:15					1 day, 18:06:45	1.98	1.41		2 days, 18:06:45					1 day, 18:07:30	1.97	1.39		2 days, 18:07:30					1 day, 9:27:00	2	1.38		2 days, 9:27:00	2.45	1.68			1 day, 9:27:45	2.36	1.66		2 days, 9:27:45	1.98	1.36			1 day, 9:28:30	2.39	1.67
3	1 day, 18:16:30	2.27	1.64	3	2 days, 18:16:30				3	1 day, 18:12:00	2.09	1.43	3	2 days, 18:12:00				3	1 day, 18:12:45	2.1	1.41	3	2 days, 18:12:45				3	1 day, 9:32:15	2.16	1.51	3	2 days, 9:32:15	2.4	1.68		3	1 day, 9:33:00	2	1.36	3	2 days, 9:33:00	2.34	1.59		3	1 day, 9:33:45	2.48	1.77	3
	1 day, 18:21:45	2.36	1.69		2 days, 18:21:45					1 day, 18:17:15	2.06	1.39		2 days, 18:17:15					1 day, 18:18:00	1.94	1.33		2 days, 18:18:00					1 day, 9:37:30	2.2	1.49		2 days, 9:37:30	2.28	1.61			1 day, 9:38:15	2.05	1.37		2 days, 9:38:15	2.53	1.74			1 day, 9:39:00	2.65	1.84
	1 day, 18:27:00	1.89	1.3		2 days, 18:27:00	2.03	1.44			1 day, 18:22:30	2.19	1.46		2 days, 18:22:30					1 day, 18:23:15	1.77	1.19		2 days, 18:23:15					1 day, 9:42:45	2.13	1.47		2 days, 9:42:45	2.35	1.62			1 day, 9:43:30	2.35	1.59		2 days, 9:43:30	2.42	1.67			1 day, 9:44:15	2.37	1.67
	1 day, 18:32:15	2	1.37		2 days, 18:32:15	1.85	1.47			1 day, 18:27:45	1.94	1.28		2 days, 18:27:45	2.06	1.55			1 day, 18:28:30	2.03	1.35		2 days, 18:28:30	2.4	1.76			1 day, 9:48:00	2.33	1.62		2 days, 9:48:00	1.93	1.31			1 day, 9:48:45	2.23	1.53		2 days, 9:48:45	2.61	1.83			1 day, 9:49:30	2.3	1.54
	1 day, 18:37:30	2.23	1.52		2 days, 18:37:30	2	1.58			1 day, 18:33:00	2.04	1.39		2 days, 18:33:00	1.78	1.48			1 day, 18:33:45	2.02	1.34		2 days, 18:33:45	2.1	1.64			1 day, 9:53:15	2.24	1.57		2 days, 9:53:15	2.16	1.53			1 day, 9:54:00	2.42	1.64		2 days, 9:54:00	2.71	1.98			1 day, 9:54:45	2.1	1.4
	1 day, 18:42:45	2.33	1.59		2 days, 18:42:45	1.89	1.51			1 day, 18:38:15	1.87	1.24		2 days, 18:38:15	1.47	1.22			1 day, 18:39:00	1.88	1.23		2 days, 18:39:00	1.93	1.54			1 day, 9:58:30	2.13	1.46		2 days, 9:58:30	2.08	1.42			1 day, 9:59:15	2.23	1.53		2 days, 9:59:15	2.18	1.55			1 day, 10:00:00	2.18	1.48
	1 day, 18:48:00	2.08	1.41		2 days, 18:48:00	2.11	1.66			1 day, 18:43:30	1.83	1.24		2 days, 18:43:30	1.59	1.3			1 day, 18:44:15	1.82	1.19		2 days, 18:44:15	1.68	1.35			1 day, 10:06:00	2.17	1.53		2 days, 10:06:00	2.13	1.5			1 day, 10:06:45	2.18	1.52		2 days, 10:06:45	2.02	1.49			1 day, 10:07:30	2	1.4
	1 day, 18:53:15	2.06	1.41		2 days, 18:53:15	1.96	1.54			1 day, 18:48:45	2.15	1.51		2 days, 18:48:45	1.9	1.58			1 day, 18:49:30	2.02	1.35		2 days, 18:49:30	1.44	1.15			1 day, 10:11:15	2.28	1.55		2 days, 10:11:15	2.08	1.42			1 day, 10:12:00	2.54	1.79		2 days, 10:12:00	2.27	1.58			1 day, 10:12:45	2.09	1.41
	1 day, 18:58:30	2.18	1.47		2 days, 18:58:30	2.03	1.6			1 day, 18:54:00	2.13	1.51		2 days, 18:54:00	1.85	1.53			1 day, 18:54:45	2.17	1.46		2 days, 18:54:45	1.73	1.4			1 day, 10:16:30	2.5	1.73		2 days, 10:16:30	2.29	1.57			1 day, 10:17:15	2.61	1.81		2 days, 10:17:15	2.22	1.57			1 day, 10:18:00	2.21	1.55
	1 day, 19:06:00	1.89	1.32		2 days, 19:06:00	2.06	1.48			1 day, 18:59:15	1.87	1.27		2 days, 18:59:15	1.83	1.48			1 day, 19:00:00	2.06	1.4		2 days, 19:00:00	1.75	1.41			1 day, 10:21:45	2.06	1.4		2 days, 10:21:45	2.21	1.52			1 day, 10:22:30	2.55	1.79		2 days, 10:22:30	2.24	1.54			1 day, 10:23:15	2.15	1.48
	1 day, 19:11:15	1.91	1.28		2 days, 19:11:15	2.04	1.38			1 day, 19:06:45	1.62	1.11		2 days, 19:06:45	1.72	1.26			1 day, 19:07:30	1.48	1.03		2 days, 19:07:30	1.97	1.41			1 day, 10:27:00	2.14	1.46		2 days, 10:27:00	1.86	1.27			1 day, 10:27:45	2.6	1.79		2 days, 10:27:45	2.61	1.85			1 day, 10:28:30	2.39	1.63
4	1 day, 19:16:30	2.24	1.51	4	2 days, 19:16:30	2.17	1.46		4	1 day, 19:12:00	1.53	1.05	4	2 days, 19:12:00	2.08	1.45		4	1 day, 19:12:45	1.76	1.18	4	2 days, 19:12:45	2.01	1.38		4	1 day, 10:32:15	2.26	1.53	4	2 days, 10:32:15	2.31	1.59		4	1 day, 10:33:00	2.46	1.73	4	2 days, 10:33:00	2.51	1.78		4	1 day, 10:33:45	2	1.33	4
	1 day, 19:21:45	2.21	1.53		2 days, 19:21:45	2.64	1.84			1 day, 19:17:15	1.87	1.24		2 days, 19:17:15	2.13	1.49			1 day, 19:18:00	1.93	1.27		2 days, 19:18:00	2.18	1.56			1 day, 10:37:30	2.17	1.47		2 days, 10:37:30	2.2	1.5			1 day, 10:38:15	2.06	1.43		2 days, 10:38:15	2.21	1.53			1 day, 10:39:00	1.89	1.23
	1 day, 19:27:00	2.26	1.53		2 days, 19:27:00	2.57	1.77			1 day, 19:22:30	2.01	1.35		2 days, 19:22:30	1.82	1.27			1 day, 19:23:15	2.02	1.33		2 days, 19:23:15	1.94	1.29			1 day, 10:42:45	2.23	1.51		2 days, 10:42:45	2.26	1.6			1 day, 10:43:30	2.26	1.52		2 days, 10:43:30	2.52	1.74			1 day, 10:44:15	1.75	1.14
	1 day, 19:32:15	1.96	1.32		2 days, 19:32:15	2.34	1.56			1 day, 19:27:45	2.39	1.61		2 days, 19:27:45	1.91	1.3			1 day, 19:28:30	1.8	1.19		2 days, 19:28:30	1.7	1.17			1 day, 10:48:00	2.23	1.5		2 days, 10:48:00	2.34	1.66			1 day, 10:48:45	2.55	1.74		2 days, 10:48:45	2.81	1.97			1 day, 10:49:30	1.72	1.14
	1 day, 19:37:30	2.06	1.42		2 days, 19:37:30	2.34	1.64			1 day, 19:33:00	2.45	1.73		2 days, 19:33:00	2.08	1.42			1 day, 19:33:45	2.14	1.43		2 days, 19:33:45	1.92	1.29			1 day, 10:53:15	2.2	1.53		2 days, 10:53:15	2.28	1.6			1 day, 10:54:00	2.5	1.77		2 days, 10:54:00	2.69	1.93			1 day, 10:54:45	2.25	1.56
	1 day, 19:42:45	2.06	1.45		2 days, 19:42:45	2.41	1.73			1 day, 19:38:15	2.44	1.72		2 days, 19:38:15	1.88	1.32			1 day, 19:39:00	2.14	1.48		2 days, 19:39:00	2.02	1.44			1 day, 10:58:30	2.43	1.71		2 days, 10:58:30	2.15	1.45			1 day, 10:59:15	2.21	1.48		2 days, 10:59:15	2.6	1.86			1 day, 11:00:00	2.15	1.46
	1 day, 19:48:00	2.2	1.55		2 days, 19:48:00	2.2	1.51			1 day, 19:43:30	2.16	1.48		2 days, 19:43:30	2.34	1.65			1 day, 19:44:15	1.61	1.07		2 days, 19:44:15	2.33	1.61			1 day, 11:06:00	2.58	1.9		2 days, 11:06:00	2.19	1.56			1 day, 11:06:45	2.04	1.47		2 days, 11:06:45	2.41	1.71			1 day, 11:07:30	2.27	1.63
	1 day, 19:53:15	2.39	1.67		2 days, 19:53:15	2.01	1.36			1 day, 19:48:45	2.34	1.62		2 days, 19:48:45	1.99	1.38			1 day, 19:49:30	1.99	1.35		2 days, 19:49:30	2.21	1.52			1 day, 11:11:15	2.73	1.93		2 days, 11:11:15	2.48	1.73			1 day, 11:12:00	2.29	1.58		2 days, 11:12:00	2.71	1.93			1 day, 11:12:45	2.3	1.56
	1 day, 19:58:30	2.18	1.52		2 days, 19:58:30	2.26	1.57			1 day, 19:54:00	2.17	1.54		2 days, 19:54:00	2.07	1.45			1 day, 19:54:45	1.88	1.23		2 days, 19:54:45	1.86	1.26			1 day, 11:16:30	2.53	1.75		2 days, 11:16:30	2.15	1.52			1 day, 11:17:15	2.33	1.62		2 days, 11:17:15	2.32	1.6			1 day, 11:18:00	1.81	1.18
	1 day, 20:06:00	2.32	1.71		2 days, 20:06:00	2.21	1.53			1 day, 19:59:15	2.22	1.53		2 days, 19:59:15	2.35	1.7			1 day, 20:00:00	2.02	1.34		2 days, 20:00:00	1.92	1.33			1 day, 11:21:45	2.09	1.44		2 days, 11:21:45	2.45	1.66			1 day, 11:22:30	2.67	1.88		2 days, 11:22:30	2.3	1.56			1 day, 11:23:15	1.89	1.23
	1 day, 20:11:15	2.07	1.5		2 days, 20:11:15	2.56	1.76			1 day, 20:06:45	1.95	1.43		2 days, 20:06:45	2.49	1.82			1 day, 20:07:30	1.82	1.27		2 days, 20:07:30	2.16	1.53			1 day, 11:27:00	1.95	1.35		2 days, 11:27:00	2.02	1.37			1 day, 11:27:45	2.52	1.75		2 days, 11:27:45	2.74	1.97			1 day, 11:28:30	1.87	1.24
5	1 day, 20:16:30	1.97	1.36	5	2 days, 20:16:30	2.4	1.66		5	1 day, 20:12:00	1.94	1.31	5	2 days, 20:12:00	2.52	1.78		5	1 day, 20:12:45	1.9	1.24	5	2 days, 20:12:45	2.05	1.42		5	1 day, 11:32:15	2.08	1.44	5	2 days, 11:32:15	1.99	1.37		5	1 day, 11:33:00	2.27	1.56	5	2 days, 11:33:00	2.83	2.01		5	1 day, 11:33:45	1.84	1.22	5
	1 day, 20:21:45	1.94	1.32		2 days, 20:21:45	2.19	1.52			1 day, 20:17:15	2.23	1.5		2 days, 20:17:15	2.44	1.69			1 day, 20:18:00	2.03	1.34		2 days, 20:18:00	2.21	1.51			1 day, 11:37:30	2.06	1.41		2 days, 11:37:30	2.28	1.64			1 day, 11:38:15	2.32	1.63		2 days, 11:38:15	2.74	1.97			1 day, 11:39:00	1.87	1.27
	1 day, 20:27:00	2.18	1.45		2 days, 20:27:00	2.09	1.39			1 day, 20:22:30	2.15	1.43		2 days, 20:22:30	2.44	1.74			1 day, 20:23:15	2.11	1.42		2 days, 20:23:15	1.72	1.18			1 day, 11:42:45	2.45	1.7		2 days, 11:42:45	2.47	1.74			1 day, 11:43:30	2.81	1.98		2 days, 11:43:30	2.82	2.07			1 day, 11:44:15	2.42	1.68
	1 day, 20:32:15	2.18	1.5		2 days, 20:32:15	2.23	1.53			1 day, 20:27:45	2.15	1.43		2 days, 20:27:45	2.4	1.66			1 day, 20:28:30	2.17	1.49		2 days, 20:28:30	1.92	1.28			1 day, 11:48:00	2.2	1.53		2 days, 11:48:00	2.66	1.89			1 day, 11:48:45	2.84	1.96		2 days, 11:48:45	2.82	2.01			1 day, 11:49:30	2.43	1.71
	1 day, 20:37:30	2.11	1.46		2 days, 20:37:30	2.5	1.7			1 day, 20:33:00	2.63	1.84		2 days, 20:33:00	2.48	1.72			1 day, 20:33:45	2.42	1.62		2 days, 20:33:45	2.1	1.44			1 day, 11:53:15	2.08	1.44		2 days, 11:53:15	2.69	1.87			1 day, 11:54:00	3.1	2.18		2 days, 11:54:00	2.6	1.85			1 day, 11:54:45	2.3	1.62
	1 day, 20:42:45	2.12	1.46		2 days, 20:42:45	2.6	1.77			1 day, 20:38:15	2.48	1.74		2 days, 20:38:15	2.43	1.68			1 day, 20:39:00	2.48	1.67		2 days, 20:39:00	2.13	1.44			1 day, 11:58:30	2.48	1.79		2 days, 11:58:30	2.47	1.72			1 day, 11:59:15	2.92	2.03		2 days, 11:59:15	2.69	1.9			1 day, 12:00:00	2.42	1.68
	1 day, 20:48:00	2.4	1.7		2 days, 20:48:00	2.67	1.78			1 day, 20:43:30	2.3	1.56		2 days, 20:43:30	2.38	1.66			1 day, 20:44:15	2.17	1.43		2 days, 20:44:15	2.27	1.56			1 day, 12:06:00	2.45	1.84		2 days, 12:06:00	2.52	1.78			1 day, 12:06:45	2.8	2.01		2 days, 12:06:45	2.92	2.15			1 day, 12:07:30	2.25	1.66
	1 day, 20:53:15	2.49	1.75		2 days, 20:53:15	2.47	1.65			1 day, 20:48:45	2.41	1.66		2 days, 20:48:45	2.34	1.62			1 day, 20:49:30	2.37	1.6		2 days, 20:49:30	2.5	1.71			1 day, 12:11:15	2.43	1.72		2 days, 12:11:15	2.27	1.57			1 day, 12:12:00	2.89	2		2 days, 12:12:00	3.03	2.1			1 day, 12:12:45	2.25	1.57
	1 day, 20:58:30	2.55	1.81		2 days, 20:58:30	2.43	1.62			1 day, 20:54:00	2.53	1.74		2 days, 20:54:00	2.26	1.58			1 day, 20:54:45	2.47	1.67		2 days, 20:54:45	2.5	1.71			1 day, 12:16:30	2.56	1.8		2 days, 12:16:30	2.03	1.39			1 day, 12:17:15	2.91	1.98		2 days, 12:17:15	3.01	2.08			1 day, 12:18:00	2.33	1.6
	1 day, 21:06:00	2.6	1.92		2 days, 21:06:00	2.23	1.57			1 day, 20:59:15	2.36	1.61		2 days, 20:59:15	2.29	1.58			1 day, 21:00:00	2.27	1.54		2 days, 21:00:00	2.48	1.66			1 day, 12:21:45	2.64	1.86		2 days, 12:21:45	2.41	1.73			1 day, 12:22:30	2.86	2		2 days, 12:22:30	3.03	2.17			1 day, 12:23:15	2.39	1.65
	1 day, 21:11:15	2.66	1.9		2 days, 21:11:15	2.45	1.69			1 day, 21:06:45	2.21	1.56		2 days, 21:06:45	2.23	1.58			1 day, 21:07:30	2.05	1.39		2 days, 21:07:30	2.38	1.61			1 day, 12:27:00	2.56	1.76		2 days, 12:27:00	2.74	1.97			1 day, 12:27:45	2.83	1.98		2 days, 12:27:45	3.08	2.2			1 day, 12:28:30	2.18	1.52
6	1 day, 21:16:30	2.47	1.69	6	2 days, 21:16:30	2.36	1.6		6	1 day, 21:12:00	2.33	1.59	6	2 days, 21:12:00	2.15	1.51		6	1 day, 21:12:45	2.14	1.39	6	2 days, 21:12:45	2.29	1.56		6	1 day, 12:32:15	2.11	1.48	6	2 days, 12:32:15	2.6	1.82		6	1 day, 12:33:00	2.83	1.97	6	2 days, 12:33:00	3.06	2.2		6	1 day, 12:33:45	2.27	1.54	6
	1 day, 21:21:45	2.58	1.8		2 days, 21:21:45	2.34	1.58			1 day, 21:17:15	2.33	1.65		2 days, 21:17:15	2.23	1.55			1 day, 21:18:00	1.88	1.24		2 days, 21:18:00	2.39	1.61			1 day, 12:37:30	2.11	1.48		2 days, 12:37:30	2.17	1.49			1 day, 12:38:15	3.11	2.2		2 days, 12:38:15	3.06	2.21			1 day, 12:39:00	2.27	1.58
	1 day, 21:27:00	2.49	1.75		2 days, 21:27:00	2.28	1.52			1 day, 21:22:30	2.16	1.45		2 days, 21:22:30	2.21	1.51			1 day, 21:23:15	1.81	1.19		2 days, 21:23:15	2.24	1.53			1 day, 12:42:45	2.36	1.71		2 days, 12:42:45	2.11	1.44			1 day, 12:43:30	3.01	2.11		2 days, 12:43:30	2.93	2.1			1 day, 12:44:15	2.3	1.58
	1 day, 21:32:15	2.44	1.71		2 days, 21:32:15	2.28	1.5			1 day, 21:27:45	1.81	1.19		2 days, 21:27:45	2.16	1.5			1 day, 21:28:30	1.84	1.19		2 days, 21:28:30	2.18	1.45			1 day, 12:48:00	1.95	1.34		2 days, 12:48:00	2.14	1.48			1 day, 12:48:45	2.97	2.1		2 days, 12:48:45	2.98	2.1			1 day, 12:49:30	2.34	1.62
	1 day, 21:37:30	2.29	1.57		2 days, 21:37:30	1.94	1.28			1 day, 21:33:00	1.8	1.21		2 days, 21:33:00	2.26	1.56			1 day, 21:33:45	1.82	1.2		2 days, 21:33:45	2.01	1.34			1 day, 12:53:15	1.94	1.33		2 days, 12:53:15	2.2	1.51			1 day, 12:54:00	2.84	1.97		2 days, 12:54:00	2.86	2.01			1 day, 12:54:45	2.3	1.55
	1 day, 21:42:45	2.29	1.59		2 days, 21:42:45	1.7	1.12			1 day, 21:38:15	1.89	1.28		2 days, 21:38:15	2.41	1.63			1 day, 21:39:00	1.44	0.93		2 days, 21:39:00	1.99	1.33			1 day, 12:58:30	1.98	1.34		2 days, 12:58:30	2.28	1.6			1 day, 12:59:15	2.6	1.82		2 days, 12:59:15	2.95	2.1			1 day, 13:00:00	2.34	1.56
	1 day, 21:48:00	1.95	1.32		2 days, 21:48:00	1.86	1.23			1 day, 21:43:30	2.38	1.67		2 days, 21:43:30	2.32	1.67			1 day, 21:44:15	1.41	0.91		2 days, 21:44:15	1.69	1.14			1 day, 13:06:00	2.42	1.79		2 days, 13:06:00	2.22	1.54			1 day, 13:06:45	2.64	1.89		2 days, 13:06:45	2.78	2.07			1 day, 13:07:30	2.18	1.53
	1 day, 21:53:15	1.64	1.09		2 days, 21:53:15	2	1.33			1 day, 21:48:45	2.55	1.76		2 days, 21:48:45	1.85	1.28			1 day, 21:49:30	1.68	1.12		2 days, 21:49:30	1.47	0.96			1 day, 13:11:15	2.56	1.82		2 days, 13:11:15	2	1.36			1 day, 13:12:00	2.75	1.93		2 days, 13:12:00	2.89	2.12			1 day, 13:12:45	2.19	1.48
	1 day, 21:58:30	1.57	1.02		2 days, 21:58:30	2.03	1.34			1 day, 21:54:00	2.41	1.62		2 days, 21:54:00	1.76	1.22			1 day, 21:54:45	1.55	0.99		2 days, 21:54:45	1.69	1.12			1 day, 13:16:30	2.53	1.86		2 days, 13:16:30	2.07	1.4			1 day, 13:17:15	2.72	1.88		2 days, 13:17:15	2.76	2.01			1 day, 13:18:00	2.25	1.55
	1 day, 22:06:00	1.59	1.09		2 days, 22:06:00	2.3	1.67			1 day, 21:59:15	2.36	1.57		2 days, 21:59:15	2.15	1.49			1 day, 22:00:00	1.55	1		2 days, 22:00:00	1.87	1.27			1 day, 13:21:45	2.61	1.88		2 days, 13:21:45	2.11	1.43			1 day, 13:22:30	2.63	1.79		2 days, 13:22:30	2.64	1.86			1 day, 13:23:15	2.3	1.56
	1 day, 22:11:15	1.76	1.15		2 days, 22:11:15	2.06	1.41			1 day, 22:06:45	2.41	1.72		2 days, 22:06:45	2.18	1.57			1 day, 22:07:30	1.48	1.01		2 days, 22:07:30	1.8	1.27			1 day, 13:27:00	2.5	1.73		2 days, 13:27:00	2.5	1.72			1 day, 13:27:45	2.97	2.13		2 days, 13:27:45	2.61	1.85			1 day, 13:28:30	2.22	1.5
[truncated: 3 more columns]

## Sheet: Fig. 1F-Chow
Fig. 1G,H
#1	21.2 g								#2	22.1 g								#5	36.9 g								#9	42.5 g								#11	38.5 g								#12	34.9 g
Time	Lap(2017/12/18 14:26:40 - 2017/12/21 7:07:10)[H:M:S]	VO2[ml/min]	VCO2[ml/min]	Time	Lap(2017/12/18 14:26:40 - 2017/12/21 7:07:10)[H:M:S]	VO2[ml/min]	VCO2[ml/min]		Time	Lap(2017/12/18 14:26:40 - 2017/12/21 7:07:10)[H:M:S]	VO2[ml/min]	VCO2[ml/min]	Time	Lap(2017/12/18 14:26:40 - 2017/12/21 7:07:10)[H:M:S]	VO2[ml/min]	VCO2[ml/min]		Time	Lap[H:M:S]	VO2[ml/min]	VCO2[ml/min]	Time	Lap(2017/12/21 12:01:46 - 2017/12/25 10:42:16)[H:M:S]	VO2[ml/min]	VCO2[ml/min]		Time	Lap(2017/12/18 14:26:41 - 2017/12/21 7:04:11)[H:M:S]	VO2[ml/min]	VCO2[ml/min]	Time	Lap[H:M:S]	VO2[ml/min]	VCO2[ml/min]		Time	Lap(2017/12/18 14:26:41 - 2017/12/21 7:04:56)[H:M:S]	VO2[ml/min]	VCO2[ml/min]	Time	Lap(2017/12/18 14:26:41 - 2017/12/21 7:04:56)[H:M:S]	VO2[ml/min]	VCO2[ml/min]		Time	Lap[Unit-1]	VO2[ml/min]	VCO2[ml/min]	Time
7	16:35:15	1.55	1.34	7	1 day, 16:35:15	1.11	0.85		7	16:36:00	1.58	1.31	7	1 day, 16:36:00	1.68	1.35		7	16:36:45	1.75	1.25	7	1 day, 16:36:45	1.97	1.47		7	16:37:30	1.64	1.18	7	1 day, 16:37:30	2.08	1.51		7	16:33:00	2.2	1.65	7	1 day, 16:33:00	2.33	1.72		7	16:33:45	2.19	1.58	7
	16:40:30	1.89	1.6		1 day, 16:40:30	1.27	1			16:41:15	1.23	0.98		1 day, 16:41:15	1.71	1.37			16:42:00	1.85	1.33		1 day, 16:42:00	2.27	1.63			16:42:45	1.65	1.17		1 day, 16:42:45	1.99	1.4			16:38:15	2.13	1.57		1 day, 16:38:15	2.16	1.6			16:39:00	1.74	1.26
	16:45:45	1.7	1.47		1 day, 16:45:45	1.08	0.85			16:46:30	1.08	0.87		1 day, 16:46:30	1.56	1.31			16:47:15	2.17	1.58		1 day, 16:47:15	2.22	1.67			16:48:00	1.64	1.18		1 day, 16:48:00	1.69	1.21			16:43:30	1.9	1.38		1 day, 16:43:30	2.41	1.73			16:44:15	1.76	1.25
	16:51:00	1.61	1.39		1 day, 16:51:00	1.19	0.96			16:51:45	1.12	0.89		1 day, 16:51:45	1.49	1.24			16:52:30	2.13	1.56		1 day, 16:52:30	2.18	1.63			16:53:15	1.65	1.18		1 day, 16:53:15	1.65	1.15			16:48:45	1.73	1.24		1 day, 16:48:45	2.27	1.73			16:49:30	1.66	1.19
	16:56:15	1.28	1.08		1 day, 16:56:15	1.67	1.3			16:57:00	1.11	0.85		1 day, 16:57:00	1.23	0.98			16:57:45	2.01	1.45		1 day, 16:57:45	2.01	1.52			16:58:30	1.7	1.21		1 day, 16:58:30	1.71	1.19			16:54:00	1.82	1.31		1 day, 16:54:00	1.95	1.48			16:54:45	1.74	1.27
	17:03:45	1.12	0.95		1 day, 17:03:45	1.7	1.46			17:04:30	1.22	0.92		1 day, 17:04:30	1.18	0.92			17:05:15	2.17	1.58		1 day, 17:05:15	1.73	1.27			17:06:00	1.71	1.22		1 day, 17:06:00	1.58	1.12			16:59:15	1.68	1.2		1 day, 16:59:15	1.78	1.3			17:00:00	1.88	1.32
	17:09:00	1.28	1.07		1 day, 17:09:00	1.39	1.17			17:09:45	1.11	0.86		1 day, 17:09:45	1.13	0.85			17:10:30	1.95	1.42		1 day, 17:10:30	1.55	1.09			17:11:15	1.76	1.26		1 day, 17:11:15	1.69	1.19			17:06:45	1.63	1.14		1 day, 17:06:45	1.97	1.49			17:07:30	1.73	1.23
	17:14:15	1.01	0.83		1 day, 17:14:15	1.38	1.2			17:15:00	1.06	0.82		1 day, 17:15:00	1.12	0.87			17:15:45	1.94	1.39		1 day, 17:15:45	1.61	1.17			17:16:30	1.74	1.26		1 day, 17:16:30	1.63	1.17			17:12:00	1.63	1.14		1 day, 17:12:00	1.9	1.37			17:12:45	1.7	1.2
	17:19:30	1.34	1.13		1 day, 17:19:30	1.66	1.41			17:20:15	1.43	1.16		1 day, 17:20:15	1.09	0.8			17:21:00	1.94	1.4		1 day, 17:21:00	1.65	1.18			17:21:45	1.77	1.27		1 day, 17:21:45	1.61	1.12			17:17:15	1.67	1.19		1 day, 17:17:15	2.04	1.51			17:18:00	1.62	1.14
	17:24:45	1.52	1.3		1 day, 17:24:45	1.38	1.21			17:25:30	1.08	0.87		1 day, 17:25:30	1.09	0.85			17:26:15	1.8	1.29		1 day, 17:26:15	1.67	1.19			17:27:00	1.71	1.25		1 day, 17:27:00	1.63	1.15			17:22:30	1.73	1.25		1 day, 17:22:30	2.11	1.53			17:23:15	1.63	1.17
	17:30:00	1.01	0.78		1 day, 17:30:00	1.3	1.13			17:30:45	0.93	0.73		1 day, 17:30:45	1.07	0.8			17:31:30	2	1.44		1 day, 17:31:30	1.56	1.11			17:32:15	2	1.5		1 day, 17:32:15	1.66	1.17			17:27:45	1.75	1.25		1 day, 17:27:45	2.25	1.72			17:28:30	1.53	1.07
8	17:35:15	1.02	0.79	8	1 day, 17:35:15	1.36	1.19		8	17:36:00	0.99	0.77	8	1 day, 17:36:00	1.13	0.84		8	17:36:45	1.8	1.27	8	1 day, 17:36:45	1.52	1.08		8	17:37:30	2.22	1.64	8	1 day, 17:37:30	1.58	1.13		8	17:33:00	1.63	1.16	8	1 day, 17:33:00	2.08	1.58		8	17:33:45	1.59	1.13	8
	17:40:30	0.98	0.75		1 day, 17:40:30	1.46	1.28			17:41:15	1.03	0.82		1 day, 17:41:15	1.04	0.78			17:42:00	1.76	1.27		1 day, 17:42:00	1.58	1.13			17:42:45	1.96	1.46		1 day, 17:42:45	1.66	1.17			17:38:15	1.59	1.13		1 day, 17:38:15	1.77	1.33			17:39:00	1.62	1.16
	17:45:45	0.91	0.67		1 day, 17:45:45	1.04	0.86			17:46:30	1.09	0.86		1 day, 17:46:30	1.12	0.86			17:47:15	1.82	1.3		1 day, 17:47:15	1.59	1.13			17:48:00	1.81	1.36		1 day, 17:48:00	1.77	1.28			17:43:30	1.72	1.23		1 day, 17:43:30	1.72	1.27			17:44:15	1.65	1.19
	17:51:00	1.06	0.79		1 day, 17:51:00	0.93	0.74			17:51:45	1.02	0.77		1 day, 17:51:45	1.09	0.81			17:52:30	1.8	1.28		1 day, 17:52:30	1.5	1.09			17:53:15	1.74	1.32		1 day, 17:53:15	1.99	1.44			17:48:45	1.55	1.1		1 day, 17:48:45	1.72	1.22			17:49:30	1.65	1.21
	17:56:15	1.08	0.8		1 day, 17:56:15	1.01	0.82			17:57:00	1.31	1.03		1 day, 17:57:00	1.12	0.86			17:57:45	1.67	1.18		1 day, 17:57:45	1.63	1.16			17:58:30	1.76	1.3		1 day, 17:58:30	2.14	1.57			17:54:00	1.63	1.15		1 day, 17:54:00	1.64	1.19			17:54:45	1.65	1.2
	18:03:45	1.03	0.79		1 day, 18:03:45	1.04	0.8			18:04:30	1.08	0.81		1 day, 18:04:30	1.1	0.82			18:05:15	1.8	1.29		1 day, 18:05:15	1.59	1.16			18:06:00	1.62	1.18		1 day, 18:06:00	1.77	1.3			17:59:15	1.7	1.21		1 day, 17:59:15	1.84	1.33			18:00:00	1.51	1.06
	18:09:00	1.08	0.82		1 day, 18:09:00	1.01	0.78			18:09:45	1.02	0.76		1 day, 18:09:45	1.09	0.83			18:10:30	1.85	1.31		1 day, 18:10:30	1.58	1.13			18:11:15	1.71	1.27		1 day, 18:11:15	1.83	1.35			18:06:45	1.84	1.3		1 day, 18:06:45	1.73	1.24			18:07:30	1.66	1.18
	18:14:15	1.05	0.81		1 day, 18:14:15	1.18	0.95			18:15:00	1.13	0.88		1 day, 18:15:00	1.06	0.79			18:15:45	1.63	1.16		1 day, 18:15:45	1.44	1			18:16:30	1.73	1.27		1 day, 18:16:30	1.75	1.28			18:12:00	1.63	1.13		1 day, 18:12:00	1.78	1.27			18:12:45	1.71	1.22
	18:19:30	1.09	0.84		1 day, 18:19:30	1.18	0.95			18:20:15	1.2	0.94		1 day, 18:20:15	1.32	1.04			18:21:00	1.58	1.1		1 day, 18:21:00	1.5	1.06			18:21:45	1.77	1.31		1 day, 18:21:45	1.69	1.23			18:17:15	1.73	1.25		1 day, 18:17:15	1.81	1.28			18:18:00	1.82	1.35
	18:24:45	1.06	0.81		1 day, 18:24:45	1.16	0.9			18:25:30	1.06	0.82		1 day, 18:25:30	1.51	1.13			18:26:15	1.52	1.09		1 day, 18:26:15	1.56	1.1			18:27:00	1.87	1.43		1 day, 18:27:00	1.71	1.2			18:22:30	1.84	1.32		1 day, 18:22:30	1.64	1.19			18:23:15	2.06	1.55
	18:30:00	0.91	0.68		1 day, 18:30:00	1.08	0.86			18:30:45	1	0.77		1 day, 18:30:45	1.65	1.31			18:31:30	1.64	1.18		1 day, 18:31:30	1.56	1.12			18:32:15	1.91	1.45		1 day, 18:32:15	1.69	1.22			18:27:45	1.72	1.24		1 day, 18:27:45	1.84	1.28			18:28:30	2.18	1.63
9	18:35:15	1.05	0.77	9	1 day, 18:35:15	1.11	0.87		9	18:36:00	1.08	0.9	9	1 day, 18:36:00	1.47	1.19		9	18:36:45	1.64	1.19	9	1 day, 18:36:45	1.9	1.44		9	18:37:30	1.7	1.24	9	1 day, 18:37:30	1.75	1.27		9	18:33:00	1.75	1.27	9	1 day, 18:33:00	1.69	1.2		9	18:33:45	2	1.56	9
	18:40:30	1	0.74		1 day, 18:40:30	1.04	0.81			18:41:15	1.44	1.14		1 day, 18:41:15	1.7	1.45			18:42:00	1.62	1.15		1 day, 18:42:00	1.97	1.51			18:42:45	1.7	1.24		1 day, 18:42:45	1.61	1.15			18:38:15	1.92	1.42		1 day, 18:38:15	1.64	1.17			18:39:00	1.74	1.35
	18:45:45	1.12	0.84		1 day, 18:45:45	1.04	0.81			18:46:30	1.4	1.1		1 day, 18:46:30	1.36	1.17			18:47:15	1.68	1.22		1 day, 18:47:15	1.99	1.47			18:48:00	1.72	1.24		1 day, 18:48:00	1.63	1.17			18:43:30	2.1	1.58		1 day, 18:43:30	1.73	1.27			18:44:15	1.66	1.24
	18:51:00	1.14	0.88		1 day, 18:51:00	1.02	0.76			18:51:45	1.66	1.33		1 day, 18:51:45	1.09	0.89			18:52:30	1.77	1.26		1 day, 18:52:30	1.67	1.22			18:53:15	1.69	1.22		1 day, 18:53:15	1.66	1.19			18:48:45	1.93	1.5		1 day, 18:48:45	1.56	1.1			18:49:30	1.74	1.3
	18:56:15	1.12	0.85		1 day, 18:56:15	1.19	0.96			18:57:00	1.79	1.53		1 day, 18:57:00	1.16	0.97			18:57:45	1.53	1.08		1 day, 18:57:45	1.73	1.28			18:58:30	1.68	1.2		1 day, 18:58:30	1.61	1.16			18:54:00	2.06	1.59		1 day, 18:54:00	1.67	1.19			18:54:45	1.71	1.27
	19:03:45	1.03	0.74		1 day, 19:03:45	1.04	0.8			19:04:30	1.44	1.23		1 day, 19:04:30	1.15	0.9			19:05:15	1.62	1.14		1 day, 19:05:15	1.64	1.26			19:06:00	1.62	1.15		1 day, 19:06:00	1.63	1.15			18:59:15	2.25	1.8		1 day, 18:59:15	1.65	1.19			19:00:00	1.69	1.25
	19:09:00	0.97	0.72		1 day, 19:09:00	1.11	0.84			19:09:45	1.11	0.97		1 day, 19:09:45	1.15	0.91			19:10:30	1.58	1.13		1 day, 19:10:30	1.62	1.21			19:11:15	1.7	1.22		1 day, 19:11:15	1.64	1.17			19:06:45	1.98	1.52		1 day, 19:06:45	1.65	1.19			19:07:30	1.63	1.21
	19:14:15	1.12	0.86		1 day, 19:14:15	1.66	1.37			19:15:00	1.05	0.9		1 day, 19:15:00	1.15	0.93			19:15:45	1.83	1.36		1 day, 19:15:45	1.67	1.23			19:16:30	1.68	1.23		1 day, 19:16:30	1.92	1.39			19:12:00	1.81	1.38		1 day, 19:12:00	1.75	1.24			19:12:45	1.68	1.22
	19:19:30	1.74	1.4		1 day, 19:19:30	1.66	1.31			19:20:15	1.12	0.96		1 day, 19:20:15	1.21	0.97			19:21:00	1.74	1.26		1 day, 19:21:00	1.59	1.17			19:21:45	1.58	1.15		1 day, 19:21:45	1.66	1.19			19:17:15	1.69	1.23		1 day, 19:17:15	1.54	1.14			19:18:00	1.59	1.16
	19:24:45	1.64	1.29		1 day, 19:24:45	1.55	1.26			19:25:30	1.09	0.93		1 day, 19:25:30	1.1	0.84			19:26:15	1.7	1.24		1 day, 19:26:15	1.55	1.14			19:27:00	1.64	1.21		1 day, 19:27:00	1.61	1.14			19:22:30	1.79	1.27		1 day, 19:22:30	2.17	1.64			19:23:15	1.57	1.13
	19:30:00	1.68	1.36		1 day, 19:30:00	1.52	1.26			19:30:45	1.14	0.96		1 day, 19:30:45	1.09	0.84			19:31:30	1.5	1.14		1 day, 19:31:30	1.61	1.18			19:32:15	1.78	1.28		1 day, 19:32:15	1.88	1.38			19:27:45	1.64	1.2		1 day, 19:27:45	2.05	1.57			19:28:30	1.65	1.2
10	19:35:15	1.45	1.18	10	1 day, 19:35:15	1.33	1.11		10	19:36:00	1.13	0.93	10	1 day, 19:36:00	1.15	0.89		10	19:36:45	1.6	1.22	10	1 day, 19:36:45	1.52	1.1		10	19:37:30	1.68	1.22	10	1 day, 19:37:30	2	1.48		10	19:33:00	1.64	1.2	10	1 day, 19:33:00	2.12	1.56		10	19:33:45	1.65	1.22	10
	19:40:30	1.43	1.15		1 day, 19:40:30	1.4	1.2			19:41:15	1.17	0.97		1 day, 19:41:15	1.01	0.76			19:42:00	1.63	1.22		1 day, 19:42:00	1.59	1.16			19:42:45	1.59	1.16		1 day, 19:42:45	1.89	1.41			19:38:15	1.63	1.2		1 day, 19:38:15	1.96	1.49			19:39:00	1.62	1.18
	19:45:45	1.55	1.35		1 day, 19:45:45	1.29	1.1			19:46:30	1.13	0.93		1 day, 19:46:30	1.04	0.79			19:47:15	1.73	1.34		1 day, 19:47:15	1.47	1.05			19:48:00	1.63	1.19		1 day, 19:48:00	1.72	1.25			19:43:30	1.67	1.23		1 day, 19:43:30	1.84	1.43			19:44:15	1.53	1.1
	19:51:00	1.51	1.31		1 day, 19:51:00	1.33	1.13			19:51:45	1.08	0.87		1 day, 19:51:45	1.1	0.86			19:52:30	1.85	1.4		1 day, 19:52:30	1.54	1.11			19:53:15	1.67	1.21		1 day, 19:53:15	1.74	1.23			19:48:45	1.66	1.21		1 day, 19:48:45	1.81	1.37			19:49:30	1.66	1.24
	19:56:15	1.35	1.17		1 day, 19:56:15	1.15	0.93			19:57:00	1.19	0.95		1 day, 19:57:00	1.18	0.92			19:57:45	1.58	1.19		1 day, 19:57:45	1.6	1.17			19:58:30	1.68	1.26		1 day, 19:58:30	1.71	1.2			19:54:00	1.73	1.25		1 day, 19:54:00	1.7	1.23			19:54:45	1.67	1.21
	20:03:45	1.02	0.85		1 day, 20:03:45	0.99	0.72			20:04:30	1.34	1.08		1 day, 20:04:30	1.16	0.88			20:05:15	1.61	1.18		1 day, 20:05:15	1.63	1.19			20:06:00	1.76	1.28		1 day, 20:06:00	1.81	1.31			19:59:15	1.66	1.2		1 day, 19:59:15	1.65	1.2			20:00:00	1.77	1.3
	20:09:00	1.03	0.86		1 day, 20:09:00	1.32	1.02			20:09:45	1.35	1.1		1 day, 20:09:45	1.09	0.85			20:10:30	1.73	1.25		1 day, 20:10:30	1.65	1.19			20:11:15	1.72	1.25		1 day, 20:11:15	1.88	1.34			20:06:45	1.6	1.13		1 day, 20:06:45	1.81	1.33			20:07:30	1.94	1.46
	20:14:15	1	0.81		1 day, 20:14:15	1.15	0.85			20:15:00	1	0.82		1 day, 20:15:00	1.12	0.85			20:15:45	1.61	1.21		1 day, 20:15:45	1.62	1.18			20:16:30	1.67	1.21		1 day, 20:16:30	1.77	1.26			20:12:00	1.61	1.15		1 day, 20:12:00	1.73	1.26			20:12:45	1.91	1.44
	20:19:30	1.05	0.84		1 day, 20:19:30	1.11	0.84			20:20:15	0.93	0.73		1 day, 20:20:15	1.44	1.15			20:21:00	1.64	1.21		1 day, 20:21:00	1.84	1.39			20:21:45	1.63	1.17		1 day, 20:21:45	1.72	1.21			20:17:15	1.6	1.15		1 day, 20:17:15	1.62	1.15			20:18:00	2.08	1.53
	20:24:45	1.11	0.87		1 day, 20:24:45	1.1	0.81			20:25:30	1.02	0.78		1 day, 20:25:30	1.36	1.06			20:26:15	1.58	1.14		1 day, 20:26:15	1.93	1.38			20:27:00	1.67	1.19		1 day, 20:27:00	1.64	1.15			20:22:30	1.61	1.17		1 day, 20:22:30	1.64	1.19			20:23:15	1.83	1.4
	20:30:00	1.06	0.84		1 day, 20:30:00	1.07	0.81			20:30:45	1.05	0.79		1 day, 20:30:45	1.44	1.13			20:31:30	1.53	1.11		1 day, 20:31:30	1.84	1.33			20:32:15	1.63	1.15		1 day, 20:32:15	1.58	1.13			20:27:45	1.86	1.38		1 day, 20:27:45	1.65	1.17			20:28:30	1.68	1.28
11	20:35:15	1.06	0.83	11	1 day, 20:35:15	0.99	0.76		11	20:36:00	1.11	0.9	11	1 day, 20:36:00	1.45	1.12		11	20:36:45	1.43	1.03	11	1 day, 20:36:45	1.86	1.38		11	20:37:30	1.73	1.27	11	1 day, 20:37:30	1.56	1.11		11	20:33:00	2.16	1.6	11	1 day, 20:33:00	1.67	1.18		11	20:33:45	1.64	1.21	11
	20:40:30	1.41	1.18		1 day, 20:40:30	1.04	0.79			20:41:15	1.19	0.95		1 day, 20:41:15	1.57	1.29			20:42:00	1.49	1.07		1 day, 20:42:00	1.6	1.15			20:42:45	1.72	1.25		1 day, 20:42:45	1.66	1.19			20:38:15	2.36	1.79		1 day, 20:38:15	1.62	1.16			20:39:00	1.7	1.26
	20:45:45	1.12	0.85		1 day, 20:45:45	1.02	0.75			20:46:30	1.08	0.82		1 day, 20:46:30	1.21	0.95			20:47:15	1.49	1.05		1 day, 20:47:15	1.62	1.14			20:48:00	1.61	1.16		1 day, 20:48:00	1.7	1.19			20:43:30	2.16	1.67		1 day, 20:43:30	1.79	1.32			20:44:15	1.65	1.21
	20:51:00	1.06	0.84		1 day, 20:51:00	1.05	0.79			20:51:45	1.15	0.91		1 day, 20:51:45	0.95	0.77			20:52:30	1.71	1.27		1 day, 20:52:30	1.63	1.16			20:53:15	1.52	1.08		1 day, 20:53:15	1.77	1.29			20:48:45	1.87	1.42		1 day, 20:48:45	1.98	1.44			20:49:30	1.61	1.15
	20:56:15	1.15	0.91		1 day, 20:56:15	1.07	0.79			20:57:00	1.4	1.1		1 day, 20:57:00	1.12	0.88			20:57:45	1.86	1.37		1 day, 20:57:45	1.65	1.15			20:58:30	1.5	1.07		1 day, 20:58:30	1.86	1.35			20:54:00	1.66	1.24		1 day, 20:54:00	1.79	1.34			20:54:45	1.61	1.16
	21:03:45	1.06	0.82		1 day, 21:03:45	1.11	0.86			21:04:30	1.47	1.21		1 day, 21:04:30	1.15	0.87			21:05:15	1.85	1.34		1 day, 21:05:15	1.52	1.08			21:06:00	2.28	1.67		1 day, 21:06:00	2.18	1.58			20:59:15	1.77	1.28		1 day, 20:59:15	2.3	1.7			21:00:00	1.68	1.22
	21:09:00	1.05	0.84		1 day, 21:09:00	1.08	0.84			21:09:45	1.41	1.14		1 day, 21:09:45	1.15	0.89			21:10:30	1.74	1.25		1 day, 21:10:30	1.51	1.1			21:11:15	2.1	1.55		1 day, 21:11:15	2.19	1.64			21:06:45	1.69	1.22		1 day, 21:06:45	2.21	1.75			21:07:30	1.62	1.17
	21:14:15	0.95	0.72		1 day, 21:14:15	1.05	0.8			21:15:00	1.54	1.23		1 day, 21:15:00	1.28	1.03			21:15:45	1.61	1.11		1 day, 21:15:45	1.54	1.12			21:16:30	2.24	1.64		1 day, 21:16:30	2.22	1.62			21:12:00	1.66	1.21		1 day, 21:12:00	2.23	1.84			21:12:45	1.62	1.19
	21:19:30	1	0.79		1 day, 21:19:30	1.08	0.81			21:20:15	1.41	1.21		1 day, 21:20:15	1.02	0.79			21:21:00	1.55	1.09		1 day, 21:21:00	1.6	1.12			21:21:45	2.55	1.92		1 day, 21:21:45	2.08	1.5			21:17:15	1.72	1.22		1 day, 21:17:15	1.97	1.55			21:18:00	1.59	1.16
	21:24:45	1.01	0.79		1 day, 21:24:45	1.02	0.79			21:25:30	1.49	1.28		1 day, 21:25:30	0.99	0.78			21:26:15	1.73	1.24		1 day, 21:26:15	1.54	1.11			21:27:00	2.51	1.93		1 day, 21:27:00	1.91	1.39			21:22:30	1.77	1.31		1 day, 21:22:30	1.86	1.46			21:23:15	1.45	1.06
	21:30:00	0.89	0.69		1 day, 21:30:00	1.41	1.16			21:30:45	1.49	1.29		1 day, 21:30:45	1.13	0.87			21:31:30	1.61	1.14		1 day, 21:31:30	1.52	1.11			21:32:15	2.3	1.72		1 day, 21:32:15	1.97	1.43			21:27:45	1.77	1.26		1 day, 21:27:45	1.77	1.37			21:28:30	1.48	1.08
12	21:35:15	1	0.75	12	1 day, 21:35:15	1.56	1.19		12	21:36:00	1.49	1.3	12	1 day, 21:36:00	1.11	0.81		12	21:36:45	1.35	0.96	12	1 day, 21:36:45	1.54	1.12		12	21:37:30	2.03	1.49	12	1 day, 21:37:30	1.9	1.35		12	21:33:00	1.81	1.3	12	1 day, 21:33:00	1.73	1.32		12	21:33:45	1.59	1.17	12
	21:40:30	1.06	0.79		1 day, 21:40:30	1.83	1.44			21:41:15	1.16	0.99		1 day, 21:41:15	1.1	0.82			21:42:00	1.53	1.11		1 day, 21:42:00	1.54	1.09			21:42:45	1.89	1.36		1 day, 21:42:45	1.81	1.26			21:38:15	1.65	1.2		1 day, 21:38:15	1.76	1.29			21:39:00	1.74	1.31
	21:45:45	1.01	0.76		1 day, 21:45:45	1.61	1.34			21:46:30	1.07	0.91		1 day, 21:46:30	1.1	0.84			21:47:15	1.54	1.09		1 day, 21:47:15	1.84	1.38			21:48:00	1.77	1.27		1 day, 21:48:00	1.61	1.14			21:43:30	1.75	1.28		1 day, 21:43:30	1.78	1.3			21:44:15	1.91	1.43
	21:51:00	1.03	0.78		1 day, 21:51:00	1.45	1.25			21:51:45	1.11	0.92		1 day, 21:51:45	1.13	0.86			21:52:30	1.47	1.02		1 day, 21:52:30	1.87	1.41			21:53:15	1.79	1.27		1 day, 21:53:15	1.66	1.18			21:48:45	1.71	1.25		1 day, 21:48:45	1.67	1.22			21:49:30	1.94	1.44
	21:56:15	1.58	1.28		1 day, 21:56:15	1.33	1.11			21:57:00	1.22	0.99		1 day, 21:57:00	1.13	0.86			21:57:45	1.49	1.06		1 day, 21:57:45	2.09	1.56			21:58:30	1.68	1.21		1 day, 21:58:30	1.61	1.14			21:54:00	1.65	1.19		1 day, 21:54:00	1.7	1.27			21:54:45	1.93	1.39
	22:03:45	1.59	1.28		1 day, 22:03:45	1.31	1.15			22:04:30	1.19	0.96		1 day, 22:04:30	1.05	0.81			22:05:15	1.58	1.1		1 day, 22:05:15	1.99	1.52			22:06:00	2.12	1.56		1 day, 22:06:00	1.65	1.16			21:59:15	1.63	1.18		1 day, 21:59:15	1.79	1.31			22:00:00	1.71	1.21
	22:09:00	1.57	1.28		1 day, 22:09:00	1.02	0.83			22:09:45	1.05	0.86		1 day, 22:09:45	1.1	0.85			22:10:30	1.5	1.05		1 day, 22:10:30	1.98	1.55			22:11:15	2.16	1.59		1 day, 22:11:15	1.7	1.21			22:06:45	1.66	1.18		1 day, 22:06:45	1.61	1.18			22:07:30	1.67	1.2
	22:14:15	1.46	1.22		1 day, 22:14:15	1.05	0.84			22:15:00	1.14	0.96		1 day, 22:15:00	1.6	1.25			22:15:45	1.49	1.06		1 day, 22:15:45	1.95	1.57			22:16:30	2.06	1.51		1 day, 22:16:30	1.7	1.21			22:12:00	1.62	1.16		1 day, 22:12:00	1.73	1.25			22:12:45	1.71	1.24
	22:19:30	1.42	1.18		1 day, 22:19:30	0.96	0.74			22:20:15	1.1	0.92		1 day, 22:20:15	1.46	1.13			22:21:00	1.53	1.09		1 day, 22:21:00	2.04	1.61			22:21:45	1.96	1.41		1 day, 22:21:45	2.24	1.65			22:17:15	1.95	1.46		1 day, 22:17:15	1.76	1.26			22:18:00	1.62	1.16
	22:24:45	1.06	0.88		1 day, 22:24:45	0.94	0.74			22:25:30	0.99	0.83		1 day, 22:25:30	1.6	1.27			22:26:15	1.76	1.26		1 day, 22:26:15	1.96	1.52			22:27:00	1.97	1.41		1 day, 22:27:00	2.09	1.56			22:22:30	2.12	1.63		1 day, 22:22:30	1.59	1.14			22:23:15	1.56	1.13
	22:30:00	0.97	0.77		1 day, 22:30:00	0.99	0.78			22:30:45	1.06	0.89		1 day, 22:30:45	1.4	1.14			22:31:30	1.82	1.39		1 day, 22:31:30	1.7	1.26			22:32:15	1.96	1.43		1 day, 22:32:15	1.87	1.39			22:27:45	2.01	1.6		1 day, 22:27:45	1.79	1.29			22:28:30	1.56	1.12
13	22:35:15	0.94	0.71	13	1 day, 22:35:15	1.07	0.82		13	22:36:00	1.03	0.85	13	1 day, 22:36:00	1.02	0.83		13	22:36:45	1.91	1.39	13	1 day, 22:36:45	1.6	1.17		13	22:37:30	1.8	1.29	13	1 day, 22:37:30	1.96	1.52		13	22:33:00	2.28	1.84	13	1 day, 22:33:00	1.76	1.27		13	22:33:45	1.59	1.17	13
	22:40:30	1.03	0.82		1 day, 22:40:30	1.07	0.84			22:41:15	1.26	1.06		1 day, 22:41:15	1.02	0.84			22:42:00	1.94	1.43		1 day, 22:42:00	1.75	1.26			22:42:45	1.66	1.2		1 day, 22:42:45	1.87	1.47			22:38:15	2.13	1.67		1 day, 22:38:15	1.64	1.19			22:39:00	1.71	1.23
	22:45:45	1.03	0.79		1 day, 22:45:45	1.05	0.78			22:46:30	1.11	0.9		1 day, 22:46:30	1.1	0.87			22:47:15	2.05	1.56		1 day, 22:47:15	1.6	1.14			22:48:00	1.69	1.21		1 day, 22:48:00	1.76	1.32			22:43:30	2.01	1.62		1 day, 22:43:30	1.65	1.23			22:44:15	1.59	1.18
	22:51:00	1.03	0.77		1 day, 22:51:00	0.99	0.75			22:51:45	1.03	0.82		1 day, 22:51:45	1.11	0.88			22:52:30	2.03	1.49		1 day, 22:52:30	1.55	1.1			22:53:15	1.71	1.19		1 day, 22:53:15	1.71	1.25			22:48:45	1.9	1.52		1 day, 22:48:45	2.02	1.53			22:49:30	1.67	1.22
	22:56:15	0.99	0.75		1 day, 22:56:15	1.02	0.76			22:57:00	1.14	0.92		1 day, 22:57:00	1.05	0.81			22:57:45	1.67	1.18		1 day, 22:57:45	1.52	1.07			22:58:30	1.66	1.18		1 day, 22:58:30	1.62	1.16			22:54:00	1.98	1.51		1 day, 22:54:00	2.21	1.72			22:54:45	1.62	1.16
	23:03:45	1.03	0.77		1 day, 23:03:45	1.11	0.83			23:04:30	1.13	0.9		1 day, 23:04:30	1.08	0.81			23:05:15	1.75	1.24		1 day, 23:05:15	1.66	1.18			23:06:00	1.77	1.27		1 day, 23:06:00	1.56	1.11			22:59:15	1.83	1.34		1 day, 22:59:15	2.27	1.82			23:00:00	1.73	1.25
	23:09:00	1.12	0.87		1 day, 23:09:00	1.1	0.82			23:09:45	1.35	1.13		1 day, 23:09:45	1.07	0.81			23:10:30	1.54	1.09		1 day, 23:10:30	1.54	1.08			23:11:15	1.65	1.16		1 day, 23:11:15	1.75	1.26			23:06:45	1.79	1.33		1 day, 23:06:45	2.2	1.79			23:07:30	1.56	1.13
	23:14:15	1.06	0.82		1 day, 23:14:15	1.08	0.84			23:15:00	1.4	1.16		1 day, 23:15:00	1.1	0.84			23:15:45	1.61	1.15		1 day, 23:15:45	1.61	1.17			23:16:30	1.62	1.16		1 day, 23:16:30	1.65	1.19			23:12:00	1.83	1.31		1 day, 23:12:00	2.12	1.68			23:12:45	1.58	1.15
	23:19:30	1	0.75		1 day, 23:19:30	1.02	0.75			23:20:15	1.13	0.91		1 day, 23:20:15	1.1	0.84			23:21:00	1.51	1.07		1 day, 23:21:00	1.69	1.21			23:21:45	1.59	1.15		1 day, 23:21:45	1.56	1.1			23:17:15	1.66	1.19		1 day, 23:17:15	1.97	1.53			23:18:00	1.56	1.14
	23:24:45	1	0.74		1 day, 23:24:45	0.94	0.71			23:25:30	1	0.82		1 day, 23:25:30	1.11	0.85			23:26:15	1.45	1.03		1 day, 23:26:15	1.55	1.13			23:27:00	1.71	1.21		1 day, 23:27:00	1.54	1.11			23:22:30	1.64	1.19		1 day, 23:22:30	1.78	1.32			23:23:15	1.56	1.14
	23:30:00	0.99	0.74		1 day, 23:30:00	1.08	0.82			23:30:45	1.08	0.87		1 day, 23:30:45	1.05	0.8			23:31:30	1.55	1.12		1 day, 23:31:30	1.48	1.03			23:32:15	2.1	1.56		1 day, 23:32:15	1.75	1.26			23:27:45	1.67	1.2		1 day, 23:27:45	1.79	1.31			23:28:30	1.52	1.1
14	23:35:15	1.08	0.81	14	1 day, 23:35:15	1.04	0.8		14	23:36:00	1.1	0.91	14	1 day, 23:36:00	1.07	0.8		14	23:36:45	1.52	1.07	14	1 day, 23:36:45	1.54	1.1		14	23:37:30	2.07	1.55	14	1 day, 23:37:30	1.89	1.41		14	23:33:00	1.73	1.27	14	1 day, 23:33:00	1.86	1.35		14	23:33:45	1.52	1.11	14
	23:40:30	1.02	0.74		1 day, 23:40:30	1.02	0.78			23:41:15	1.07	0.83		1 day, 23:41:15	1.07	0.79			23:42:00	1.48	1.06		1 day, 23:42:00	1.57	1.12			23:42:45	2.11	1.61		1 day, 23:42:45	1.9	1.43			23:38:15	1.64	1.16		1 day, 23:38:15	1.73	1.25			23:39:00	1.78	1.27
	23:45:45	0.99	0.72		1 day, 23:45:45	1.54	1.23			23:46:30	1.1	0.87		1 day, 23:46:30	1.04	0.77			23:47:15	1.58	1.12		1 day, 23:47:15	1.84	1.34			23:48:00	2.35	1.77		1 day, 23:48:00	1.78	1.28			23:43:30	1.7	1.21		1 day, 23:43:30	1.72	1.24			23:44:15	1.68	1.23
	23:51:00	0.97	0.71		1 day, 23:51:00	1.65	1.38			23:51:45	1.11	0.84		1 day, 23:51:45	1.04	0.77			23:52:30	1.69	1.21		1 day, 23:52:30	1.71	1.3			23:53:15	2.07	1.5		1 day, 23:53:15	1.81	1.31			23:48:45	1.66	1.19		1 day, 23:48:45	1.69	1.22			23:49:30	1.88	1.43
	23:56:15	0.95	0.7		1 day, 23:56:15	1.33	1.1			23:57:00	1.14	0.9		1 day, 23:57:00	1.05	0.77			23:57:45	1.55	1.13		1 day, 23:57:45	1.58	1.13			23:58:30	1.79	1.3		1 day, 23:58:30	1.67	1.17			23:54:00	1.77	1.25		1 day, 23:54:00	1.75	1.26			23:54:45	1.9	1.38
	1 day, 0:03:45	1.45	1.11		2 days, 0:03:45	1.39	1.18			1 day, 0:04:30	1.25	0.98		2 days, 0:04:30	1.07	0.8			1 day, 0:05:15	1.57	1.1		2 days, 0:05:15	1.69	1.2			1 day, 0:06:00	1.74	1.24		2 days, 0:06:00	1.59	1.13			23:59:15	1.78	1.32		1 day, 23:59:15	1.64	1.17			1 day, 0:00:00	1.93	1.42
	1 day, 0:09:00	1.59	1.24							1 day, 0:09:45	1.04	0.8							1 day, 0:10:30	1.51	1.07							1 day, 0:11:15	1.7	1.2							1 day, 0:06:45	1.65	1.21		2 days, 0:06:45	1.73	1.24			1 day, 0:07:30	2.07	1.53
	1 day, 0:14:15	1.62	1.35							1 day, 0:15:00	1.04	0.81							1 day, 0:15:45	1.58	1.15							1 day, 0:16:30	1.65	1.16							1 day, 0:12:00	1.77	1.3							1 day, 0:12:45	2.17	1.58
	1 day, 0:19:30	1.57	1.27							1 day, 0:20:15	1.11	0.87							1 day, 0:21:00	1.6	1.15							1 day, 0:21:45	1.66	1.16							1 day, 0:17:15	1.64	1.19							1 day, 0:18:00	1.96	1.5
	1 day, 0:24:45	1.42	1.22							1 day, 0:25:30	1.08	0.84							1 day, 0:26:15	1.49	1.05							1 day, 0:27:00	1.63	1.17							1 day, 0:22:30	1.72	1.23							1 day, 0:23:15	1.79	1.33
	1 day, 0:30:00	1.36	1.18		2 days, 0:30:00	1.07	0.84			1 day, 0:30:45	1.42	1.14		2 days, 0:30:45	1.04	0.81			1 day, 0:31:30	1.55	1.12		2 days, 0:31:30	1.49	1.1			1 day, 0:32:15	1.56	1.1		2 days, 0:32:15	1.44	1.23			1 day, 0:27:45	1.78	1.29							1 day, 0:28:30	1.63	1.2
15	1 day, 0:35:15	1.29	1.09	15					15	1 day, 0:36:00	1.42	1.14	15					15	1 day, 0:36:45	1.46	1.03	15					15	1 day, 0:37:30	1.7	1.23	15					15	1 day, 0:33:00	1.67	1.21	15	2 days, 0:33:00	2.03	1.76		15	1 day, 0:33:45	1.7	1.22	15
	1 day, 0:40:30	0.99	0.81		2 days, 0:40:30	0.9	0.74			1 day, 0:41:15	1.64	1.29		2 days, 0:41:15	0.85	0.71			1 day, 0:42:00	1.57	1.11		2 days, 0:42:00	1.63	1.34			1 day, 0:42:45	1.62	1.13		2 days, 0:42:45	1.58	1.38			1 day, 0:38:15	1.72	1.24							1 day, 0:39:00	1.75	1.25
	1 day, 0:45:45	1	0.77		2 days, 0:45:45	0.94	0.78			1 day, 0:46:30	1.63	1.25		2 days, 0:46:30	0.98	0.78			1 day, 0:47:15	1.48	1.04		2 days, 0:47:15	1.37	1.1			1 day, 0:48:00	1.66	1.19		2 days, 0:48:00	1.73	1.4			1 day, 0:43:30	1.97	1.46		2 days, 0:43:30	1.53	1.44			1 day, 0:44:15	1.69	1.2
	1 day, 0:51:00	1.02	0.78		2 days, 0:51:00	1.24	1.04			1 day, 0:51:45	1.54	1.25		2 days, 0:51:45	1.02	0.81			1 day, 0:52:30	1.48	1.05		2 days, 0:52:30	1.52	1.22			1 day, 0:53:15	1.94	1.44		2 days, 0:53:15	1.67	1.33			1 day, 0:48:45	2.17	1.66		2 days, 0:48:45	1.62	1.41			1 day, 0:49:30	1.58	1.11
	1 day, 0:56:15	1	0.75		2 days, 0:56:15	1.51	1.26			1 day, 0:57:00	1.69	1.48		2 days, 0:57:00	0.99	0.75			1 day, 0:57:45	1.56	1.1		2 days, 0:57:45	1.6	1.28			1 day, 0:58:30	1.96	1.45		2 days, 0:58:30	1.65	1.26			1 day, 0:54:00	1.94	1.5		2 days, 0:54:00	1.7	1.39			1 day, 0:54:45	1.55	1.11
	1 day, 1:03:45	1.09	0.84		2 days, 1:03:45	1.49	1.28			1 day, 1:04:30	1.63	1.46		2 days, 1:04:30	1.08	0.78			1 day, 1:05:15	1.47	1.06		2 days, 1:05:15	1.64	1.26			1 day, 1:06:00	1.96	1.45		2 days, 1:06:00	1.7	1.2			1 day, 0:59:15	1.85	1.43		2 days, 0:59:15	1.65	1.31			1 day, 1:00:00	1.5	1.08
	1 day, 1:09:00	1.02	0.82		2 days, 1:09:00	1.32	1.14			1 day, 1:09:45	1.52	1.36		2 days, 1:09:45	1.02	0.74			1 day, 1:10:30	1.47	1.09		2 days, 1:10:30	1.61	1.24			1 day, 1:11:15	1.71	1.25		2 days, 1:11:15	1.66	1.19			1 day, 1:06:45	1.81	1.36		2 days, 1:06:45	1.98	1.45			1 day, 1:07:30	1.47	1.07
	1 day, 1:14:15	0.97	0.72		2 days, 1:14:15	1.18	1.02			1 day, 1:15:00	1.48	1.29		2 days, 1:15:00	1.34	1.06			1 day, 1:15:45	1.57	1.13		2 days, 1:15:45	1.61	1.23			1 day, 1:16:30	1.68	1.18		2 days, 1:16:30	1.63	1.16			1 day, 1:12:00	1.84	1.37		2 days, 1:12:00	1.7	1.29			1 day, 1:12:45	1.59	1.16
	1 day, 1:19:30	1.08	0.83		2 days, 1:19:30	1.01	0.86			1 day, 1:20:15	1.13	0.98		2 days, 1:20:15	1.3	1.04			1 day, 1:21:00	1.42	1		2 days, 1:21:00	1.48	1.1			1 day, 1:21:45	1.7	1.2		2 days, 1:21:45	1.97	1.46			1 day, 1:17:15	1.8	1.32		2 days, 1:17:15	1.8	1.35			1 day, 1:18:00	1.58	1.15
	1 day, 1:24:45	1.03	0.77		2 days, 1:24:45	1.01	0.87			1 day, 1:25:30	1.17	0.95		2 days, 1:25:30	1.7	1.35			1 day, 1:26:15	1.56	1.1		2 days, 1:26:15	1.63	1.26			1 day, 1:27:00	1.65	1.18		2 days, 1:27:00	1.98	1.52			1 day, 1:22:30	1.77	1.29		2 days, 1:22:30	1.64	1.22			1 day, 1:23:15	1.84	1.36
	1 day, 1:30:00	1.08	0.82		2 days, 1:30:00	1.02	0.86			1 day, 1:30:45	1.16	0.92		2 days, 1:30:45	1.56	1.22			1 day, 1:31:30	1.65	1.2		2 days, 1:31:30	1.66	1.27			1 day, 1:32:15	1.6	1.15		2 days, 1:32:15	2.26	1.75			1 day, 1:27:45	1.72	1.24		2 days, 1:27:45	1.79	1.35			1 day, 1:28:30	1.88	1.43
16	1 day, 1:35:15	1.03	0.77	16	2 days, 1:35:15	1.18	0.98		16	1 day, 1:36:00	1.11	0.87	16	2 days, 1:36:00	1.57	1.29		16	1 day, 1:36:45	1.51	1.08	16	2 days, 1:36:45	1.6	1.21		16	1 day, 1:37:30	1.57	1.14	16	2 days, 1:37:30	2.12	1.64		16	1 day, 1:33:00	1.75	1.26	16	2 days, 1:33:00	1.75	1.32		16	1 day, 1:33:45	1.66	1.27	16
	1 day, 1:40:30	0.96	0.71		2 days, 1:40:30	1.07	0.9			1 day, 1:41:15	1.17	0.89		2 days, 1:41:15	1.71	1.49			1 day, 1:42:00	1.57	1.14		2 days, 1:42:00	1.54	1.16			1 day, 1:42:45	1.6	1.15		2 days, 1:42:45	1.98	1.51			1 day, 1:38:15	1.63	1.18		2 days, 1:38:15	1.72	1.28			1 day, 1:39:00	1.7	1.33
	1 day, 1:45:45	1.37	1.07		2 days, 1:45:45	1.02	0.84			1 day, 1:46:30	1.13	0.85		2 days, 1:46:30	1.65	1.47			1 day, 1:47:15	1.83	1.38		2 days, 1:47:15	1.45	1.07			1 day, 1:48:00	1.62	1.13		2 days, 1:48:00	1.74	1.3			1 day, 1:43:30	1.72	1.25		2 days, 1:43:30	1.78	1.31			1 day, 1:44:15	1.72	1.31
	1 day, 1:51:00	1.57	1.33		2 days, 1:51:00	0.98	0.82			1 day, 1:51:45	0.95	0.73		2 days, 1:51:45	1.57	1.39			1 day, 1:52:30	1.66	1.23		2 days, 1:52:30	1.61	1.23			1 day, 1:53:15	1.53	1.11		2 days, 1:53:15	1.6	1.17			1 day, 1:48:45	1.67	1.2		2 days, 1:48:45	1.76	1.35			1 day, 1:49:30	1.66	1.27
	1 day, 1:56:15	1.5	1.28		2 days, 1:56:15	1.05	0.86			1 day, 1:57:00	1.14	0.86		2 days, 1:57:00	1.38	1.23			1 day, 1:57:45	1.57	1.13		2 days, 1:57:45	1.58	1.18			1 day, 1:58:30	1.54	1.1		2 days, 1:58:30	1.63	1.16			1 day, 1:54:00	2.21	1.7		2 days, 1:54:00	1.87	1.43			1 day, 1:54:45	1.63	1.27
	1 day, 2:03:45	1.53	1.32		2 days, 2:03:45	1.04	0.84			1 day, 2:04:30	1.11	0.83		2 days, 2:04:30	1.51	1.35			1 day, 2:05:15	1.47	1		2 days, 2:05:15	1.55	1.14			1 day, 2:06:00	1.73	1.22		2 days, 2:06:00	1.58	1.14			1 day, 1:59:15	2.07	1.61		2 days, 1:59:15	1.8	1.33			1 day, 2:00:00	1.59	1.19
	1 day, 2:09:00	1.45	1.28		2 days, 2:09:00	1.01	0.78			1 day, 2:09:45	1.13	0.84		2 days, 2:09:45	1.39	1.19			1 day, 2:10:30	1.59	1.11		2 days, 2:10:30	1.64	1.19			1 day, 2:11:15	1.74	1.2		2 days, 2:11:15	1.53	1.08			1 day, 2:06:45	2.1	1.74		2 days, 2:06:45	1.79	1.33			1 day, 2:07:30	1.58	1.18
	1 day, 2:14:15	1.43	1.25		2 days, 2:14:15	0.96	0.79			1 day, 2:15:00	1.07	0.81		2 days, 2:15:00	1.44	1.18			1 day, 2:15:45	1.54	1.09		2 days, 2:15:45	1.8	1.34			1 day, 2:16:30	2	1.46		2 days, 2:16:30	1.56	1.13			1 day, 2:12:00	2.23	1.84		2 days, 2:12:00	1.7	1.22			1 day, 2:12:45	1.58	1.19
	1 day, 2:19:30	1.08	0.91		2 days, 2:19:30	1.14	0.94			1 day, 2:20:15	1.04	0.78		2 days, 2:20:15	1.13	0.89			1 day, 2:21:00	1.54	1.11		2 days, 2:21:00	1.84	1.4			1 day, 2:21:45	1.74	1.28		2 days, 2:21:45	1.61	1.14			1 day, 2:17:15	2.21	1.77		2 days, 2:17:15	1.79	1.4			1 day, 2:18:00	1.59	1.18
	1 day, 2:24:45	1.02	0.86		2 days, 2:24:45	1.48	1.24			1 day, 2:25:30	1.07	0.82		2 days, 2:25:30	1.08	0.84			1 day, 2:26:15	1.51	1.07		2 days, 2:26:15	1.66	1.26			1 day, 2:27:00	1.77	1.32		2 days, 2:27:00	1.59	1.14			1 day, 2:22:30	2.01	1.59		2 days, 2:22:30	2.09	1.6			1 day, 2:23:15	1.61	1.21
	1 day, 2:30:00	1.06	0.87		2 days, 2:30:00	1.39	1.18			1 day, 2:30:45	1.11	0.88		2 days, 2:30:45	1.08	0.84			1 day, 2:31:30	1.6	1.15		2 days, 2:31:30	1.95	1.45			1 day, 2:32:15	1.71	1.33		2 days, 2:32:15	1.55	1.09			1 day, 2:27:45	1.86	1.4		2 days, 2:27:45	1.87	1.46			1 day, 2:28:30	1.7	1.29
17	1 day, 2:35:15	1.13	0.91	17	2 days, 2:35:15	1.36	1.19		17	1 day, 2:36:00	1.07	0.84	17	2 days, 2:36:00	1.08	0.87		17	1 day, 2:36:45	1.56	1.11	17	2 days, 2:36:45	2.12	1.63		17	1 day, 2:37:30	1.79	1.39	17	2 days, 2:37:30	1.66	1.2		17	1 day, 2:33:00	1.73	1.32	17	2 days, 2:33:00	1.9	1.51		17	1 day, 2:33:45	1.94	1.49	17
	1 day, 2:40:30	1.03	0.81		2 days, 2:40:30	1.22	1.04			1 day, 2:41:15	1.1	0.81		2 days, 2:41:15	1.15	0.89			1 day, 2:42:00	1.54	1.09		2 days, 2:42:00	2.06	1.63			1 day, 2:42:45	1.99	1.57		2 days, 2:42:45	1.56	1.11			1 day, 2:38:15	1.73	1.31		2 days, 2:38:15	1.76	1.38			1 day, 2:39:00	2.17	1.64
	1 day, 2:45:45	1.06	0.83		2 days, 2:45:45	0.93	0.75			1 day, 2:46:30	1.13	0.89		2 days, 2:46:30	1.16	0.93			1 day, 2:47:15	1.41	0.99		2 days, 2:47:15	1.68	1.28			1 day, 2:48:00	1.99	1.58		2 days, 2:48:00	1.81	1.36			1 day, 2:43:30	1.78	1.3		2 days, 2:43:30	1.81	1.38			1 day, 2:44:15	1.98	1.49
	1 day, 2:51:00	1.17	0.9		2 days, 2:51:00	0.94	0.74			1 day, 2:51:45	1.3	1.05		2 days, 2:51:45	1.21	0.95			1 day, 2:52:30	1.5	1.07		2 days, 2:52:30	1.54	1.16			1 day, 2:53:15	1.87	1.42		2 days, 2:53:15	1.97	1.47			1 day, 2:48:45	1.7	1.23		2 days, 2:48:45	1.56	1.17			1 day, 2:49:30	1.89	1.49
	1 day, 2:56:15	1.13	0.87		2 days, 2:56:15	0.99	0.78			1 day, 2:57:00	1.34	1.07		2 days, 2:57:00	1.11	0.88			1 day, 2:57:45	1.53	1.08		2 days, 2:57:45	1.62	1.2			1 day, 2:58:30	1.74	1.29		2 days, 2:58:30	1.78	1.31			1 day, 2:54:00	1.76	1.28		2 days, 2:54:00	1.62	1.19			1 day, 2:54:45	1.63	1.27
	1 day, 3:03:45	0.99	0.77		2 days, 3:03:45	1.05	0.81			1 day, 3:04:30	0.98	0.77		2 days, 3:04:30	1.12	0.86			1 day, 3:05:15	1.68	1.23		2 days, 3:05:15	1.6	1.18			1 day, 3:06:00	1.68	1.22		2 days, 3:06:00	1.76	1.27			1 day, 2:59:15	1.82	1.34		2 days, 2:59:15	1.54	1.16			1 day, 3:00:00	1.66	1.23
	1 day, 3:09:00	1.03	0.79		2 days, 3:09:00	1.05	0.82			1 day, 3:09:45	0.98	0.71		2 days, 3:09:45	1.11	0.87			1 day, 3:10:30	2.04	1.51		2 days, 3:10:30	1.58	1.16			1 day, 3:11:15	1.67	1.2		2 days, 3:11:15	1.75	1.27			1 day, 3:06:45	1.64	1.23		2 days, 3:06:45	2.07	1.6			1 day, 3:07:30	1.59	1.19
	1 day, 3:14:15	1.33	1.05		2 days, 3:14:15	1.14	0.88			1 day, 3:15:00	1.13	0.84		2 days, 3:15:00	1.08	0.85			1 day, 3:15:45	1.98	1.47		2 days, 3:15:45	1.56	1.16			1 day, 3:16:30	1.67	1.19		2 days, 3:16:30	1.7	1.22			1 day, 3:12:00	1.63	1.19		2 days, 3:12:00	2.12	1.7			1 day, 3:12:45	1.7	1.29
	1 day, 3:19:30	1.51	1.27		2 days, 3:19:30	1.05	0.83			1 day, 3:20:15	1.22	0.94		2 days, 3:20:15	1.05	0.84			1 day, 3:21:00	1.88	1.43		2 days, 3:21:00	1.62	1.22			1 day, 3:21:45	1.7	1.26		2 days, 3:21:45	1.62	1.2			1 day, 3:17:15	1.81	1.3		2 days, 3:17:15	2.19	1.81			1 day, 3:18:00	1.61	1.18
	1 day, 3:24:45	1.23	1.03		2 days, 3:24:45	1.11	0.86			1 day, 3:25:30	1.16	0.89		2 days, 3:25:30	1.01	0.79			1 day, 3:26:15	2.12	1.64		2 days, 3:26:15	1.62	1.17			1 day, 3:27:00	2.24	1.7		2 days, 3:27:00	1.62	1.16			1 day, 3:22:30	1.76	1.3		2 days, 3:22:30	2.02	1.68			1 day, 3:23:15	1.61	1.2
	1 day, 3:30:00	1.03	0.86		2 days, 3:30:00	1.04	0.8			1 day, 3:30:45	1.08	0.84		2 days, 3:30:45	1.08	0.88			1 day, 3:31:30	1.95	1.47		2 days, 3:31:30	1.66	1.23			1 day, 3:32:15	2.07	1.56		2 days, 3:32:15	1.55	1.12			1 day, 3:27:45	1.44	1.05		2 days, 3:27:45	1.76	1.39			1 day, 3:28:30	1.6	1.17
18	1 day, 3:35:15	1.02	0.83	18	2 days, 3:35:15	1.27	1.01		18	1 day, 3:36:00	1.11	0.83	18	2 days, 3:36:00	1.04	0.82		18	1 day, 3:36:45	1.8	1.3	18	2 days, 3:36:45	1.62	1.18		18	1 day, 3:37:30	2.1	1.59	18	2 days, 3:37:30	1.72	1.21		18	1 day, 3:33:00	2.32	1.75	18	2 days, 3:33:00	1.87	1.46		18	1 day, 3:33:45	1.81	1.34	18
	1 day, 3:40:30	1.13	0.97		2 days, 3:40:30	1.59	1.29			1 day, 3:41:15	1.11	0.84		2 days, 3:41:15	1.05	0.82			1 day, 3:42:00	1.76	1.27		2 days, 3:42:00	1.59	1.13			1 day, 3:42:45	1.85	1.41		2 days, 3:42:45	1.7	1.21			1 day, 3:38:15	2.1	1.64		2 days, 3:38:15	1.85	1.39			1 day, 3:39:00	1.57	1.17
	1 day, 3:45:45	1.16	0.96		2 days, 3:45:45	1.5	1.24			1 day, 3:46:30	1.11	0.83		2 days, 3:46:30	1.19	0.98			1 day, 3:47:15	1.7	1.21		2 days, 3:47:15	1.86	1.38			1 day, 3:48:00	1.78	1.33		2 days, 3:48:00	1.67	1.21			1 day, 3:43:30	1.84	1.49		2 days, 3:43:30	1.9	1.43			1 day, 3:44:15	1.57	1.16
	1 day, 3:51:00	1.07	0.87		2 days, 3:51:00	1.47	1.27			1 day, 3:51:45	1.16	0.87		2 days, 3:51:45	1.47	1.18			1 day, 3:52:30	1.68	1.2		2 days, 3:52:30	2.02	1.55			1 day, 3:53:15	1.73	1.3		2 days, 3:53:15	1.84	1.34			1 day, 3:48:45	1.89	1.56		2 days, 3:48:45	1.82	1.39			1 day, 3:49:30	1.54	1.1
	1 day, 3:56:15	1.02	0.83		2 days, 3:56:15	1.45	1.26			1 day, 3:57:00	1.1	0.86		2 days, 3:57:00	1.6	1.31			1 day, 3:57:45	1.56	1.1		2 days, 3:57:45	1.92	1.52			1 day, 3:58:30	1.92	1.47		2 days, 3:58:30	1.71	1.23			1 day, 3:54:00	1.82	1.44		2 days, 3:54:00	1.71	1.29			1 day, 3:54:45	2.17	1.6
	1 day, 4:03:45	1.64	1.4		2 days, 4:03:45	1.22	1.04			1 day, 4:04:30	1.31	1.04		2 days, 4:04:30	1.39	1.12			1 day, 4:05:15	1.56	1.13		2 days, 4:05:15	1.88	1.46			1 day, 4:06:00	2.09	1.64		2 days, 4:06:00	2.13	1.59			1 day, 3:59:15	1.86	1.45		2 days, 3:59:15	1.68	1.28			1 day, 4:00:00	1.84	1.41
	1 day, 4:09:00	1.67	1.44		2 days, 4:09:00	1.05	0.91			1 day, 4:09:45	1.44	1.13		2 days, 4:09:45	1.06	0.84			1 day, 4:10:30	1.76	1.27		2 days, 4:10:30	1.88	1.43			1 day, 4:11:15	2.23	1.75		2 days, 4:11:15	2.13	1.63			1 day, 4:06:45	1.93	1.46		2 days, 4:06:45	2.04	1.61			1 day, 4:07:30	2.12	1.72
	1 day, 4:14:15	1.54	1.35		2 days, 4:14:15	1.01	0.86			1 day, 4:15:00	1.62	1.23		2 days, 4:15:00	1.19	1			1 day, 4:15:45	1.62	1.18		2 days, 4:15:45	1.67	1.22			1 day, 4:16:30	2.23	1.69		2 days, 4:16:30	2.2	1.7			1 day, 4:12:00	1.75	1.29		2 days, 4:12:00	2.22	1.79			1 day, 4:12:45	2.22	1.77
	1 day, 4:19:30	1.44	1.23		2 days, 4:19:30	1.21	1.03			1 day, 4:20:15	1.86	1.47		2 days, 4:20:15	1.09	0.9			1 day, 4:21:00	1.82	1.38		2 days, 4:21:00	1.83	1.34			1 day, 4:21:45	2.17	1.63		2 days, 4:21:45	2.12	1.67			1 day, 4:17:15	2.09	1.63		2 days, 4:17:15	2.25	1.84			1 day, 4:18:00	2.09	1.6
	1 day, 4:24:45	1.41	1.15		2 days, 4:24:45	1.1	0.94			1 day, 4:25:30	1.64	1.32		2 days, 4:25:30	1.16	0.94			1 day, 4:26:15	2	1.56		2 days, 4:26:15	1.97	1.49			1 day, 4:27:00	2.32	1.77		2 days, 4:27:00	2.01	1.56			1 day, 4:22:30	2.1	1.69		2 days, 4:22:30	2.18	1.71			1 day, 4:23:15	1.9	1.47
	1 day, 4:30:00	1.45	1.31		2 days, 4:30:00	1.1	0.89			1 day, 4:30:45	1.51	1.25		2 days, 4:30:45	1.16	0.93			1 day, 4:31:30	1.67	1.23		2 days, 4:31:30	2.02	1.52			1 day, 4:32:15	2.21	1.68		2 days, 4:32:15	1.78	1.34			1 day, 4:27:45	2.06	1.62		2 days, 4:27:45	2.22	1.71			1 day, 4:28:30	1.94	1.49
19	1 day, 4:35:15	1.61	1.43	19	2 days, 4:35:15	1.18	1.01		19	1 day, 4:36:00	1.62	1.32	19	2 days, 4:36:00	1.13	0.92		19	1 day, 4:36:45	1.73	1.26	19	2 days, 4:36:45	1.85	1.37		19	1 day, 4:37:30	2.31	1.72	19	2 days, 4:37:30	1.73	1.32		19	1 day, 4:33:00	2.09	1.66	19	2 days, 4:33:00	1.9	1.45		19	1 day, 4:33:45	1.77	1.35	19
	1 day, 4:40:30	1.64	1.46		2 days, 4:40:30	1.42	1.22			1 day, 4:41:15	1.48	1.19		2 days, 4:41:15	1.47	1.21			1 day, 4:42:00	1.86	1.35		2 days, 4:42:00	2.05	1.61			1 day, 4:42:45	2.03	1.48		2 days, 4:42:45	1.78	1.34			1 day, 4:38:15	2.26	1.87		2 days, 4:38:15	1.86	1.49			1 day, 4:39:00	1.81	1.35
	1 day, 4:45:45	1.62	1.45		2 days, 4:45:45	1.72	1.53			1 day, 4:46:30	1.38	1.1		2 days, 4:46:30	1.64	1.37			1 day, 4:47:15	1.89	1.38		2 days, 4:47:15	2.08	1.63			1 day, 4:48:00	2.08	1.51		2 days, 4:48:00	1.75	1.3			1 day, 4:43:30	1.92	1.53		2 days, 4:43:30	1.86	1.47			1 day, 4:44:15	1.77	1.3
	1 day, 4:51:00	1.44	1.28		2 days, 4:51:00	1.64	1.42			1 day, 4:51:45	1.19	0.94		2 days, 4:51:45	1.65	1.29			1 day, 4:52:30	2.2	1.67		2 days, 4:52:30	2.26	1.71			1 day, 4:53:15	1.83	1.32		2 days, 4:53:15	2.13	1.58			1 day, 4:48:45	1.9	1.45		2 days, 4:48:45	1.83	1.39			1 day, 4:49:30	1.84	1.37
	1 day, 4:56:15	1.48	1.28		2 days, 4:56:15	1.65	1.51			1 day, 4:57:00	1.15	0.85		2 days, 4:57:00	1.79	1.47			1 day, 4:57:45	2.14	1.6		2 days, 4:57:45	2.05	1.54			1 day, 4:58:30	1.77	1.24		2 days, 4:58:30	2.24	1.69			1 day, 4:54:00	2.06	1.58		2 days, 4:54:00	1.91	1.44			1 day, 4:54:45	2.07	1.56
	1 day, 5:03:45	1.59	1.41		2 days, 5:03:45	1.67	1.52			1 day, 5:04:30	1.76	1.36		2 days, 5:04:30	1.7	1.44			1 day, 5:05:15	2.29	1.79		2 days, 5:05:15	2.11	1.62			1 day, 5:06:00	2.09	1.52		2 days, 5:06:00	2.32	1.76			1 day, 4:59:15	1.9	1.41		2 days, 4:59:15	2.31	1.77			1 day, 5:00:00	2.15	1.58
	1 day, 5:09:00	1.45	1.29		2 days, 5:09:00	1.59	1.44			1 day, 5:09:45	1.64	1.23		2 days, 5:09:45	1.62	1.37			1 day, 5:10:30	2.03	1.54		2 days, 5:10:30	2.17	1.73			1 day, 5:11:15	1.93	1.41		2 days, 5:11:15	2.44	1.84			1 day, 5:06:45	2.29	1.75		2 days, 5:06:45	2.37	1.92			1 day, 5:07:30	2.38	1.89
	1 day, 5:14:15	1.28	1.09		2 days, 5:14:15	1.58	1.4			1 day, 5:15:00	1.68	1.25		2 days, 5:15:00	1.71	1.43			1 day, 5:15:45	2.3	1.76		2 days, 5:15:45	2.25	1.75			1 day, 5:16:30	2.23	1.65		2 days, 5:16:30	2.3	1.75			1 day, 5:12:00	2.32	1.81		2 days, 5:12:00	2.45	1.94			1 day, 5:12:45	2.44	1.88
	1 day, 5:19:30	1.39	1.13		2 days, 5:19:30	1.42	1.26			1 day, 5:20:15	1.73	1.28		2 days, 5:20:15	1.58	1.28			1 day, 5:21:00	2.21	1.71		2 days, 5:21:00	2.15	1.66			1 day, 5:21:45	2.43	1.73		2 days, 5:21:45	2.29	1.75			1 day, 5:17:15	2.41	1.94		2 days, 5:17:15	2.39	1.88			1 day, 5:18:00	2.41	1.83
	1 day, 5:24:45	1.59	1.42		2 days, 5:24:45	1.47	1.29			1 day, 5:25:30	1.57	1.2		2 days, 5:25:30	1.42	1.15			1 day, 5:26:15	2.23	1.78		2 days, 5:26:15	2.04	1.59			1 day, 5:27:00	2.26	1.7		2 days, 5:27:00	2.32	1.81			1 day, 5:22:30	2.52	1.92		2 days, 5:22:30	2.4	1.91			1 day, 5:23:15	2.44	1.8
	1 day, 5:30:00	1.53	1.33		2 days, 5:30:00	1.61	1.47			1 day, 5:30:45	1.55	1.22		2 days, 5:30:45	1.79	1.48			1 day, 5:31:30	2.26	1.75		2 days, 5:31:30	2.19	1.7			1 day, 5:32:15	1.84	1.35		2 days, 5:32:15	2.26	1.76			1 day, 5:27:45	2.21	1.76		2 days, 5:27:45	2.25	1.81			1 day, 5:28:30	2.36	1.77
20	1 day, 5:35:15	1.45	1.2	20	2 days, 5:35:15	1.59	1.44		20	1 day, 5:36:00	1.65	1.24	20	2 days, 5:36:00	1.74	1.45		20	1 day, 5:36:45	2.39	1.82	20	2 days, 5:36:45	2.21	1.75		20	1 day, 5:37:30	1.94	1.4	20	2 days, 5:37:30	2.2	1.73		20	1 day, 5:33:00	2.36	1.93	20	2 days, 5:33:00	2.15	1.74		20	1 day, 5:33:45	2.35	1.78	20
	1 day, 5:40:30	1.7	1.45		2 days, 5:40:30	1.38	1.23			1 day, 5:41:15	1.54	1.16		2 days, 5:41:15	1.65	1.37			1 day, 5:42:00	2.28	1.7		2 days, 5:42:00	2.33	1.82			1 day, 5:42:45	1.73	1.23		2 days, 5:42:45	2.26	1.73			1 day, 5:38:15	2.35	1.89		2 days, 5:38:15	2.29	1.84			1 day, 5:39:00	2.41	1.76
	1 day, 5:45:45	1.71	1.43		2 days, 5:45:45	1.53	1.38			1 day, 5:46:30	1.45	1.04		2 days, 5:46:30	1.56	1.32			1 day, 5:47:15	2.28	1.75		2 days, 5:47:15	2.31	1.83			1 day, 5:48:00	2.08	1.49		2 days, 5:48:00	2.28	1.76			1 day, 5:43:30	2.33	1.86		2 days, 5:43:30	2.23	1.7			1 day, 5:44:15	2.29	1.68
	1 day, 5:51:00	1.71	1.4		2 days, 5:51:00	1.55	1.39			1 day, 5:51:45	1.68	1.3		2 days, 5:51:45	1.43	1.18			1 day, 5:52:30	2.17	1.67		2 days, 5:52:30	2.06	1.62			1 day, 5:53:15	2.42	1.76		2 days, 5:53:15	2.06	1.59			1 day, 5:48:45	2.43	1.96		2 days, 5:48:45	2.44	1.9			1 day, 5:49:30	2.32	1.7
	1 day, 5:56:15	1.67	1.38		2 days, 5:56:15	1.56	1.41			1 day, 5:57:00	1.73	1.4		2 days, 5:57:00	1.69	1.45			1 day, 5:57:45	2.13	1.56		2 days, 5:57:45	2.25	1.74			1 day, 5:58:30	2.36	1.75		2 days, 5:58:30	2.22	1.74			1 day, 5:54:00	2.37	1.86		2 days, 5:54:00	2.3	1.85			1 day, 5:54:45	2.2	1.55
	1 day, 6:03:45	1.67	1.32		2 days, 6:03:45	1.73	1.61			1 day, 6:04:30	1.89	1.54		2 days, 6:04:30	1.67	1.46			1 day, 6:05:15	2.26	1.7		2 days, 6:05:15	2.28	1.83			1 day, 6:06:00	2.36	1.74		2 days, 6:06:00	2.17	1.7			1 day, 5:59:15	2.35	1.9		2 days, 5:59:15	2.3	1.82			1 day, 6:00:00	2.44	1.82
	1 day, 6:09:00	1.69	1.3		2 days, 6:09:00	1.56	1.43			1 day, 6:09:45	1.83	1.48		2 days, 6:09:45	1.67	1.43			1 day, 6:10:30	2.2	1.64		2 days, 6:10:30	2.16	1.71			1 day, 6:11:15	2.37	1.76		2 days, 6:11:15	2.13	1.66			1 day, 6:06:45	2.34	1.84		2 days, 6:06:45	2.38	1.88			1 day, 6:07:30	2.33	1.67
	1 day, 6:14:15	1.7	1.34		2 days, 6:14:15	1.52	1.36			1 day, 6:15:00	1.76	1.43		2 days, 6:15:00	1.34	1.15			1 day, 6:15:45	2.08	1.59		2 days, 6:15:45	2.03	1.59			1 day, 6:16:30	2.29	1.69		2 days, 6:16:30	2.23	1.74			1 day, 6:12:00	2.43	1.86		2 days, 6:12:00	2.47	1.93			1 day, 6:12:45	2.39	1.75
	1 day, 6:19:30	1.59	1.24		2 days, 6:19:30	1.29	1.19			1 day, 6:20:15	1.79	1.38		2 days, 6:20:15	1.6	1.4			1 day, 6:21:00	2.16	1.62		2 days, 6:21:00	2.1	1.63			1 day, 6:21:45	2.2	1.61		2 days, 6:21:45	2.17	1.68			1 day, 6:17:15	2.26	1.71		2 days, 6:17:15	2.38	1.86			1 day, 6:18:00	2.21	1.61
	1 day, 6:24:45	1.7	1.3		2 days, 6:24:45	1.5	1.33			1 day, 6:25:30	1.74	1.33		2 days, 6:25:30	1.51	1.32			1 day, 6:26:15	2.16	1.65		2 days, 6:26:15	2.06	1.58			1 day, 6:27:00	2.12	1.51		2 days, 6:27:00	1.95	1.49			1 day, 6:22:30	2.45	1.83		2 days, 6:22:30	2.3	1.81			1 day, 6:23:15	2.34	1.71
	1 day, 6:30:00	1.7	1.32		2 days, 6:30:00	1.5	1.33			1 day, 6:30:45	1.79	1.36		2 days, 6:30:45	1.47	1.28			1 day, 6:31:30	2.17	1.62		2 days, 6:31:30	2.1	1.59			1 day, 6:32:15	2.16	1.57		2 days, 6:32:15	2.16	1.62			1 day, 6:27:45	2.34	1.79		2 days, 6:27:45	2.22	1.76			1 day, 6:28:30	2.3	1.67
21	1 day, 6:35:15	1.73	1.32	21	2 days, 6:35:15	1.58	1.44		21	1 day, 6:36:00	1.77	1.35	21	2 days, 6:36:00	1.25	1.1		21	1 day, 6:36:45	2.2	1.7	21	2 days, 6:36:45	2.12	1.65		21	1 day, 6:37:30	2.11	1.5	21	2 days, 6:37:30	2.22	1.63		21	1 day, 6:33:00	2.29	1.71	21	2 days, 6:33:00	2.3	1.81		21	1 day, 6:33:45	2.36	1.74	21
	1 day, 6:40:30	1.66	1.26		2 days, 6:40:30	1.44	1.28			1 day, 6:41:15	1.71	1.26		2 days, 6:41:15	1.25	1.06			1 day, 6:42:00	2.31	1.81		2 days, 6:42:00	2.15	1.65			1 day, 6:42:45	1.77	1.24		2 days, 6:42:45	1.78	1.28			1 day, 6:38:15	2.36	1.78		2 days, 6:38:15	2.56	1.99			1 day, 6:39:00	2.21	1.67
	1 day, 6:45:45	1.69	1.31		2 days, 6:45:45	1.21	1.05			1 day, 6:46:30	1.68	1.26		2 days, 6:46:30	1.22	1			1 day, 6:47:15	2.07	1.57		2 days, 6:47:15	1.92	1.46			1 day, 6:48:00	1.72	1.23		2 days, 6:48:00	1.83	1.34			1 day, 6:43:30	2.19	1.59		2 days, 6:43:30	2.29	1.78			1 day, 6:44:15	2.32	1.71
	1 day, 6:51:00	1.61	1.2		2 days, 6:51:00	1.22	1.08			1 day, 6:51:45	1.76	1.28		2 days, 6:51:45	1.28	1.04			1 day, 6:52:30	2.13	1.62		2 days, 6:52:30	2.24	1.73			1 day, 6:53:15	1.75	1.25		2 days, 6:53:15	1.84	1.36			1 day, 6:48:45	2.3	1.72		2 days, 6:48:45	2.32	1.8			1 day, 6:49:30	2.18	1.65
	1 day, 6:56:15	1.79	1.38		2 days, 6:56:15	1.18	1.07			1 day, 6:57:00	1.54	1.1		2 days, 6:57:00	1.21	1.01			1 day, 6:57:45	2.16	1.59		2 days, 6:57:45	2.09	1.67			1 day, 6:58:30	2.11	1.51		2 days, 6:58:30	1.86	1.37			1 day, 6:54:00	2.36	1.75		2 days, 6:54:00	2.47	1.97			1 day, 6:54:45	2.21	1.63
	1 day, 7:03:45	1.75	1.41		2 days, 7:03:45	1.18	1.05			1 day, 7:04:30	1.67	1.22		2 days, 7:04:30	1.59	1.33			1 day, 7:05:15	2.25	1.68		2 days, 7:05:15	2.06	1.63			1 day, 7:06:00	2.17	1.56		2 days, 7:06:00	1.78	1.28			1 day, 6:59:15	2.22	1.62		2 days, 6:59:15	2.52	2.02			1 day, 7:00:00	2.26	1.6
	1 day, 7:09:00	1.69	1.36		2 days, 7:09:00	1.62	1.46			1 day, 7:09:45	1.74	1.3		2 days, 7:09:45	1.65	1.35			1 day, 7:10:30	1.92	1.41		2 days, 7:10:30	2.15	1.69			1 day, 7:11:15	2.27	1.62		2 days, 7:11:15	1.78	1.24			1 day, 7:06:45	2.21	1.62		2 days, 7:06:45	2.55	2.06			1 day, 7:07:30	2.44	1.8
	1 day, 7:14:15	1.67	1.39		2 days, 7:14:15	1.76	1.63			1 day, 7:15:00	1.59	1.17		2 days, 7:15:00	1.6	1.35			1 day, 7:15:45	2.13	1.56		2 days, 7:15:45	1.95	1.55			1 day, 7:16:30	2.14	1.59		2 days, 7:16:30	2.42	1.76			1 day, 7:12:00	2.28	1.66		2 days, 7:12:00	2.47	1.95			1 day, 7:12:45	2.21	1.65
	1 day, 7:19:30	1.61	1.29		2 days, 7:19:30	1.67	1.54			1 day, 7:20:15	1.73	1.33		2 days, 7:20:15	1.56	1.26			1 day, 7:21:00	1.87	1.35		2 days, 7:21:00	2.13	1.63			1 day, 7:21:45	2.19	1.65		2 days, 7:21:45	2.33	1.72			1 day, 7:17:15	2.18	1.6		2 days, 7:17:15	2.21	1.7			1 day, 7:18:00	2.33	1.76
	1 day, 7:24:45	1.58	1.22		2 days, 7:24:45	1.49	1.34			1 day, 7:25:30	1.76	1.37		2 days, 7:25:30	1.57	1.31			1 day, 7:26:15	1.99	1.46		2 days, 7:26:15	2	1.47			1 day, 7:27:00	2.14	1.62		2 days, 7:27:00	2.31	1.73			1 day, 7:22:30	2.22	1.6		2 days, 7:22:30	2.48	1.9			1 day, 7:23:15	2.23	1.66
	1 day, 7:30:00	1.62	1.31		2 days, 7:30:00	1.38	1.23			1 day, 7:30:45	1.84	1.51		2 days, 7:30:45	1.8	1.43			1 day, 7:31:30	1.92	1.47		2 days, 7:31:30	1.92	1.41			1 day, 7:32:15	2.18	1.66		2 days, 7:32:15	2.28	1.69			1 day, 7:27:45	2.23	1.63		2 days, 7:27:45	2.46	1.9			1 day, 7:28:30	2.12	1.61
22	1 day, 7:35:15	1.64	1.37	22	2 days, 7:35:15	1.72	1.56		22	1 day, 7:36:00	1.73	1.43	22	2 days, 7:36:00	1.6	1.24		22	1 day, 7:36:45	1.84	1.37	22	2 days, 7:36:45	2.08	1.47		22	1 day, 7:37:30	2.19	1.64	22	2 days, 7:37:30	2.39	1.77		22	1 day, 7:33:00	2.37	1.76	22	2 days, 7:33:00	2.38	1.84		22	1 day, 7:33:45	2.26	1.73	22
	1 day, 7:40:30	1.67	1.39		2 days, 7:40:30	1.8	1.61			1 day, 7:41:15	1.71	1.41		2 days, 7:41:15	1.79	1.51			1 day, 7:42:00	2.04	1.52		2 days, 7:42:00	2.09	1.58			1 day, 7:42:45	2.16	1.57		2 days, 7:42:45	2.22	1.73			1 day, 7:38:15	2.54	1.92		2 days, 7:38:15	2.38	1.86			1 day, 7:39:00	2.15	1.59
	1 day, 7:45:45	1.76	1.4		2 days, 7:45:45	1.55	1.37			1 day, 7:46:30	1.73	1.42		2 days, 7:46:30	1.72	1.51			1 day, 7:47:15	2.22	1.59		2 days, 7:47:15	2.24	1.68			1 day, 7:48:00	1.8	1.31		2 days, 7:48:00	2.24	1.66			1 day, 7:43:30	2.46	1.87		2 days, 7:43:30	2.3	1.86			1 day, 7:44:15	2.23	1.65
	1 day, 7:51:00	1.7	1.38		2 days, 7:51:00	1.61	1.48			1 day, 7:51:45	1.62	1.3		2 days, 7:51:45	1.7	1.51			1 day, 7:52:30	2.28	1.69		2 days, 7:52:30	2.22	1.66			1 day, 7:53:15	1.74	1.24		2 days, 7:53:15	2.41	1.81			1 day, 7:48:45	2.38	1.81		2 days, 7:48:45	2.38	1.9			1 day, 7:49:30	2.18	1.58
	1 day, 7:56:15	1.59	1.26		2 days, 7:56:15	1.61	1.55			1 day, 7:57:00	1.82	1.45		2 days, 7:57:00	1.6	1.44			1 day, 7:57:45	2.34	1.84		2 days, 7:57:45	2.1	1.61			1 day, 7:58:30	1.77	1.29		2 days, 7:58:30	2.15	1.6			1 day, 7:54:00	2.29	1.79		2 days, 7:54:00	2.55	2.03			1 day, 7:54:45	2.29	1.65
	1 day, 8:03:45	1.73	1.41		2 days, 8:03:45	1.72	1.57			1 day, 8:04:30	1.54	1.25		2 days, 8:04:30	1.51	1.35			1 day, 8:05:15	2.22	1.7		2 days, 8:05:15	2.16	1.64			1 day, 8:06:00	2.04	1.47		2 days, 8:06:00	2.17	1.57			1 day, 7:59:15	2.26	1.78		2 days, 7:59:15	2.49	2			1 day, 8:00:00	2.27	1.69
	1 day, 8:09:00	1.72	1.44		2 days, 8:09:00	1.59	1.44			1 day, 8:09:45	1.64	1.29		2 days, 8:09:45	1.56	1.36			1 day, 8:10:30	2.33	1.83		2 days, 8:10:30	2.13	1.58			1 day, 8:11:15	1.77	1.29		2 days, 8:11:15	2.2	1.6			1 day, 8:06:45	2.31	1.76		2 days, 8:06:45	2.47	2.03			1 day, 8:07:30	2.08	1.6
	1 day, 8:14:15	1.7	1.4		2 days, 8:14:15	1.52	1.41			1 day, 8:15:00	1.68	1.25		2 days, 8:15:00	1.54	1.34			1 day, 8:15:45	2.2	1.67		2 days, 8:15:45	2.06	1.58			1 day, 8:16:30	1.74	1.25		2 days, 8:16:30	2.19	1.58			1 day, 8:12:00	2.11	1.57		2 days, 8:12:00	2.47	1.95			1 day, 8:12:45	2.29	1.68
	1 day, 8:19:30	1.6	1.32		2 days, 8:19:30	1.53	1.42			1 day, 8:20:15	1.71	1.35		2 days, 8:20:15	1.44	1.32			1 day, 8:21:00	2.19	1.69		2 days, 8:21:00	2.09	1.63			1 day, 8:21:45	1.86	1.37		2 days, 8:21:45	2.16	1.57			1 day, 8:17:15	2	1.44		2 days, 8:17:15	2.4	1.93			1 day, 8:18:00	2.29	1.72
	1 day, 8:24:45	1.7	1.38		2 days, 8:24:45	1.55	1.44			1 day, 8:25:30	1.74	1.4		2 days, 8:25:30	1.57	1.38			1 day, 8:26:15	2.1	1.6		2 days, 8:26:15	2.04	1.55			1 day, 8:27:00	1.74	1.27		2 days, 8:27:00	2.15	1.59			1 day, 8:22:30	2.13	1.53		2 days, 8:22:30	2.37	1.87			1 day, 8:23:15	2.19	1.64
	1 day, 8:30:00	1.76	1.45		2 days, 8:30:00	1.58	1.43			1 day, 8:30:45	1.71	1.36		2 days, 8:30:45	1.6	1.37			1 day, 8:31:30	2.25	1.67		2 days, 8:31:30	2.06	1.54			1 day, 8:32:15	1.89	1.36		2 days, 8:32:15	1.87	1.37			1 day, 8:27:45	2.17	1.58		2 days, 8:27:45	2.12	1.66			1 day, 8:28:30	2.3	1.72
23	1 day, 8:35:15	1.75	1.43	23	2 days, 8:35:15	1.55	1.42		23	1 day, 8:36:00	1.64	1.29	23	2 days, 8:36:00	1.59	1.39		23	1 day, 8:36:45	2.17	1.56	23	2 days, 8:36:45	1.98	1.46		23	1 day, 8:37:30	1.89	1.35	23	2 days, 8:37:30	1.76	1.24		23	1 day, 8:33:00	2.13	1.5	23	2 days, 8:33:00	2.44	1.85		23	1 day, 8:33:45	2.2	1.6	23
	1 day, 8:40:30	1.75	1.43		2 days, 8:40:30	1.72	1.58			1 day, 8:41:15	1.82	1.43		2 days, 8:41:15	1.76	1.62			1 day, 8:42:00	2.23	1.6		2 days, 8:42:00	2.09	1.52			1 day, 8:42:45	2.19	1.59		2 days, 8:42:45	1.76	1.23			1 day, 8:38:15	2.09	1.48		2 days, 8:38:15	2.2	1.67			1 day, 8:39:00	2.4	1.79
	1 day, 8:45:45	1.73	1.4		2 days, 8:45:45	1.63	1.49			1 day, 8:46:30	1.85	1.53		2 days, 8:46:30	1.68	1.51			1 day, 8:47:15	2.2	1.6		2 days, 8:47:15	2.18	1.66			1 day, 8:48:00	2.16	1.58		2 days, 8:48:00	1.71	1.19			1 day, 8:43:30	2.37	1.78		2 days, 8:43:30	2.54	2.02			1 day, 8:44:15	2.06	1.48
	1 day, 8:51:00	1.84	1.47		2 days, 8:51:00	1.33	1.22			1 day, 8:51:45	1.8	1.54		2 days, 8:51:45	1.54	1.38			1 day, 8:52:30	2.21	1.58		2 days, 8:52:30	2.12	1.57			1 day, 8:53:15	2.3	1.8		2 days, 8:53:15	1.6	1.14			1 day, 8:48:45	2.46	1.79		2 days, 8:48:45	2.66	2.1			1 day, 8:49:30	2.12	1.57
	1 day, 8:56:15	1.72	1.36		2 days, 8:56:15	1.15	1.01			1 day, 8:57:00	1.67	1.41		2 days, 8:57:00	1.48	1.33			1 day, 8:57:45	2.25	1.59		2 days, 8:57:45	2.36	1.78			1 day, 8:58:30	2.18	1.64		2 days, 8:58:30	1.63	1.13			1 day, 8:54:00	2.34	1.74		2 days, 8:54:00	2.63	2.07			1 day, 8:54:45	2.09	1.49
	1 day, 9:03:45	1.81	1.47		2 days, 9:03:45	1.55	1.42			1 day, 9:04:30	1.73	1.45		2 days, 9:04:30	1.31	1.16			1 day, 9:05:15	2.3	1.7		2 days, 9:05:15	2.18	1.62			1 day, 9:06:00	1.91	1.42		2 days, 9:06:00	2.17	1.58			1 day, 8:59:15	2.4	1.81		2 days, 8:59:15	2.31	1.77			1 day, 9:00:00	2.05	1.49
	1 day, 9:09:00	1.75	1.41		2 days, 9:09:00	1.77	1.58			1 day, 9:09:45	1.67	1.33		2 days, 9:09:45	1.3	1.09			1 day, 9:10:30	1.97	1.43		2 days, 9:10:30	2.24	1.68			1 day, 9:11:15	1.8	1.27		2 days, 9:11:15	2.37	1.72			1 day, 9:06:45	2.35	1.83		2 days, 9:06:45	2.34	1.84			1 day, 9:07:30	1.94	1.4
	1 day, 9:14:15	1.53	1.24		2 days, 9:14:15	1.66	1.51			1 day, 9:15:00	1.62	1.32		2 days, 9:15:00	1.25	1.04			1 day, 9:15:45	1.98	1.44		2 days, 9:15:45	2.03	1.57			1 day, 9:16:30	1.72	1.23		2 days, 9:16:30	2.37	1.75			1 day, 9:12:00	2.26	1.7		2 days, 9:12:00	2.3	1.8			1 day, 9:12:45	1.89	1.32
	1 day, 9:19:30	1.72	1.45		2 days, 9:19:30	1.59	1.46			1 day, 9:20:15	1.51	1.19		2 days, 9:20:15	1.36	1.11			1 day, 9:21:00	2.07	1.51		2 days, 9:21:00	2.16	1.65			1 day, 9:21:45	1.71	1.22		2 days, 9:21:45	2.05	1.53			1 day, 9:17:15	2.26	1.68		2 days, 9:17:15	2.28	1.75			1 day, 9:18:00	1.98	1.41
	1 day, 9:24:45	1.77	1.49		2 days, 9:24:45	1.75	1.6			1 day, 9:25:30	1.59	1.26		2 days, 9:25:30	1.21	0.98			1 day, 9:26:15	2.15	1.57		2 days, 9:26:15	2.15	1.63			1 day, 9:27:00	1.77	1.28		2 days, 9:27:00	2.1	1.62			1 day, 9:22:30	2.26	1.72		2 days, 9:22:30	2.34	1.79			1 day, 9:23:15	1.98	1.41
	1 day, 9:30:00	1.64	1.36		2 days, 9:30:00	1.78	1.62			1 day, 9:30:45	1.71	1.35		2 days, 9:30:45	1.24	1			1 day, 9:31:30	2.07	1.49		2 days, 9:31:30	2.11	1.66			1 day, 9:32:15	1.75	1.23		2 days, 9:32:15	2.18	1.66			1 day, 9:27:45	2.21	1.73		2 days, 9:27:45	2.38	1.82			1 day, 9:28:30	1.8	1.26
24	1 day, 9:35:15	1.7	1.49	24	2 days, 9:35:15	1.44	1.3		24	1 day, 9:36:00	1.8	1.57	24	2 days, 9:36:00	1.22	0.99		24	1 day, 9:36:45	2.12	1.55	24	2 days, 9:36:45	1.91	1.42		24	1 day, 9:37:30	1.75	1.25	24	2 days, 9:37:30	1.85	1.34		24	1 day, 9:33:00	1.94	1.45	24	2 days, 9:33:00	2.07	1.57		24	1 day, 9:33:45	1.79	1.25	24
	1 day, 9:40:30	1.59	1.32		2 days, 9:40:30	1.52	1.4			1 day, 9:41:15	1.65	1.39		2 days, 9:41:15	1.45	1.22			1 day, 9:42:00	2.04	1.45		2 days, 9:42:00	1.98	1.48			1 day, 9:42:45	1.75	1.21		2 days, 9:42:45	1.76	1.28			1 day, 9:38:15	1.86	1.36		2 days, 9:38:15	2.01	1.5			1 day, 9:39:00	1.66	1.2
	1 day, 9:45:45	1.46	1.19		2 days, 9:45:45	1.48	1.32			1 day, 9:46:30	1.77	1.56		2 days, 9:46:30	1.56	1.28			1 day, 9:47:15	1.98	1.41		2 days, 9:47:15	1.97	1.46			1 day, 9:48:00	2	1.44		2 days, 9:48:00	1.71	1.21			1 day, 9:43:30	1.89	1.37		2 days, 9:43:30	2.07	1.55			1 day, 9:44:15	1.6	1.12
	1 day, 9:51:00	1.67	1.37		2 days, 9:51:00	1.61	1.49			1 day, 9:51:45	1.67	1.45		2 days, 9:51:45	1.68	1.42			1 day, 9:52:30	2.19	1.55		2 days, 9:52:30	1.98	1.48			1 day, 9:53:15	1.77	1.24		2 days, 9:53:15	1.82	1.27			1 day, 9:48:45	1.81	1.31		2 days, 9:48:45	2.04	1.52			1 day, 9:49:30	1.74	1.25
	1 day, 9:56:15	1.61	1.41		2 days, 9:56:15	1.73	1.56			1 day, 9:57:00	1.76	1.56		2 days, 9:57:00	1.82	1.61			1 day, 9:57:45	1.92	1.35		2 days, 9:57:45	1.86	1.42			1 day, 9:58:30	1.92	1.39		2 days, 9:58:30	1.82	1.31			1 day, 9:54:00	2.02	1.44		2 days, 9:54:00	2.09	1.53			1 day, 9:54:45	2.27	1.68
	1 day, 10:03:45	1.67	1.4		2 days, 10:03:45	1.53	1.38			1 day, 10:04:30	1.62	1.43		2 days, 10:04:30	1.64	1.46			1 day, 10:05:15	1.75	1.22		2 days, 10:05:15	2.06	1.52			1 day, 10:06:00	2.08	1.55		2 days, 10:06:00	1.73	1.2			1 day, 9:59:15	2.06	1.5		2 days, 9:59:15	2.24	1.67			1 day, 10:00:00	2.2	1.6
	1 day, 10:09:00	1.6	1.36		2 days, 10:09:00	1.56	1.39			1 day, 10:09:45	1.64	1.44		2 days, 10:09:45	1.62	1.38			1 day, 10:10:30	1.89	1.33		2 days, 10:10:30	1.8	1.29			1 day, 10:11:15	2.38	1.77		2 days, 10:11:15	1.65	1.14			1 day, 10:06:45	2.23	1.63		2 days, 10:06:45	2.35	1.76			1 day, 10:07:30	2.18	1.56
	1 day, 10:14:15	1.63	1.33		2 days, 10:14:15	1.77	1.6			1 day, 10:15:00	1.56	1.36		2 days, 10:15:00	1.63	1.42			1 day, 10:15:45	2.04	1.43		2 days, 10:15:45	1.66	1.22			1 day, 10:16:30	2.19	1.61		2 days, 10:16:30	1.6	1.13			1 day, 10:12:00	2.26	1.73		2 days, 10:12:00	2.43	1.8			1 day, 10:12:45	2.12	1.52
	1 day, 10:19:30	1.6	1.3		2 days, 10:19:30	1.61	1.44			1 day, 10:20:15	1.53	1.35		2 days, 10:20:15	1.82	1.65			1 day, 10:21:00	1.95	1.38		2 days, 10:21:00	1.63	1.16			1 day, 10:21:45	1.72	1.27		2 days, 10:21:45	1.68	1.17			1 day, 10:17:15	2.57	2		2 days, 10:17:15	2.4	1.81			1 day, 10:18:00	2.17	1.59
	1 day, 10:24:45	1.5	1.26		2 days, 10:24:45	1.52	1.37			1 day, 10:25:30	1.56	1.3		2 days, 10:25:30	1.71	1.56			1 day, 10:26:15	2.07	1.5		2 days, 10:26:15	1.56	1.13			1 day, 10:27:00	1.85	1.33		2 days, 10:27:00	1.65	1.18			1 day, 10:22:30	2.37	1.88		2 days, 10:22:30	2.57	1.95			1 day, 10:23:15	2.2	1.63
	1 day, 10:30:00	1.47	1.21		2 days, 10:30:00	1.55	1.42			1 day, 10:30:45	1.35	1.16		2 days, 10:30:45	1.56	1.38			1 day, 10:31:30	2.03	1.45		2 days, 10:31:30	1.57	1.11			1 day, 10:32:15	1.8	1.29		2 days, 10:32:15	1.69	1.2			1 day, 10:27:45	2.42	1.87		2 days, 10:27:45	2.12	1.66			1 day, 10:28:30	2.3	1.68
1	1 day, 10:35:15	1.73	1.51	1	2 days, 10:35:15	1.6	1.46		1	1 day, 10:36:00	1.21	1.04	1	2 days, 10:36:00	1.8	1.62		1	1 day, 10:36:45	2.13	1.54	1	2 days, 10:36:45	1.53	1.07		1	1 day, 10:37:30	1.75	1.24	1	2 days, 10:37:30	1.65	1.14		1	1 day, 10:33:00	2.03	1.57	1	2 days, 10:33:00	2.37	1.84		1	1 day, 10:33:45	2.32	1.66	1
	1 day, 10:40:30	1.36	1.15		2 days, 10:40:30	1.49	1.35			1 day, 10:41:15	1.18	0.97		2 days, 10:41:15	1.73	1.57			1 day, 10:42:00	2.18	1.65		2 days, 10:42:00	1.66	1.22			1 day, 10:42:45	1.69	1.2		2 days, 10:42:45	1.72	1.21			1 day, 10:38:15	2.37	1.87		2 days, 10:38:15	2.3	1.75			1 day, 10:39:00	2.23	1.6
	1 day, 10:45:45	1.55	1.33		2 days, 10:45:45	1.44	1.28			1 day, 10:46:30	1.16	0.94		2 days, 10:46:30	1.73	1.56			1 day, 10:47:15	2.13	1.63		2 days, 10:47:15	1.72	1.26			1 day, 10:48:00	1.78	1.29		2 days, 10:48:00	2.2	1.55			1 day, 10:43:30	2.21	1.72		2 days, 10:43:30	2.29	1.75			1 day, 10:44:15	2.29	1.65
	1 day, 10:51:00	1.78	1.56		2 days, 10:51:00	1.14	0.98			1 day, 10:51:45	1.3	1.05		2 days, 10:51:45	1.62	1.44			1 day, 10:52:30	2.15	1.61		2 days, 10:52:30	1.72	1.23			1 day, 10:53:15	1.61	1.14		2 days, 10:53:15	2.24	1.65			1 day, 10:48:45	2.23	1.78		2 days, 10:48:45	2.04	1.57			1 day, 10:49:30	2.25	1.63
	1 day, 10:56:15	1.75	1.47		2 days, 10:56:15	1.42	1.29			1 day, 10:57:00	1.27	1.04		2 days, 10:57:00	1.64	1.45			1 day, 10:57:45	2.15	1.57		2 days, 10:57:45	1.6	1.13			1 day, 10:58:30	2.17	1.55		2 days, 10:58:30	2.3	1.71			1 day, 10:54:00	1.97	1.51		2 days, 10:54:00	2.24	1.7			1 day, 10:54:45	2.24	1.62
	1 day, 11:03:45	1.7	1.39		2 days, 11:03:45	1.49	1.34			1 day, 11:04:30	1.21	0.96		2 days, 11:04:30	1.64	1.47			1 day, 11:05:15	2.22	1.72		2 days, 11:05:15	2.04	1.5			1 day, 11:06:00	1.86	1.35		2 days, 11:06:00	2.18	1.67			1 day, 10:59:15	2.27	1.77		2 days, 10:59:15	2.12	1.61			1 day, 11:00:00	2.24	1.61
	1 day, 11:09:00	1.64	1.32		2 days, 11:09:00	1.47	1.3			1 day, 11:09:45	1.1	0.87		2 days, 11:09:45	1.31	1.14			1 day, 11:10:30	2.03	1.6		2 days, 11:10:30	2.16	1.64			1 day, 11:11:15	1.77	1.28		2 days, 11:11:15	2.06	1.51			1 day, 11:06:45	2.2	1.68		2 days, 11:06:45	2.3	1.83			1 day, 11:07:30	2.3	1.7
	1 day, 11:14:15	1.58	1.26		2 days, 11:14:15	1.36	1.19			1 day, 11:15:00	1.19	0.94		2 days, 11:15:00	1.33	1.19			1 day, 11:15:45	1.91	1.45		2 days, 11:15:45	2.18	1.74			1 day, 11:16:30	1.75	1.25		2 days, 11:16:30	2.02	1.49			1 day, 11:12:00	2.08	1.64		2 days, 11:12:00	1.98	1.53			1 day, 11:12:45	2.25	1.7
	1 day, 11:19:30	1.47	1.18		2 days, 11:19:30	1.08	0.94			1 day, 11:20:15	1.18	0.93		2 days, 11:20:15	1.27	1.15			1 day, 11:21:00	2.09	1.62		2 days, 11:21:00	2.1	1.7			1 day, 11:21:45	1.75	1.2		2 days, 11:21:45	1.89	1.39			1 day, 11:17:15	2.16	1.64		2 days, 11:17:15	2.12	1.65			1 day, 11:18:00	1.94	1.47
	1 day, 11:24:45	1.69	1.47		2 days, 11:24:45	1.05	0.9			1 day, 11:25:30	1.15	0.91		2 days, 11:25:30	1.72	1.57			1 day, 11:26:15	1.95	1.45		2 days, 11:26:15	2.06	1.61			1 day, 11:27:00	1.64	1.14		2 days, 11:27:00	2.09	1.58			1 day, 11:22:30	2.04	1.52		2 days, 11:22:30	2	1.51			1 day, 11:23:15	2.17	1.61
	1 day, 11:30:00	1.56	1.35		2 days, 11:30:00	1.14	1			1 day, 11:30:45	1.56	1.25		2 days, 11:30:45	1.69	1.56			1 day, 11:31:30	2.03	1.46		2 days, 11:31:30	2.06	1.64			1 day, 11:32:15	1.72	1.21		2 days, 11:32:15	2.09	1.6			1 day, 11:27:45	2	1.44		2 days, 11:27:45	1.92	1.44			1 day, 11:28:30	2.24	1.65
2	1 day, 11:35:15	1.59	1.41	2	2 days, 11:35:15	1.14	0.97		2	1 day, 11:36:00	1.83	1.47	2	2 days, 11:36:00	1.77	1.58		2	1 day, 11:36:45	1.68	1.18	2	2 days, 11:36:45	1.89	1.45		2	1 day, 11:37:30	1.72	1.22	2	2 days, 11:37:30	1.92	1.41		2	1 day, 11:33:00	2.07	1.54	2	2 days, 11:33:00	1.95	1.42		2	1 day, 11:33:45	2.09	1.57	2
	1 day, 11:40:30	1.55	1.29		2 days, 11:40:30	1.11	0.92			1 day, 11:41:15	1.91	1.54		2 days, 11:41:15	1.64	1.42			1 day, 11:42:00	1.63	1.15		2 days, 11:42:00	1.94	1.46			1 day, 11:42:45	2.01	1.49		2 days, 11:42:45	1.85	1.3			1 day, 11:38:15	1.83	1.32		2 days, 11:38:15	1.73	1.27			1 day, 11:39:00	2.09	1.56
	1 day, 11:45:45	1.5	1.29		2 days, 11:45:45	1.11	0.97			1 day, 11:46:30	1.76	1.42		2 days, 11:46:30	1.33	1.18			1 day, 11:47:15	1.69	1.21		2 days, 11:47:15	1.83	1.35			1 day, 11:48:00	2.09	1.58		2 days, 11:48:00	1.73	1.23			1 day, 11:43:30	1.9	1.37		2 days, 11:43:30	1.76	1.26			1 day, 11:44:15	2.14	1.55
	1 day, 11:51:00	1.28	1.1		2 days, 11:51:00	1.1	0.93			1 day, 11:51:45	1.93	1.6		2 days, 11:51:45	1.18	1			1 day, 11:52:30	1.62	1.13		2 days, 11:52:30	1.75	1.28			1 day, 11:53:15	2.11	1.55		2 days, 11:53:15	1.84	1.31			1 day, 11:48:45	1.79	1.29		2 days, 11:48:45	1.79	1.28			1 day, 11:49:30	2.18	1.61
	1 day, 11:56:15	1.22	1.03		2 days, 11:56:15	1.11	0.96			1 day, 11:57:00	1.77	1.5		2 days, 11:57:00	1.13	0.97			1 day, 11:57:45	1.71	1.19		2 days, 11:57:45	1.85	1.37			1 day, 11:58:30	2.08	1.56		2 days, 11:58:30	1.88	1.36			1 day, 11:54:00	1.98	1.44		2 days, 11:54:00	1.83	1.33			1 day, 11:54:45	2.15	1.55
	1 day, 12:03:45	1.24	1.02		2 days, 12:03:45	1.1	0.93			1 day, 12:04:30	1.7	1.45		2 days, 12:04:30	1.15	0.99			1 day, 12:05:15	1.68	1.16		2 days, 12:05:15	1.76	1.3			1 day, 12:06:00	2.28	1.68		2 days, 12:06:00	1.68	1.2			1 day, 11:59:15	1.95	1.41		2 days, 11:59:15	2.09	1.6			1 day, 12:00:00	2.06	1.49
	1 day, 12:09:00	1.33	1.09		2 days, 12:09:00	1.31	1.13			1 day, 12:09:45	1.85	1.64		2 days, 12:09:45	1.19	1.01			1 day, 12:10:30	1.71	1.21		2 days, 12:10:30	1.63	1.18			1 day, 12:11:15	2.1	1.53		2 days, 12:11:15	1.8	1.28			1 day, 12:06:45	1.81	1.33		2 days, 12:06:45	2.27	1.73			1 day, 12:07:30	2.08	1.49
	1 day, 12:14:15	1.08	0.86		2 days, 12:14:15	1.05	0.88			1 day, 12:15:00	1.7	1.53		2 days, 12:15:00	1.12	0.96			1 day, 12:15:45	1.55	1.07		2 days, 12:15:45	1.65	1.19			1 day, 12:16:30	1.8	1.29		2 days, 12:16:30	1.8	1.28			1 day, 12:12:00	1.73	1.25		2 days, 12:12:00	2.15	1.58			1 day, 12:12:45	2.18	1.58
	1 day, 12:19:30	1.02	0.79		2 days, 12:19:30	1.02	0.82			1 day, 12:20:15	1.76	1.56		2 days, 12:20:15	1.19	1			1 day, 12:21:00	1.54	1.06		2 days, 12:21:00	1.69	1.23			1 day, 12:21:45	1.85	1.3		2 days, 12:21:45	1.71	1.21			1 day, 12:17:15	1.76	1.3		2 days, 12:17:15	2.1	1.63			1 day, 12:18:00	2.19	1.61
	1 day, 12:24:45	1.27	1.08		2 days, 12:24:45	1.16	0.96			1 day, 12:25:30	1.76	1.58		2 days, 12:25:30	1.18	1			1 day, 12:26:15	1.59	1.13		2 days, 12:26:15	1.63	1.17			1 day, 12:27:00	1.75	1.26		2 days, 12:27:00	1.76	1.23			1 day, 12:22:30	1.89	1.36		2 days, 12:22:30	2.24	1.69			1 day, 12:23:15	2.14	1.59
	1 day, 12:30:00	1.16	0.88		2 days, 12:30:00	1.05	0.85			1 day, 12:30:45	1.65	1.38		2 days, 12:30:45	1.19	0.98			1 day, 12:31:30	1.67	1.2		2 days, 12:31:30	1.79	1.25			1 day, 12:32:15	1.86	1.31		2 days, 12:32:15	1.77	1.24			1 day, 12:27:45	1.81	1.31		2 days, 12:27:45	2.38	1.84			1 day, 12:28:30	1.85	1.33
3	1 day, 12:35:15	1.1	0.81	3	2 days, 12:35:15	1.16	0.88		3	1 day, 12:36:00	1.82	1.59	3	2 days, 12:36:00	1.39	1.11		3	1 day, 12:36:45	1.71	1.21	3	2 days, 12:36:45	1.53	1.04		3	1 day, 12:37:30	1.8	1.28	3	2 days, 12:37:30	2.03	1.43		3	1 day, 12:33:00	1.9	1.38	3	2 days, 12:33:00	2.46	1.9		3	1 day, 12:33:45	1.82	1.28	3
	1 day, 12:40:30	1.02	0.78		2 days, 12:40:30	1.13	0.9			1 day, 12:41:15	1.71	1.52		2 days, 12:41:15	1.62	1.41			1 day, 12:42:00	1.69	1.21		2 days, 12:42:00	1.6	1.15			1 day, 12:42:45	1.95	1.4		2 days, 12:42:45	2.1	1.56			1 day, 12:38:15	2.21	1.67		2 days, 12:38:15	2.43	1.88			1 day, 12:39:00	1.74	1.23
	1 day, 12:45:45	1.05	0.81		2 days, 12:45:45	1.13	0.86			1 day, 12:46:30	1.65	1.45		2 days, 12:46:30	1.74	1.47			1 day, 12:47:15	1.74	1.24		2 days, 12:47:15	1.6	1.15			1 day, 12:48:00	1.89	1.42		2 days, 12:48:00	2.07	1.51			1 day, 12:43:30	2.2	1.7		2 days, 12:43:30	2.26	1.78			1 day, 12:44:15	1.8	1.28
	1 day, 12:51:00	1.07	0.81		2 days, 12:51:00	1.21	0.97			1 day, 12:51:45	1.79	1.55		2 days, 12:51:45	1.54	1.29			1 day, 12:52:30	1.6	1.1		2 days, 12:52:30	1.66	1.17			1 day, 12:53:15	2.09	1.56		2 days, 12:53:15	2.01	1.48			1 day, 12:48:45	2.12	1.67		2 days, 12:48:45	2.23	1.7			1 day, 12:49:30	1.72	1.22
	1 day, 12:56:15	1.04	0.78		2 days, 12:56:15	1.78	1.42			1 day, 12:57:00	1.59	1.38		2 days, 12:57:00	1.69	1.41			1 day, 12:57:45	1.81	1.28		2 days, 12:57:45	1.66	1.16			1 day, 12:58:30	1.92	1.41		2 days, 12:58:30	1.88	1.36			1 day, 12:54:00	1.93	1.47		2 days, 12:54:00	2.18	1.66			1 day, 12:54:45	1.85	1.31
	1 day, 13:03:45	1.21	0.95		2 days, 13:03:45	1.69	1.34			1 day, 13:04:30	1.67	1.37		2 days, 13:04:30	1.59	1.36			1 day, 13:05:15	1.74	1.21		2 days, 13:05:15	1.92	1.4			1 day, 13:06:00	1.8	1.28		2 days, 13:06:00	1.84	1.29			1 day, 12:59:15	1.83	1.34		2 days, 12:59:15	2.18	1.63			1 day, 13:00:00	1.63	1.13
	1 day, 13:09:00	1.04	0.77		2 days, 13:09:00	1.78	1.44			1 day, 13:09:45	1.71	1.4		2 days, 13:09:45	1.79	1.61			1 day, 13:10:30	1.66	1.17		2 days, 13:10:30	2.18	1.62			1 day, 13:11:15	1.77	1.25		2 days, 13:11:15	1.68	1.18			1 day, 13:06:45	2.04	1.53		2 days, 13:06:45	1.93	1.43			1 day, 13:07:30	1.76	1.23
	1 day, 13:14:15	0.99	0.72		2 days, 13:14:15	1.65	1.35			1 day, 13:15:00	1.67	1.41		2 days, 13:15:00	1.65	1.48			1 day, 13:15:45	1.78	1.27		2 days, 13:15:45	1.86	1.38			1 day, 13:16:30	1.75	1.25		2 days, 13:16:30	1.77	1.22			1 day, 13:12:00	1.87	1.37		2 days, 13:12:00	2.1	1.51			1 day, 13:12:45	1.63	1.14
	1 day, 13:19:30	1.04	0.78		2 days, 13:19:30	1.65	1.37			1 day, 13:20:15	1.79	1.54		2 days, 13:20:15	1.27	1.1			1 day, 13:21:00	2.08	1.52		2 days, 13:21:00	1.95	1.51			1 day, 13:21:45	1.81	1.29		2 days, 13:21:45	1.73	1.22			1 day, 13:17:15	1.81	1.32		2 days, 13:17:15	1.87	1.33			1 day, 13:18:00	1.65	1.16
	1 day, 13:24:45	0.97	0.71		2 days, 13:24:45	1.67	1.41			1 day, 13:25:30	1.53	1.29		2 days, 13:25:30	1.21	1.04			1 day, 13:26:15	1.73	1.25		2 days, 13:26:15	1.83	1.37			1 day, 13:27:00	1.78	1.27		2 days, 13:27:00	1.77	1.26			1 day, 13:22:30	1.92	1.41		2 days, 13:22:30	1.9	1.37			1 day, 13:23:15	1.57	1.12
	1 day, 13:30:00	1.02	0.78		2 days, 13:30:00	1.64	1.43			1 day, 13:30:45	1.58	1.35		2 days, 13:30:45	1.22	1.05			1 day, 13:31:30	1.7	1.28		2 days, 13:31:30	2.1	1.6			1 day, 13:32:15	1.83	1.29		2 days, 13:32:15	1.73	1.22			1 day, 13:27:45	1.81	1.34		2 days, 13:27:45	2.07	1.46			1 day, 13:28:30	1.69	1.21
4	1 day, 13:35:15	1.42	1.18	4	2 days, 13:35:15	1.48	1.29		4	1 day, 13:36:00	1.74	1.48	4	2 days, 13:36:00	1.53	1.35		4	1 day, 13:36:45	1.69	1.28	4	2 days, 13:36:45	2.07	1.65		4	1 day, 13:37:30	1.84	1.34	4	2 days, 13:37:30	1.77	1.26		4	1 day, 13:33:00	1.73	1.27	4	2 days, 13:33:00	1.84	1.3		4	1 day, 13:33:45	1.72	1.25	4
	1 day, 13:40:30	1.79	1.45		2 days, 13:40:30	1.58	1.35			1 day, 13:41:15	1.51	1.26		2 days, 13:41:15	1.42	1.21			1 day, 13:42:00	1.75	1.35		2 days, 13:42:00	2.13	1.69			1 day, 13:42:45	1.97	1.42		2 days, 13:42:45	1.66	1.15			1 day, 13:38:15	1.67	1.23		2 days, 13:38:15	2	1.43			1 day, 13:39:00	1.66	1.19
	1 day, 13:45:45	1.72	1.34		2 days, 13:45:45	1.59	1.4			1 day, 13:46:30	1.71	1.44		2 days, 13:46:30	1.22	1.04			1 day, 13:47:15	1.92	1.44		2 days, 13:47:15	2.19	1.72			1 day, 13:48:00	2.1	1.54		2 days, 13:48:00	1.76	1.24			1 day, 13:43:30	1.79	1.3		2 days, 13:43:30	2.06	1.48			1 day, 13:44:15	1.8	1.29
	1 day, 13:51:00	1.7	1.37		2 days, 13:51:00	1.33	1.16			1 day, 13:51:45	1.83	1.58		2 days, 13:51:45	1.24	1.04			1 day, 13:52:30	1.96	1.52		2 days, 13:52:30	2.1	1.7			1 day, 13:53:15	2.14	1.6		2 days, 13:53:15	1.85	1.32			1 day, 13:48:45	1.7	1.24		2 days, 13:48:45	1.76	1.3			1 day, 13:49:30	1.72	1.19
	1 day, 13:56:15	1.69	1.42		2 days, 13:56:15	1.46	1.29			1 day, 13:57:00	1.65	1.48		2 days, 13:57:00	1.16	0.93			1 day, 13:57:45	1.9	1.43		2 days, 13:57:45	2.18	1.77			1 day, 13:58:30	2.08	1.54		2 days, 13:58:30	2.19	1.58			1 day, 13:54:00	2.39	1.85		2 days, 13:54:00	1.84	1.36			1 day, 13:54:45	2.12	1.6
	1 day, 14:03:45	1.59	1.34		2 days, 14:03:45	1.15	0.99			1 day, 14:04:30	1.59	1.4		2 days, 14:04:30	1.18	0.95			1 day, 14:05:15	1.85	1.38		2 days, 14:05:15	2.09	1.65			1 day, 14:06:00	1.9	1.42		2 days, 14:06:00	2.24	1.62			1 day, 13:59:15	2.01	1.57		2 days, 13:59:15	1.93	1.43			1 day, 14:00:00	2.3	1.7
	1 day, 14:09:00	1.61	1.35		2 days, 14:09:00	1.1	0.92			1 day, 14:09:45	1.29	1.08		2 days, 14:09:45	1.34	1.09			1 day, 14:10:30	2.17	1.67		2 days, 14:10:30	2.16	1.69			1 day, 14:11:15	1.89	1.4		2 days, 14:11:15	2.34	1.66			1 day, 14:06:45	2.41	1.91		2 days, 14:06:45	2.07	1.53			1 day, 14:07:30	2.3	1.67
	1 day, 14:14:15	1.66	1.44		2 days, 14:14:15	1.11	0.95			1 day, 14:15:00	1.27	1.05		2 days, 14:15:00	1.77	1.48			1 day, 14:15:45	2.04	1.54		2 days, 14:15:45	2.12	1.62			1 day, 14:16:30	2.11	1.56		2 days, 14:16:30	2.23	1.61			1 day, 14:12:00	2.27	1.82		2 days, 14:12:00	1.93	1.39			1 day, 14:12:45	2.32	1.7
	1 day, 14:19:30	1.78	1.53		2 days, 14:19:30	1.11	0.93			1 day, 14:20:15	1.16	0.92		2 days, 14:20:15	1.74	1.51			1 day, 14:21:00	2.1	1.6		2 days, 14:21:00	1.98	1.54			1 day, 14:21:45	2.42	1.81		2 days, 14:21:45	2.23	1.64			1 day, 14:17:15	2.04	1.6		2 days, 14:17:15	1.92	1.37			1 day, 14:18:00	2.26	1.67
	1 day, 14:24:45	1.72	1.48		2 days, 14:24:45	1.19	0.99			1 day, 14:25:30	1.18	0.95		2 days, 14:25:30	1.79	1.57			1 day, 14:26:15	1.93	1.49		2 days, 14:26:15	2.06	1.6			1 day, 14:27:00	2.36	1.78		2 days, 14:27:00	2.55	1.94			1 day, 14:22:30	1.92	1.46		2 days, 14:22:30	1.9	1.37			1 day, 14:23:15	2.32	1.73
	1 day, 14:30:00	1.61	1.35		2 days, 14:30:00	1.11	0.87			1 day, 14:30:45	1.18	0.95		2 days, 14:30:45	1.7	1.44			1 day, 14:31:30	1.72	1.32		2 days, 14:31:30	2.15	1.65			1 day, 14:32:15	2.43	1.87		2 days, 14:32:15	2.02	1.46			1 day, 14:27:45	1.87	1.37		2 days, 14:27:45	2.53	1.96			1 day, 14:28:30	2.24	1.65
5	1 day, 14:35:15	1.52	1.29	5	2 days, 14:35:15	1.3	1.02		5	1 day, 14:36:00	1.16	0.92	5	2 days, 14:36:00	1.8	1.6		5	1 day, 14:36:45	1.87	1.4	5	2 days, 14:36:45	2.07	1.58		5	1 day, 14:37:30	2.39	1.85	5	2 days, 14:37:30	1.79	1.31		5	1 day, 14:33:00	1.79	1.29	5	2 days, 14:33:00	2.46	1.9		5	1 day, 14:33:45	2.27	1.74	5
	1 day, 14:40:30	1.66	1.43		2 days, 14:40:30	1.72	1.42			1 day, 14:41:15	1.83	1.47		2 days, 14:41:15	1.74	1.54			1 day, 14:42:00	1.89	1.44		2 days, 14:42:00	2.13	1.68			1 day, 14:42:45	2.23	1.7		2 days, 14:42:45	1.84	1.38			1 day, 14:38:15	1.79	1.3		2 days, 14:38:15	2.39	1.84			1 day, 14:39:00	2.18	1.62
	1 day, 14:45:45	1.69	1.44		2 days, 14:45:45	1.64	1.36			1 day, 14:46:30	1.93	1.53		2 days, 14:46:30	1.65	1.46			1 day, 14:47:15	2.23	1.78		2 days, 14:47:15	2.18	1.7			1 day, 14:48:00	2.11	1.58		2 days, 14:48:00	2.07	1.51			1 day, 14:43:30	1.88	1.37		2 days, 14:43:30	2.43	1.89			1 day, 14:44:15	2.2	1.61
	1 day, 14:51:00	1.56	1.38		2 days, 14:51:00	1.67	1.36			1 day, 14:51:45	1.77	1.4		2 days, 14:51:45	1.8	1.61			1 day, 14:52:30	2.38	1.86		2 days, 14:52:30	2.18	1.66			1 day, 14:53:15	2.16	1.62		2 days, 14:53:15	2.3	1.67			1 day, 14:48:45	2.33	1.74		2 days, 14:48:45	2.3	1.82			1 day, 14:49:30	2.29	1.74
	1 day, 14:56:15	1.41	1.17		2 days, 14:56:15	1.72	1.47			1 day, 14:57:00	1.82	1.44		2 days, 14:57:00	1.88	1.69			1 day, 14:57:45	2.31	1.84		2 days, 14:57:45	2.3	1.78			1 day, 14:58:30	2.23	1.68		2 days, 14:58:30	2.55	1.85			1 day, 14:54:00	2.38	1.81		2 days, 14:54:00	2.52	1.95			1 day, 14:54:45	2.29	1.73
	1 day, 15:03:45	1.69	1.46		2 days, 15:03:45	1.53	1.32			1 day, 15:04:30	1.85	1.49		2 days, 15:04:30	1.74	1.52			1 day, 15:05:15	2.34	1.82		2 days, 15:05:15	2.26	1.81			1 day, 15:06:00	2.25	1.68		2 days, 15:06:00	2.52	1.83			1 day, 14:59:15	2.55	1.97		2 days, 14:59:15	2.33	1.79			1 day, 15:00:00	2.26	1.68
	1 day, 15:09:00	1.58	1.36		2 days, 15:09:00	1.52	1.28			1 day, 15:09:45	1.79	1.45		2 days, 15:09:45	1.7	1.48			1 day, 15:10:30	2.37	1.81		2 days, 15:10:30	2.21	1.69			1 day, 15:11:15	2.31	1.68		2 days, 15:11:15	2.29	1.64			1 day, 15:06:45	2.36	1.82		2 days, 15:06:45	2.37	1.86			1 day, 15:07:30	2.43	1.84
	1 day, 15:14:15	1.56	1.34		2 days, 15:14:15	1.58	1.42			1 day, 15:15:00	1.61	1.26		2 days, 15:15:00	1.71	1.52			1 day, 15:15:45	2.36	1.8		2 days, 15:15:45	2.21	1.74			1 day, 15:16:30	1.94	1.39		2 days, 15:16:30	2.29	1.69			1 day, 15:12:00	2.25	1.69		2 days, 15:12:00	2.13	1.62			1 day, 15:12:45	2.2	1.63
	1 day, 15:19:30	1.64	1.47		2 days, 15:19:30	1.63	1.42			1 day, 15:20:15	1.62	1.26		2 days, 15:20:15	1.71	1.56			1 day, 15:21:00	2.27	1.72		2 days, 15:21:00	2.21	1.68			1 day, 15:21:45	1.69	1.18		2 days, 15:21:45	2.13	1.55			1 day, 15:17:15	2.35	1.77		2 days, 15:17:15	2.21	1.68			1 day, 15:18:00	2.24	1.63
	1 day, 15:24:45	1.69	1.49		2 days, 15:24:45	1.6	1.42			1 day, 15:25:30	1.79	1.46		2 days, 15:25:30	1.73	1.53			1 day, 15:26:15	2.21	1.69		2 days, 15:26:15	2.3	1.81			1 day, 15:27:00	1.67	1.17		2 days, 15:27:00	2	1.47			1 day, 15:22:30	2.47	1.91		2 days, 15:22:30	2.18	1.73			1 day, 15:23:15	2.23	1.64
	1 day, 15:30:00	1.58	1.34		2 days, 15:30:00	1.69	1.5			1 day, 15:30:45	1.77	1.44		2 days, 15:30:45	1.59	1.43			1 day, 15:31:30	2.37	1.74		2 days, 15:31:30	2.19	1.7			1 day, 15:32:15	1.8	1.28		2 days, 15:32:15	2.03	1.46			1 day, 15:27:45	2.27	1.79		2 days, 15:27:45	2.04	1.59			1 day, 15:28:30	2.19	1.63
6	1 day, 15:35:15	1.63	1.42	6	2 days, 15:35:15	1.52	1.35		6	1 day, 15:36:00	1.65	1.39	6	2 days, 15:36:00	1.6	1.38		6	1 day, 15:36:45	2.25	1.62	6	2 days, 15:36:45	2.21	1.68		6	1 day, 15:37:30	1.71	1.23	6	2 days, 15:37:30	2.03	1.47		6	1 day, 15:33:00	2.17	1.63	6	2 days, 15:33:00	2.03	1.58		6	1 day, 15:33:45	2.14	1.57	6
	1 day, 15:40:30	1.61	1.41		2 days, 15:40:30	1.62	1.45			1 day, 15:41:15	1.71	1.44		2 days, 15:41:15	1.54	1.37			1 day, 15:42:00	2.19	1.6		2 days, 15:42:00	2.09	1.59			1 day, 15:42:45	1.74	1.23		2 days, 15:42:45	1.81	1.27			1 day, 15:38:15	2.13	1.63		2 days, 15:38:15	2.18	1.68			1 day, 15:39:00	2.21	1.65
	1 day, 15:45:45	1.61	1.35		2 days, 15:45:45	1.69	1.52			1 day, 15:46:30	1.62	1.34		2 days, 15:46:30	1.57	1.39			1 day, 15:47:15	2.16	1.62		2 days, 15:47:15	2.09	1.57			1 day, 15:48:00	2.08	1.51		2 days, 15:48:00	1.7	1.19			1 day, 15:43:30	2.2	1.63		2 days, 15:43:30	2.06	1.55			1 day, 15:44:15	2.02	1.49
	1 day, 15:51:00	1.56	1.33		2 days, 15:51:00	1.6	1.45			1 day, 15:51:45	1.56	1.24		2 days, 15:51:45	1.48	1.3			1 day, 15:52:30	2.09	1.54		2 days, 15:52:30	2.15	1.6			1 day, 15:53:15	2.25	1.61		2 days, 15:53:15	1.68	1.19			1 day, 15:48:45	2.18	1.68		2 days, 15:48:45	2.03	1.61			1 day, 15:49:30	2.03	1.46
	1 day, 15:56:15	1.46	1.21		2 days, 15:56:15	1.47	1.32			1 day, 15:57:00	1.51	1.22		2 days, 15:57:00	1.36	1.2			1 day, 15:57:45	2.3	1.67		2 days, 15:57:45	2.02	1.55			1 day, 15:58:30	2.31	1.64		2 days, 15:58:30	1.67	1.19			1 day, 15:54:00	2.24	1.68		2 days, 15:54:00	1.87	1.45			1 day, 15:54:45	2.11	1.51
	1 day, 16:03:45	1.53	1.29		2 days, 16:03:45	1.66	1.47			1 day, 16:04:30	1.61	1.3		2 days, 16:04:30	1.53	1.26			1 day, 16:05:15	2.07	1.56		2 days, 16:05:15	2	1.42			1 day, 16:06:00	2.19	1.6		2 days, 16:06:00	1.62	1.13			1 day, 15:59:15	2.34	1.79		2 days, 15:59:15	1.7	1.26			1 day, 16:00:00	2.05	1.47
	1 day, 16:09:00	1.3	1.11		2 days, 16:09:00	1.57	1.42			1 day, 16:09:45	1.68	1.4		2 days, 16:09:45	1.53	1.29			1 day, 16:10:30	1.98	1.49		2 days, 16:10:30	2.02	1.48			1 day, 16:11:15	2.08	1.53		2 days, 16:11:15	1.6	1.13			1 day, 16:06:45	2.18	1.66		2 days, 16:06:45	1.77	1.29			1 day, 16:07:30	2.01	1.43
	1 day, 16:14:15	1.32	1.1		2 days, 16:14:15	1.63	1.45			1 day, 16:15:00	1.82	1.47		2 days, 16:15:00	1.56	1.29			1 day, 16:15:45	2.07	1.58		2 days, 16:15:45	1.94	1.42			1 day, 16:16:30	2.13	1.56		2 days, 16:16:30	1.67	1.15			1 day, 16:12:00	2.13	1.57		2 days, 16:12:00	1.73	1.27			1 day, 16:12:45	2.05	1.52
	1 day, 16:19:30	1.05	0.87		2 days, 16:19:30	1.61	1.39			1 day, 16:20:15	1.77	1.42		2 days, 16:20:15	1.5	1.24			1 day, 16:21:00	2.12	1.61		2 days, 16:21:00	1.97	1.48			1 day, 16:21:45	2.17	1.61		2 days, 16:21:45	1.73	1.22			1 day, 16:17:15	2.09	1.53		2 days, 16:17:15	1.87	1.34			1 day, 16:18:00	2.09	1.51
	1 day, 16:24:45	1.05	0.83		2 days, 16:24:45	1.47	1.28			1 day, 16:25:30	1.56	1.23		2 days, 16:25:30	1.45	1.17			1 day, 16:26:15	1.91	1.47		2 days, 16:26:15	1.94	1.39			1 day, 16:27:00	2.22	1.59		2 days, 16:27:00	2.21	1.57			1 day, 16:22:30	2.23	1.72		2 days, 16:22:30	1.67	1.22			1 day, 16:23:15	1.79	1.29
	1 day, 16:30:00	1.04	0.8		2 days, 16:30:00	1.55	1.39			1 day, 16:30:45	1.67	1.38		2 days, 16:30:45	1.68	1.44			1 day, 16:31:30	2.13	1.66		2 days, 16:31:30	2.03	1.49			1 day, 16:32:15	2.1	1.53		2 days, 16:32:15	2.2	1.58			1 day, 16:27:45	2.03	1.55		2 days, 16:27:45	1.73	1.23			1 day, 16:28:30	1.92	1.39
[truncated: 3 more columns]

## Sheet: Fig.1F-HFD
															Fig. 1G,H
#3	23.7 g								#4	22.0 g								#6	37.5 g								#7	32.8 g								#10	40.3 g								#13	39.0 g
Time	Lap(2017/12/21 12:01:46 - 2017/12/25 10:42:16)[H:M:S]	VO2[ml/min]	VCO2[ml/min]	Time	Lap(2017/12/21 12:01:46 - 2017/12/25 10:42:16)[H:M:S]	VO2[ml/min]	VCO2[ml/min]		Time	Lap[H:M:S]	VO2[ml/min]	VCO2[ml/min]	Time	Lap[H:M:S]	VO2[ml/min]	VCO2[ml/min]		Time	Lap[H:M:S]	VO2[ml/min]	VCO2[ml/min]	Time	Lap[H:M:S]	VO2[ml/min]	VCO2[ml/min]		Time	Lap(2017/12/21 12:01:46 - 2017/12/25 10:39:16)[H:M:S]	VO2[ml/min]	VCO2[ml/min]	Time	Lap(2017/12/21 12:01:46 - 2017/12/25 10:39:16)[H:M:S]	VO2[ml/min]	VCO2[ml/min]		Time	Lap(2017/12/21 12:01:46 - 2017/12/25 10:40:01)[H:M:S]	VO2[ml/min]	VCO2[ml/min]	Time	Lap(2017/12/21 12:01:46 - 2017/12/25 10:40:01)[H:M:S]	VO2[ml/min]	VCO2[ml/min]		Time	Lap[Unit-1]	VO2[ml/min]	VCO2[ml/min]	Time
7	2 days, 19:03:45	1.85	1.57	7	1 day, 19:03:45	1.95	1.59		7	2 days, 19:04:30	1.92	1.62	7	1 day, 19:04:30	1.83	1.64		7	2 days, 19:05:15	1.54	1.09	7	1 day, 19:05:15	2.13	1.5		7	2 days, 18:58:30	2.24	1.63	7	1 day, 18:58:30	2.14	1.54		7	2 days, 18:59:15	1.91	1.38	7	1 day, 18:59:15	1.78	1.26		7	2 days, 19:00:00	1.88	1.36	7
	2 days, 19:09:00	1.8	1.55		1 day, 19:09:00	1.92	1.58			2 days, 19:09:45	1.56	1.3		1 day, 19:09:45	1.79	1.62			2 days, 19:10:30	1.7	1.21		1 day, 19:10:30	2.25	1.61			2 days, 19:06:00	2.05	1.47		1 day, 19:06:00	1.96	1.39			2 days, 19:06:45	2.01	1.48		1 day, 19:06:45	1.9	1.36			2 days, 19:07:30	1.79	1.29
	2 days, 19:14:15	1.83	1.54		1 day, 19:14:15	1.85	1.54			2 days, 19:15:00	1.65	1.39		1 day, 19:15:00	1.79	1.54			2 days, 19:15:45	1.48	1.03		1 day, 19:15:45	2.19	1.57			2 days, 19:11:15	1.97	1.44		1 day, 19:11:15	1.9	1.37			2 days, 19:12:00	1.93	1.41		1 day, 19:12:00	1.76	1.24			2 days, 19:12:45	2.05	1.51
	2 days, 19:19:30	1.82	1.58		1 day, 19:19:30	1.79	1.53			2 days, 19:20:15	1.91	1.61		1 day, 19:20:15	1.79	1.61			2 days, 19:21:00	1.57	1.11		1 day, 19:21:00	2.14	1.52			2 days, 19:16:30	2.01	1.45		1 day, 19:16:30	1.92	1.39			2 days, 19:17:15	1.75	1.24		1 day, 19:17:15	1.67	1.16			2 days, 19:18:00	2.07	1.54
	2 days, 19:24:45	1.8	1.54		1 day, 19:24:45	1.85	1.61			2 days, 19:25:30	1.66	1.37		1 day, 19:25:30	1.94	1.78			2 days, 19:26:15	1.58	1.12		1 day, 19:26:15	2	1.45			2 days, 19:21:45	1.88	1.35		1 day, 19:21:45	1.69	1.2			2 days, 19:22:30	1.87	1.31		1 day, 19:22:30	1.9	1.35			2 days, 19:23:15	2.23	1.7
	2 days, 19:30:00	1.76	1.52		1 day, 19:30:00	1.74	1.47			2 days, 19:30:45	1.63	1.33		1 day, 19:30:45	2.03	1.84			2 days, 19:31:30	1.57	1.09		1 day, 19:31:30	2.08	1.48			2 days, 19:27:00	1.92	1.38		1 day, 19:27:00	1.8	1.3			2 days, 19:27:45	1.84	1.3		1 day, 19:27:45	2.02	1.47			2 days, 19:28:30	2.26	1.74
	2 days, 19:35:15	1.72	1.49		1 day, 19:35:15	1.77	1.56			2 days, 19:36:00	1.72	1.48		1 day, 19:36:00	1.79	1.61			2 days, 19:36:45	1.58	1.13		1 day, 19:36:45	2.16	1.55			2 days, 19:32:15	1.86	1.28		1 day, 19:32:15	1.72	1.23			2 days, 19:33:00	1.88	1.33		1 day, 19:33:00	2.13	1.54			2 days, 19:33:45	1.99	1.44
	2 days, 19:40:30	1.68	1.47		1 day, 19:40:30	1.6	1.36			2 days, 19:41:15	1.68	1.44		1 day, 19:41:15	1.74	1.56			2 days, 19:42:00	1.48	1.03		1 day, 19:42:00	2.2	1.59			2 days, 19:37:30	1.76	1.23		1 day, 19:37:30	1.69	1.17			2 days, 19:38:15	1.73	1.23		1 day, 19:38:15	2.04	1.46			2 days, 19:39:00	1.88	1.37
	2 days, 19:45:45	1.77	1.59		1 day, 19:45:45	1.72	1.55			2 days, 19:46:30	1.62	1.39		1 day, 19:46:30	1.7	1.54			2 days, 19:47:15	1.52	1.07		1 day, 19:47:15	1.97	1.44			2 days, 19:42:45	1.86	1.31		1 day, 19:42:45	1.6	1.13			2 days, 19:43:30	1.83	1.28		1 day, 19:43:30	1.87	1.35			2 days, 19:44:15	1.85	1.36
	2 days, 19:51:00	1.77	1.51		1 day, 19:51:00	1.79	1.55			2 days, 19:51:45	1.6	1.4		1 day, 19:51:45	1.82	1.61			2 days, 19:52:30	1.61	1.14		1 day, 19:52:30	1.97	1.41			2 days, 19:48:00	1.83	1.29		1 day, 19:48:00	1.6	1.16			2 days, 19:48:45	1.82	1.28		1 day, 19:48:45	1.85	1.35			2 days, 19:49:30	1.83	1.31
	2 days, 19:56:15	1.79	1.58		1 day, 19:56:15	1.89	1.65			2 days, 19:57:00	1.66	1.46		1 day, 19:57:00	1.91	1.77			2 days, 19:57:45	1.7	1.21		1 day, 19:57:45	1.74	1.23			2 days, 19:53:15	1.89	1.33		1 day, 19:53:15	1.61	1.16			2 days, 19:54:00	1.73	1.22		1 day, 19:54:00	1.93	1.37			2 days, 19:54:45	1.82	1.29
8	2 days, 20:03:45	1.56	1.31	8	1 day, 20:03:45	1.91	1.68		8	2 days, 20:04:30	1.56	1.35	8	1 day, 20:04:30	1.76	1.58		8	2 days, 20:05:15	2.11	1.57	8	1 day, 20:05:15	1.74	1.22		8	2 days, 19:58:30	1.95	1.41	8	1 day, 19:58:30	1.74	1.26		8	2 days, 19:59:15	1.75	1.23	8	1 day, 19:59:15	1.82	1.28		8	2 days, 20:00:00	1.8	1.29	8
	2 days, 20:09:00	1.39	1.15		1 day, 20:09:00	1.68	1.48			2 days, 20:09:45	1.54	1.34		1 day, 20:09:45	1.79	1.6			2 days, 20:10:30	2.09	1.57		1 day, 20:10:30	1.67	1.19			2 days, 20:06:00	1.67	1.19		1 day, 20:06:00	1.81	1.27			2 days, 20:06:45	1.73	1.22		1 day, 20:06:45	1.72	1.21			2 days, 20:07:30	1.97	1.42
	2 days, 20:14:15	1.21	0.98		1 day, 20:14:15	1.56	1.38			2 days, 20:15:00	1.59	1.35		1 day, 20:15:00	1.68	1.52			2 days, 20:15:45	2.05	1.57		1 day, 20:15:45	1.85	1.32			2 days, 20:11:15	1.82	1.29		1 day, 20:11:15	1.9	1.33			2 days, 20:12:00	1.79	1.26		1 day, 20:12:00	1.72	1.2			2 days, 20:12:45	1.83	1.28
	2 days, 20:19:30	1.25	0.98		1 day, 20:19:30	1.77	1.5			2 days, 20:20:15	1.69	1.45		1 day, 20:20:15	1.53	1.37			2 days, 20:21:00	1.61	1.24		1 day, 20:21:00	1.58	1.1			2 days, 20:16:30	1.95	1.38		1 day, 20:16:30	2.04	1.48			2 days, 20:17:15	2.09	1.49		1 day, 20:17:15	1.73	1.21			2 days, 20:18:00	1.76	1.26
	2 days, 20:24:45	1.23	0.97		1 day, 20:24:45	1.6	1.45			2 days, 20:25:30	1.65	1.44		1 day, 20:25:30	1.22	1.1			2 days, 20:26:15	1.63	1.21		1 day, 20:26:15	1.52	1.07			2 days, 20:21:45	2	1.44		1 day, 20:21:45	1.71	1.2			2 days, 20:22:30	1.86	1.34		1 day, 20:22:30	1.75	1.25			2 days, 20:23:15	1.8	1.3
	2 days, 20:30:00	1.19	0.91		1 day, 20:30:00	1.51	1.34			2 days, 20:30:45	1.48	1.28		1 day, 20:30:45	1.12	0.97			2 days, 20:31:30	1.67	1.2		1 day, 20:31:30	1.67	1.19			2 days, 20:27:00	1.76	1.26		1 day, 20:27:00	1.69	1.21			2 days, 20:27:45	1.86	1.33		1 day, 20:27:45	1.94	1.4			2 days, 20:28:30	1.83	1.31
	2 days, 20:35:15	1.16	0.91		1 day, 20:35:15	1.48	1.2			2 days, 20:36:00	1.39	1.21		1 day, 20:36:00	1.19	0.99			2 days, 20:36:45	1.52	1.11		1 day, 20:36:45	1.71	1.2			2 days, 20:32:15	1.86	1.33		1 day, 20:32:15	1.78	1.27			2 days, 20:33:00	1.85	1.35		1 day, 20:33:00	2.14	1.59			2 days, 20:33:45	2	1.41
	2 days, 20:40:30	1.07	0.8		1 day, 20:40:30	1.13	0.92			2 days, 20:41:15	1.42	1.2		1 day, 20:41:15	1.22	0.99			2 days, 20:42:00	1.51	1.06		1 day, 20:42:00	1.58	1.1			2 days, 20:37:30	1.92	1.4		1 day, 20:37:30	1.6	1.09			2 days, 20:38:15	2.06	1.51		1 day, 20:38:15	2.04	1.51			2 days, 20:39:00	1.77	1.27
	2 days, 20:45:45	1.08	0.85		1 day, 20:45:45	1.13	0.93			2 days, 20:46:30	1.43	1.2		1 day, 20:46:30	1.25	1.04			2 days, 20:47:15	1.55	1.12		1 day, 20:47:15	1.58	1.12			2 days, 20:42:45	1.86	1.32		1 day, 20:42:45	1.66	1.16			2 days, 20:43:30	2.06	1.49		1 day, 20:43:30	1.93	1.42			2 days, 20:44:15	1.67	1.19
	2 days, 20:51:00	1.16	0.91		1 day, 20:51:00	1.16	0.9			2 days, 20:51:45	1.19	0.97		1 day, 20:51:45	1.27	1.06			2 days, 20:52:30	1.52	1.08		1 day, 20:52:30	1.65	1.15			2 days, 20:48:00	1.86	1.33		1 day, 20:48:00	1.68	1.19			2 days, 20:48:45	1.94	1.39		1 day, 20:48:45	1.79	1.31			2 days, 20:49:30	1.82	1.28
	2 days, 20:56:15	1.2	0.91		1 day, 20:56:15	1.13	0.9			2 days, 20:57:00	1.25	0.99		1 day, 20:57:00	1.24	1.02			2 days, 20:57:45	1.55	1.11		1 day, 20:57:45	1.56	1.1			2 days, 20:53:15	2.07	1.46		1 day, 20:53:15	1.74	1.2			2 days, 20:54:00	1.79	1.26		1 day, 20:54:00	1.82	1.29			2 days, 20:54:45	1.98	1.48
9	2 days, 21:03:45	1.22	0.92	9	1 day, 21:03:45	1.12	0.92		9	2 days, 21:04:30	1.22	0.95	9	1 day, 21:04:30	1.19	0.99		9	2 days, 21:05:15	1.64	1.18	9	1 day, 21:05:15	1.64	1.15		9	2 days, 20:58:30	2.03	1.5	9	1 day, 20:58:30	1.77	1.26		9	2 days, 20:59:15	1.71	1.18	9	1 day, 20:59:15	1.75	1.27		9	2 days, 21:00:00	2.17	1.57	9
	2 days, 21:09:00	1.19	0.89		1 day, 21:09:00	1.07	0.89			2 days, 21:09:45	1.17	0.93		1 day, 21:09:45	1.22	1.01			2 days, 21:10:30	1.76	1.26		1 day, 21:10:30	1.67	1.18			2 days, 21:06:00	2.03	1.43		1 day, 21:06:00	1.77	1.27			2 days, 21:06:45	1.74	1.21		1 day, 21:06:45	1.93	1.39			2 days, 21:07:30	2.3	1.73
	2 days, 21:14:15	1.1	0.84		1 day, 21:14:15	1.08	0.89			2 days, 21:15:00	1.14	0.87		1 day, 21:15:00	1.22	1			2 days, 21:15:45	1.6	1.15		1 day, 21:15:45	1.55	1.08			2 days, 21:11:15	2.03	1.42		1 day, 21:11:15	1.62	1.16			2 days, 21:12:00	1.68	1.18		1 day, 21:12:00	1.78	1.31			2 days, 21:12:45	2.32	1.74
	2 days, 21:19:30	1.11	0.88		1 day, 21:19:30	1.16	0.89			2 days, 21:20:15	1.34	1.08		1 day, 21:20:15	1.19	0.96			2 days, 21:21:00	1.58	1.14		1 day, 21:21:00	1.74	1.21			2 days, 21:16:30	2.11	1.5		1 day, 21:16:30	1.54	1.09			2 days, 21:17:15	1.66	1.16		1 day, 21:17:15	1.76	1.27			2 days, 21:18:00	1.83	1.34
	2 days, 21:24:45	1.14	0.87		1 day, 21:24:45	1.19	0.96			2 days, 21:25:30	1.68	1.32		1 day, 21:25:30	1.54	1.3			2 days, 21:26:15	1.74	1.25		1 day, 21:26:15	1.65	1.15			2 days, 21:21:45	1.94	1.39		1 day, 21:21:45	1.62	1.13			2 days, 21:22:30	1.74	1.24		1 day, 21:22:30	1.81	1.28			2 days, 21:23:15	1.76	1.29
	2 days, 21:30:00	1.08	0.82		1 day, 21:30:00	1.16	0.91			2 days, 21:30:45	1.34	1.05		1 day, 21:30:45	1.24	1.03			2 days, 21:31:30	2	1.52		1 day, 21:31:30	1.67	1.21			2 days, 21:27:00	1.86	1.34		1 day, 21:27:00	1.6	1.13			2 days, 21:27:45	1.68	1.19		1 day, 21:27:45	1.73	1.25			2 days, 21:28:30	1.82	1.31
	2 days, 21:35:15	1.17	0.89		1 day, 21:35:15	1.13	0.86			2 days, 21:36:00	1.11	0.84		1 day, 21:36:00	1.11	0.88			2 days, 21:36:45	2.04	1.53		1 day, 21:36:45	1.55	1.06			2 days, 21:32:15	1.73	1.24		1 day, 21:32:15	1.89	1.38			2 days, 21:33:00	1.65	1.1		1 day, 21:33:00	1.64	1.17			2 days, 21:33:45	1.82	1.3
	2 days, 21:40:30	1.14	0.89		1 day, 21:40:30	1.1	0.86			2 days, 21:41:15	1.14	0.87		1 day, 21:41:15	1.22	1			2 days, 21:42:00	2.1	1.6		1 day, 21:42:00	1.59	1.13			2 days, 21:37:30	1.65	1.18		1 day, 21:37:30	2.04	1.49			2 days, 21:38:15	1.86	1.35		1 day, 21:38:15	1.68	1.19			2 days, 21:39:00	1.76	1.29
	2 days, 21:45:45	1.46	1.13		1 day, 21:45:45	1.16	0.93			2 days, 21:46:30	1.13	0.85		1 day, 21:46:30	1.18	0.93			2 days, 21:47:15	1.79	1.39		1 day, 21:47:15	1.52	1.07			2 days, 21:42:45	1.77	1.25		1 day, 21:42:45	1.99	1.48			2 days, 21:43:30	1.66	1.19		1 day, 21:43:30	1.85	1.32			2 days, 21:44:15	1.71	1.24
	2 days, 21:51:00	1.22	0.95		1 day, 21:51:00	1.01	0.77			2 days, 21:51:45	1.25	0.96		1 day, 21:51:45	1.13	0.93			2 days, 21:52:30	1.92	1.48		1 day, 21:52:30	1.56	1.11			2 days, 21:48:00	1.66	1.15		1 day, 21:48:00	1.9	1.4			2 days, 21:48:45	1.65	1.16		1 day, 21:48:45	1.74	1.21			2 days, 21:49:30	1.76	1.24
	2 days, 21:56:15	1.14	0.88		1 day, 21:56:15	1.4	1.12			2 days, 21:57:00	1.16	0.86		1 day, 21:57:00	1.5	1.22			2 days, 21:57:45	1.85	1.48		1 day, 21:57:45	1.59	1.12			2 days, 21:53:15	1.77	1.25		1 day, 21:53:15	1.74	1.31			2 days, 21:54:00	1.81	1.3		1 day, 21:54:00	1.65	1.18			2 days, 21:54:45	1.82	1.31
10	22:03:45	1.21	0.9	10	1 day, 22:03:45	1.08	0.85		10	22:04:30	1.81	1.43	10	1 day, 22:04:30	1.56	1.24		10	22:05:15	1.66	1.17	10	1 day, 22:05:15	1.74	1.25		10	21:58:30	1.68	1.18	10	1 day, 21:58:30	1.69	1.23		10	21:59:15	1.85	1.29	10	1 day, 21:59:15	2.06	1.49		10	22:00:00	1.95	1.41	10
	22:09:00	1.19	0.93		1 day, 22:09:00	1.08	0.87			22:09:45	1.9	1.52		1 day, 22:09:45	1.66	1.4			22:10:30	1.58	1.09		1 day, 22:10:30	1.68	1.22			22:06:00	1.59	1.13		1 day, 22:06:00	1.61	1.15			22:06:45	1.94	1.38		1 day, 22:06:45	2.02	1.49			22:07:30	2.28	1.66
	22:14:15	1.22	0.91		1 day, 22:14:15	1.14	0.88			22:15:00	1.79	1.42		1 day, 22:15:00	1.94	1.7			22:15:45	1.76	1.27		1 day, 22:15:45	1.98	1.42			22:11:15	1.65	1.14		1 day, 22:11:15	1.76	1.3			22:12:00	1.89	1.33		1 day, 22:12:00	1.88	1.36			22:12:45	1.96	1.43
	22:19:30	1.25	0.93		1 day, 22:19:30	1.1	0.87			22:20:15	1.73	1.41		1 day, 22:20:15	1.76	1.54			22:21:00	2.08	1.49		1 day, 22:21:00	1.91	1.36			22:16:30	1.98	1.43		1 day, 22:16:30	1.55	1.12			22:17:15	1.83	1.3		1 day, 22:17:15	2.02	1.45			22:18:00	1.99	1.49
	22:24:45	1.34	1.05		1 day, 22:24:45	1.07	0.81			22:25:30	1.88	1.49		1 day, 22:25:30	1.76	1.56			22:26:15	2.07	1.51		1 day, 22:26:15	1.73	1.26			22:21:45	2.07	1.52		1 day, 22:21:45	1.6	1.16			22:22:30	1.92	1.34		1 day, 22:22:30	1.96	1.4			22:23:15	1.9	1.39
	22:30:00	1.59	1.28		1 day, 22:30:00	1.08	0.81			22:30:45	1.88	1.5		1 day, 22:30:45	1.6	1.37			22:31:30	2.04	1.48		1 day, 22:31:30	1.84	1.39			22:27:00	1.97	1.47		1 day, 22:27:00	1.58	1.13			22:27:45	1.89	1.35		1 day, 22:27:45	1.81	1.28			22:28:30	1.82	1.33
	22:35:15	1.92	1.58		1 day, 22:35:15	1.08	0.81			22:36:00	1.77	1.4		1 day, 22:36:00	1.25	1.09			22:36:45	2.05	1.47		1 day, 22:36:45	1.71	1.25			22:32:15	1.75	1.27		1 day, 22:32:15	1.61	1.14			22:33:00	2.11	1.54		1 day, 22:33:00	1.79	1.23			22:33:45	1.81	1.3
	22:40:30	1.85	1.5		1 day, 22:40:30	1.04	0.79			22:41:15	1.71	1.34		1 day, 22:41:15	1.05	0.9			22:42:00	1.76	1.27		1 day, 22:42:00	1.74	1.26			22:37:30	1.71	1.22		1 day, 22:37:30	1.58	1.14			22:38:15	2.12	1.55		1 day, 22:38:15	1.83	1.27			22:39:00	1.96	1.44
	22:45:45	1.8	1.48		1 day, 22:45:45	1.16	0.88			22:46:30	1.51	1.15		1 day, 22:46:30	1.08	0.89			22:47:15	1.72	1.24		1 day, 22:47:15	1.59	1.14			22:42:45	1.66	1.2		1 day, 22:42:45	1.78	1.29			22:43:30	2.37	1.73		1 day, 22:43:30	1.74	1.23			22:44:15	1.9	1.38
	22:51:00	1.71	1.41		1 day, 22:51:00	1.16	0.87			22:51:45	1.21	0.9		1 day, 22:51:45	1.11	0.91			22:52:30	1.66	1.15		1 day, 22:52:30	1.62	1.15			22:48:00	1.66	1.18		1 day, 22:48:00	1.64	1.15			22:48:45	2.29	1.72		1 day, 22:48:45	1.8	1.26			22:49:30	1.79	1.3
	22:56:15	1.77	1.46		1 day, 22:56:15	1.19	0.9			22:57:00	1.18	0.87		1 day, 22:57:00	1.18	0.93			22:57:45	1.54	1.1		1 day, 22:57:45	1.54	1.11			22:53:15	1.66	1.2		1 day, 22:53:15	1.63	1.15			22:54:00	2.34	1.73		1 day, 22:54:00	1.68	1.18			22:54:45	1.84	1.33
11	23:03:45	1.6	1.35	11	1 day, 23:03:45	1.07	0.8		11	23:04:30	1.5	1.12	11	1 day, 23:04:30	1.25	1		11	23:05:15	1.56	1.07	11	1 day, 23:05:15	1.54	1.09		11	22:58:30	1.78	1.28	11	1 day, 22:58:30	1.69	1.18		11	22:59:15	2.29	1.72	11	1 day, 22:59:15	1.77	1.24		11	23:00:00	1.75	1.25	11
	23:09:00	1.89	1.59		1 day, 23:09:00	1.08	0.86			23:09:45	1.73	1.33		1 day, 23:09:45	1.17	0.97			23:10:30	1.62	1.16		1 day, 23:10:30	1.63	1.19			23:06:00	1.66	1.18		1 day, 23:06:00	1.55	1.1			23:06:45	2.09	1.5		1 day, 23:06:45	2.05	1.46			23:07:30	1.78	1.28
	23:14:15	1.79	1.53		1 day, 23:14:15	1.13	0.93			23:15:00	1.65	1.28		1 day, 23:15:00	1.23	0.99			23:15:45	1.65	1.17		1 day, 23:15:45	1.54	1.1			23:11:15	1.69	1.19		1 day, 23:11:15	1.45	1.02			23:12:00	1.98	1.42		1 day, 23:12:00	1.73	1.26			23:12:45	1.79	1.28
	23:19:30	1.47	1.21		1 day, 23:19:30	1.08	0.84			23:20:15	1.71	1.32		1 day, 23:20:15	1.19	0.97			23:21:00	1.73	1.23		1 day, 23:21:00	1.55	1.13			23:16:30	1.75	1.24		1 day, 23:16:30	1.54	1.11			23:17:15	1.94	1.37		1 day, 23:17:15	1.92	1.41			23:18:00	1.84	1.31
	23:24:45	1.21	0.99		1 day, 23:24:45	1.4	1.14			23:25:30	1.57	1.24		1 day, 23:25:30	1.13	0.91			23:26:15	1.83	1.35		1 day, 23:26:15	1.52	1.08			23:21:45	1.66	1.18		1 day, 23:21:45	1.54	1.12			23:22:30	1.84	1.29		1 day, 23:22:30	2.12	1.6			23:23:15	1.75	1.22
	23:30:00	1.19	0.91		1 day, 23:30:00	1.54	1.21			23:30:45	1.16	0.86		1 day, 23:30:45	1.22	1.02			23:31:30	1.74	1.25		1 day, 23:31:30	1.49	1.08			23:27:00	1.62	1.15		1 day, 23:27:00	1.52	1.09			23:27:45	1.77	1.27		1 day, 23:27:45	2.03	1.49			23:28:30	1.82	1.36
	23:35:15	1.16	0.9		1 day, 23:35:15	1.77	1.39			23:36:00	1.11	0.83		1 day, 23:36:00	1.43	1.18			23:36:45	1.61	1.13		1 day, 23:36:45	1.52	1.07			23:32:15	1.87	1.39		1 day, 23:32:15	1.46	1.06			23:33:00	1.87	1.36		1 day, 23:33:00	1.82	1.34			23:33:45	1.84	1.34
	23:40:30	1.18	0.89		1 day, 23:40:30	1.68	1.37			23:41:15	1.14	0.83		1 day, 23:41:15	1.11	0.9			23:42:00	1.62	1.14		1 day, 23:42:00	1.43	1.02			23:37:30	1.97	1.47		1 day, 23:37:30	1.49	1.06			23:38:15	1.77	1.23		1 day, 23:38:15	1.97	1.41			23:39:00	1.72	1.22
	23:45:45	1.1	0.83		1 day, 23:45:45	1.63	1.34			23:46:30	1.16	0.85		1 day, 23:46:30	1.14	0.93			23:47:15	1.68	1.18		1 day, 23:47:15	1.55	1.11			23:42:45	2.2	1.66		1 day, 23:42:45	1.59	1.16			23:43:30	1.8	1.28		1 day, 23:43:30	1.98	1.46			23:44:15	1.72	1.23
	23:51:00	1.05	0.82		1 day, 23:51:00	1.48	1.22			23:51:45	1.18	0.83		1 day, 23:51:45	1.11	0.89			23:52:30	1.67	1.16		1 day, 23:52:30	1.58	1.14			23:48:00	1.93	1.47		1 day, 23:48:00	1.62	1.17			23:48:45	1.87	1.33		1 day, 23:48:45	2.08	1.53			23:49:30	1.66	1.18
	23:56:15	1.11	0.85		1 day, 23:56:15	1.42	1.13			23:57:00	1.18	0.86		1 day, 23:57:00	1.05	0.82			23:57:45	1.67	1.18		1 day, 23:57:45	1.55	1.09			23:53:15	2.08	1.64		1 day, 23:53:15	1.47	1.06			23:54:00	1.9	1.35		1 day, 23:54:00	1.82	1.32			23:54:45	1.76	1.27
12	1 day, 0:03:45	1.18	0.89	12	2 days, 0:03:45	1.51	1.16		12	1 day, 0:04:30	1.16	0.84	12	2 days, 0:04:30	1.28	1.01		12	1 day, 0:05:15	1.68	1.18	12	2 days, 0:05:15	1.54	1.09		12	23:58:30	2.1	1.68	12	1 day, 23:58:30	1.56	1.13		12	23:59:15	1.92	1.37	12	1 day, 23:59:15	1.8	1.3		12	1 day, 0:00:00	1.79	1.3	12
	1 day, 0:09:00	1.08	0.86		2 days, 0:09:00	1.39	1.1			1 day, 0:09:45	1.21	0.88		2 days, 0:09:45	1.2	0.92			1 day, 0:10:30	1.65	1.21		2 days, 0:10:30	2	1.45			1 day, 0:06:00	2.07	1.58		2 days, 0:06:00	1.56	1.1			1 day, 0:06:45	1.93	1.39		2 days, 0:06:45	1.8	1.27			1 day, 0:07:30	1.79	1.31
	1 day, 0:14:15	1.07	0.82		2 days, 0:14:15	1.08	0.83			1 day, 0:15:00	1.21	0.89		2 days, 0:15:00	1.2	0.97			1 day, 0:15:45	1.59	1.13		2 days, 0:15:45	2.31	1.68			1 day, 0:11:15	1.81	1.36		2 days, 0:11:15	1.56	1.12			1 day, 0:12:00	1.76	1.29		2 days, 0:12:00	1.76	1.23			1 day, 0:12:45	1.75	1.29
	1 day, 0:19:30	1.01	0.78		2 days, 0:19:30	1.07	0.82			1 day, 0:20:15	1.57	1.18		2 days, 0:20:15	1.16	0.91			1 day, 0:21:00	1.55	1.1		2 days, 0:21:00	2.21	1.66			1 day, 0:16:30	1.72	1.25		2 days, 0:16:30	1.76	1.29			1 day, 0:17:15	1.75	1.25		2 days, 0:17:15	1.69	1.18			1 day, 0:18:00	1.73	1.24
	1 day, 0:24:45	0.98	0.72		2 days, 0:24:45	1.13	0.86			1 day, 0:25:30	1.91	1.42		2 days, 0:25:30	1.14	0.92			1 day, 0:26:15	1.52	1.06		2 days, 0:26:15	1.97	1.49			1 day, 0:21:45	1.72	1.25		2 days, 0:21:45	2.09	1.52			1 day, 0:22:30	1.75	1.25		2 days, 0:22:30	1.69	1.2			1 day, 0:23:15	1.64	1.2
	1 day, 0:30:00	1.04	0.8		2 days, 0:30:00	1.13	0.86			1 day, 0:30:45	1.94	1.51		2 days, 0:30:45	1.13	0.9			1 day, 0:31:30	1.52	1.07		2 days, 0:31:30	1.93	1.47			1 day, 0:27:00	1.7	1.24		2 days, 0:27:00	2.12	1.59			1 day, 0:27:45	1.73	1.22		2 days, 0:27:45	1.71	1.22			1 day, 0:28:30	1.93	1.39
	1 day, 0:35:15	1.07	0.8		2 days, 0:35:15	1.08	0.8			1 day, 0:36:00	1.92	1.54		2 days, 0:36:00	1.19	0.95			1 day, 0:36:45	1.59	1.12		2 days, 0:36:45	1.91	1.41			1 day, 0:32:15	1.69	1.23		2 days, 0:32:15	2.14	1.6			1 day, 0:33:00	1.79	1.3		2 days, 0:33:00	1.8	1.29			1 day, 0:33:45	2.1	1.61
	1 day, 0:40:30	1.05	0.81		2 days, 0:40:30	1.16	0.88			1 day, 0:41:15	1.88	1.56		2 days, 0:41:15	1.14	0.91			1 day, 0:42:00	1.7	1.23		2 days, 0:42:00	1.82	1.33			1 day, 0:37:30	1.67	1.17		2 days, 0:37:30	1.99	1.48			1 day, 0:38:15	1.81	1.27		2 days, 0:38:15	1.76	1.26			1 day, 0:39:00	2.26	1.69
	1 day, 0:45:45	1.11	0.88		2 days, 0:45:45	1.08	0.82			1 day, 0:46:30	1.8	1.47		2 days, 0:46:30	1.11	0.9			1 day, 0:47:15	1.58	1.13		2 days, 0:47:15	1.66	1.2			1 day, 0:42:45	1.66	1.22		2 days, 0:42:45	1.91	1.4			1 day, 0:43:30	1.76	1.26		2 days, 0:43:30	1.74	1.23			1 day, 0:44:15	2.3	1.73
	1 day, 0:51:00	1.08	0.85		2 days, 0:51:00	1.05	0.79			1 day, 0:51:45	1.74	1.43		2 days, 0:51:45	1.39	1.12			1 day, 0:52:30	1.62	1.15		2 days, 0:52:30	1.54	1.09			1 day, 0:48:00	1.64	1.19		2 days, 0:48:00	1.87	1.36			1 day, 0:48:45	1.78	1.28		2 days, 0:48:45	1.72	1.22			1 day, 0:49:30	2.28	1.75
	1 day, 0:56:15	1.08	0.83		2 days, 0:56:15	1.08	0.78			1 day, 0:57:00	1.71	1.37		2 days, 0:57:00	1.49	1.21			1 day, 0:57:45	1.53	1.06		2 days, 0:57:45	1.65	1.19			1 day, 0:53:15	1.58	1.16		2 days, 0:53:15	1.84	1.31			1 day, 0:54:00	1.81	1.34		2 days, 0:54:00	1.86	1.31			1 day, 0:54:45	2.14	1.61
13	1 day, 1:03:45	1.25	1.01	13	2 days, 1:03:45	1.08	0.79		13	1 day, 1:04:30	1.74	1.39	13	2 days, 1:04:30	1.84	1.46		13	1 day, 1:05:15	2.06	1.51	13	2 days, 1:05:15	1.57	1.09		13	1 day, 0:58:30	1.59	1.11	13	2 days, 0:58:30	1.61	1.15		13	1 day, 0:59:15	2.08	1.51	13	2 days, 0:59:15	1.83	1.3		13	1 day, 1:00:00	2.1	1.53	13
	1 day, 1:09:00	1.66	1.31		2 days, 1:09:00	1.04	0.76			1 day, 1:09:45	1.66	1.27		2 days, 1:09:45	1.63	1.31			1 day, 1:10:30	1.85	1.31		2 days, 1:10:30	1.55	1.09			1 day, 1:06:00	1.59	1.14		2 days, 1:06:00	1.67	1.18			1 day, 1:06:45	2.22	1.7		2 days, 1:06:45	1.98	1.4			1 day, 1:07:30	1.9	1.39
	1 day, 1:14:15	1.57	1.26		2 days, 1:14:15	1.11	0.82			1 day, 1:15:00	1.51	1.14		2 days, 1:15:00	1.51	1.26			1 day, 1:15:45	1.97	1.4		2 days, 1:15:45	1.59	1.13			1 day, 1:11:15	1.64	1.17		2 days, 1:11:15	1.59	1.13			1 day, 1:12:00	2.23	1.65		2 days, 1:12:00	1.98	1.45			1 day, 1:12:45	1.86	1.33
	1 day, 1:19:30	1.66	1.32		2 days, 1:19:30	1.13	0.84			1 day, 1:20:15	1.21	0.9		2 days, 1:20:15	1.28	1.03			1 day, 1:21:00	2	1.43		2 days, 1:21:00	1.52	1.06			1 day, 1:16:30	1.61	1.14		2 days, 1:16:30	1.64	1.17			1 day, 1:17:15	2.37	1.83		2 days, 1:17:15	2.04	1.51			1 day, 1:18:00	1.84	1.31
	1 day, 1:24:45	1.59	1.25		2 days, 1:24:45	1.08	0.81			1 day, 1:25:30	1.16	0.82		2 days, 1:25:30	1.08	0.84			1 day, 1:26:15	1.86	1.34		2 days, 1:26:15	1.57	1.1			1 day, 1:21:45	1.67	1.18		2 days, 1:21:45	1.59	1.14			1 day, 1:22:30	2.14	1.62		2 days, 1:22:30	2	1.52			1 day, 1:23:15	1.78	1.27
	1 day, 1:30:00	1.22	0.94		2 days, 1:30:00	1.04	0.78			1 day, 1:30:45	1.13	0.83		2 days, 1:30:45	1.11	0.84			1 day, 1:31:30	1.77	1.26		2 days, 1:31:30	1.52	1.08			1 day, 1:27:00	1.64	1.14		2 days, 1:27:00	1.74	1.24			1 day, 1:27:45	2.07	1.51		2 days, 1:27:45	1.86	1.43			1 day, 1:28:30	1.76	1.25
	1 day, 1:35:15	1.1	0.82		2 days, 1:35:15	1.34	1.05			1 day, 1:36:00	1.23	0.89		2 days, 1:36:00	1.11	0.84			1 day, 1:36:45	1.71	1.2		2 days, 1:36:45	1.91	1.44			1 day, 1:32:15	1.58	1.12		2 days, 1:32:15	1.64	1.16			1 day, 1:33:00	1.87	1.38		2 days, 1:33:00	1.72	1.27			1 day, 1:33:45	1.9	1.37
	1 day, 1:40:30	1.08	0.8		2 days, 1:40:30	1.74	1.35			1 day, 1:41:15	1.14	0.81		2 days, 1:41:15	1.17	0.87			1 day, 1:42:00	1.62	1.16		2 days, 1:42:00	1.94	1.42			1 day, 1:37:30	1.65	1.18		2 days, 1:37:30	1.56	1.11			1 day, 1:38:15	2.07	1.53		2 days, 1:38:15	1.78	1.3			1 day, 1:39:00	1.73	1.25
	1 day, 1:45:45	1.11	0.81		2 days, 1:45:45	1.54	1.21			1 day, 1:46:30	1.3	0.97		2 days, 1:46:30	1.2	0.9			1 day, 1:47:15	1.54	1.09		2 days, 1:47:15	2.07	1.64			1 day, 1:42:45	1.87	1.36		2 days, 1:42:45	1.61	1.14			1 day, 1:43:30	1.88	1.37		2 days, 1:43:30	1.83	1.31			1 day, 1:44:15	1.72	1.24
	1 day, 1:51:00	1.14	0.86		2 days, 1:51:00	1.51	1.22			1 day, 1:51:45	1.51	1.12		2 days, 1:51:45	1.11	0.83			1 day, 1:52:30	1.59	1.14		2 days, 1:52:30	2.09	1.62			1 day, 1:48:00	2.14	1.59		2 days, 1:48:00	1.52	1.07			1 day, 1:48:45	1.9	1.36		2 days, 1:48:45	2	1.44			1 day, 1:49:30	1.66	1.21
	1 day, 1:56:15	1.13	0.83		2 days, 1:56:15	1.23	0.94			1 day, 1:57:00	1.86	1.43		2 days, 1:57:00	1.08	0.77			1 day, 1:57:45	1.8	1.29		2 days, 1:57:45	1.9	1.46			1 day, 1:53:15	1.99	1.49		2 days, 1:53:15	1.58	1.12			1 day, 1:54:00	2.06	1.52		2 days, 1:54:00	1.91	1.4			1 day, 1:54:45	1.76	1.28
14	1 day, 2:03:45	1.72	1.31	14	2 days, 2:03:45	1.19	0.92		14	1 day, 2:04:30	1.74	1.39	14	2 days, 2:04:30	1.22	0.93		14	1 day, 2:05:15	1.66	1.19	14	2 days, 2:05:15	1.72	1.27		14	1 day, 1:58:30	2.05	1.51	14	2 days, 1:58:30	1.56	1.1		14	1 day, 1:59:15	1.84	1.32	14	2 days, 1:59:15	1.72	1.26		14	1 day, 2:00:00	1.69	1.21	14
	1 day, 2:09:00	1.83	1.43		2 days, 2:09:00	1.11	0.82			1 day, 2:09:45	1.69	1.38		2 days, 2:09:45	1.17	0.87			1 day, 2:10:30	1.56	1.1		2 days, 2:10:30	1.66	1.16			1 day, 2:06:00	2.16	1.65		2 days, 2:06:00	1.62	1.15			1 day, 2:06:45	1.79	1.27		2 days, 2:06:45	1.71	1.29			1 day, 2:07:30	1.75	1.25
	1 day, 2:14:15	1.75	1.42		2 days, 2:14:15	1.19	0.91			1 day, 2:15:00	1.6	1.26		2 days, 2:15:00	1.36	1.04			1 day, 2:15:45	1.59	1.11		2 days, 2:15:45	1.63	1.17			1 day, 2:11:15	1.85	1.37		2 days, 2:11:15	1.62	1.15			1 day, 2:12:00	1.7	1.23		2 days, 2:12:00	1.77	1.32			1 day, 2:12:45	1.69	1.2
	1 day, 2:19:30	1.94	1.68		2 days, 2:19:30	1.07	0.81			1 day, 2:20:15	1.36	1.08		2 days, 2:20:15	1.2	0.91			1 day, 2:21:00	1.51	1.06		2 days, 2:21:00	1.57	1.12			1 day, 2:16:30	1.72	1.24		2 days, 2:16:30	1.59	1.14			1 day, 2:17:15	1.77	1.27		2 days, 2:17:15	1.73	1.33			1 day, 2:18:00	1.78	1.25
	1 day, 2:24:45	1.71	1.46		2 days, 2:24:45	1.08	0.81			1 day, 2:25:30	1.13	0.87		2 days, 2:25:30	1.43	1.09			1 day, 2:26:15	16.36	54.76		2 days, 2:26:15	1.57	1.09			1 day, 2:21:45	1.69	1.2		2 days, 2:21:45	1.55	1.1			1 day, 2:22:30	1.79	1.29		2 days, 2:22:30	1.75	1.34			1 day, 2:23:15	1.81	1.29
	1 day, 2:30:00				2 days, 2:30:00	1.1	0.82			1 day, 2:30:45				2 days, 2:30:45	1.43	1.12			1 day, 2:31:30				2 days, 2:31:30	1.61	1.14							2 days, 2:27:00	1.64	1.18							2 days, 2:27:45	1.71	1.28
	1 day, 2:35:15				2 days, 2:35:15	1.1	0.82			1 day, 2:36:00				2 days, 2:36:00	1.66	1.3			1 day, 2:36:45				2 days, 2:36:45	1.63	1.18							2 days, 2:32:15	1.88	1.4							2 days, 2:33:00	1.88	1.42
	1 day, 2:40:30				2 days, 2:40:30	1.07	0.81			1 day, 2:41:15				2 days, 2:41:15	1.75	1.46			1 day, 2:42:00				2 days, 2:42:00	1.51	1.09							2 days, 2:37:30	2.08	1.54							2 days, 2:38:15	1.76	1.3
	1 day, 2:45:45				2 days, 2:45:45	1.05	0.79			1 day, 2:46:30				2 days, 2:46:30	1.72	1.47			1 day, 2:47:15				2 days, 2:47:15	1.54	1.12							2 days, 2:42:45	1.93	1.47							2 days, 2:43:30	1.76	1.32
	1 day, 2:51:00	1.62	1.46		2 days, 2:51:00	1.05	0.81			1 day, 2:51:45	1.07	0.89		2 days, 2:51:45	1.39	1.18			1 day, 2:52:30	1.39	1.13		2 days, 2:52:30	1.68	1.28							2 days, 2:48:00	1.97	1.52							2 days, 2:48:45	2.09	1.58
	1 day, 2:56:15	1.31	1.14		2 days, 2:56:15	1.1	0.82			1 day, 2:57:00	1.16	0.89		2 days, 2:57:00	1.14	0.97			1 day, 2:57:45	1.57	1.2		2 days, 2:57:45	1.57	1.11			1 day, 2:53:15	1.25	1.07		2 days, 2:53:15	1.82	1.38			1 day, 2:54:00	1.68	1.43		2 days, 2:54:00	1.97	1.49			1 day, 2:54:45	1.52	1.38
15	1 day, 3:03:45	1.25	1.05	15	2 days, 3:03:45	1.08	0.8		15	1 day, 3:04:30	1.11	0.85	15	2 days, 3:04:30	1.04	0.86		15	1 day, 3:05:15	1.63	1.21	15	2 days, 3:05:15	1.6	1.15		15	1 day, 2:58:30	1.4	1.08	15	2 days, 2:58:30	1.67	1.22		15	1 day, 2:59:15	1.96	1.55	15	2 days, 2:59:15	2.12	1.59		15	1 day, 3:00:00	1.69	1.39	15
	1 day, 3:09:00	1.25	1.03		2 days, 3:09:00	1.04	0.79			1 day, 3:09:45	1.11	0.83		2 days, 3:09:45	1.13	0.93			1 day, 3:10:30	1.68	1.21		2 days, 3:10:30	1.88	1.4			1 day, 3:06:00	1.49	1.13		2 days, 3:06:00	1.82	1.32			1 day, 3:06:45	2.08	1.58		2 days, 3:06:45	2.08	1.54			1 day, 3:07:30	1.64	1.33
	1 day, 3:14:15	1.22	0.98		2 days, 3:14:15	1.07	0.79			1 day, 3:15:00	1.13	0.82		2 days, 3:15:00	1.16	0.93			1 day, 3:15:45	1.66	1.22		2 days, 3:15:45	1.9	1.43			1 day, 3:11:15	1.45	1.07		2 days, 3:11:15	1.68	1.23			1 day, 3:12:00	2.02	1.53		2 days, 3:12:00	2	1.46			1 day, 3:12:45	1.75	1.38
	1 day, 3:19:30	1.19	0.96		2 days, 3:19:30	1.05	0.79			1 day, 3:20:15	1.04	0.78		2 days, 3:20:15	1.16	0.92			1 day, 3:21:00	1.99	1.5		2 days, 3:21:00	1.84	1.39			1 day, 3:16:30	1.63	1.19		2 days, 3:16:30	1.65	1.18			1 day, 3:17:15	1.84	1.36		2 days, 3:17:15	1.88	1.31			1 day, 3:18:00	1.73	1.32
	1 day, 3:24:45	1.16	0.95		2 days, 3:24:45	1.11	0.83			1 day, 3:25:30	1.22	0.9		2 days, 3:25:30	1.13	0.88			1 day, 3:26:15	2.05	1.51		2 days, 3:26:15	1.75	1.3			1 day, 3:21:45	1.6	1.14		2 days, 3:21:45	1.63	1.17			1 day, 3:22:30	1.76	1.28		2 days, 3:22:30	1.82	1.29			1 day, 3:23:15	1.99	1.51
	1 day, 3:30:00	1.11	0.91		2 days, 3:30:00	1.22	0.9			1 day, 3:30:45	1.07	0.8		2 days, 3:30:45	1.19	0.96			1 day, 3:31:30	1.89	1.4		2 days, 3:31:30	1.55	1.13			1 day, 3:27:00	1.75	1.27		2 days, 3:27:00	1.7	1.21			1 day, 3:27:45	1.79	1.32		2 days, 3:27:45	1.76	1.24			1 day, 3:28:30	2.14	1.69
	1 day, 3:35:15	1.1	0.91		2 days, 3:35:15	1.31	1.05			1 day, 3:36:00	1.01	0.74		2 days, 3:36:00	1.16	0.92			1 day, 3:36:45	2.16	1.6		2 days, 3:36:45	1.55	1.11			1 day, 3:32:15	1.61	1.19		2 days, 3:32:15	1.64	1.16			1 day, 3:33:00	1.78	1.32		2 days, 3:33:00	1.73	1.23			1 day, 3:33:45	2.37	1.9
	1 day, 3:40:30	1.1	0.9		2 days, 3:40:30	1.4	1.12			1 day, 3:41:15	1.1	0.82		2 days, 3:41:15	1.14	0.9			1 day, 3:42:00	1.78	1.27		2 days, 3:42:00	1.55	1.15			1 day, 3:37:30	1.58	1.12		2 days, 3:37:30	1.59	1.13			1 day, 3:38:15	1.79	1.31		2 days, 3:38:15	1.79	1.26			1 day, 3:39:00	2.25	1.78
	1 day, 3:45:45	1.11	0.91		2 days, 3:45:45	1.05	0.79			1 day, 3:46:30	1.16	0.84		2 days, 3:46:30	1.24	0.96			1 day, 3:47:15	1.65	1.18		2 days, 3:47:15	1.64	1.18			1 day, 3:42:45	1.76	1.3		2 days, 3:42:45	1.59	1.16			1 day, 3:43:30	1.64	1.18		2 days, 3:43:30	1.82	1.32			1 day, 3:44:15	2.2	1.75
	1 day, 3:51:00	1.16	0.94		2 days, 3:51:00	1.08	0.82			1 day, 3:51:45	1.58	1.18		2 days, 3:51:45	1.14	0.88			1 day, 3:52:30	1.68	1.22		2 days, 3:52:30	1.51	1.07			1 day, 3:48:00	1.81	1.35		2 days, 3:48:00	1.62	1.14			1 day, 3:48:45	1.79	1.32		2 days, 3:48:45	1.71	1.2			1 day, 3:49:30	2.04	1.51
	1 day, 3:56:15	1.1	0.87		2 days, 3:56:15	1.05	0.8			1 day, 3:57:00	1.55	1.18		2 days, 3:57:00	1.05	0.82			1 day, 3:57:45	1.63	1.14		2 days, 3:57:45	1.51	1.07			1 day, 3:53:15	1.7	1.22		2 days, 3:53:15	1.67	1.17			1 day, 3:54:00	1.78	1.27		2 days, 3:54:00	1.83	1.3			1 day, 3:54:45	1.97	1.46
16	1 day, 4:03:45	1.07	0.87	16	2 days, 4:03:45	1.11	0.84		16	1 day, 4:04:30	1.6	1.22	16	2 days, 4:04:30	1.33	1.09		16	1 day, 4:05:15	1.62	1.13	16	2 days, 4:05:15	1.52	1.07		16	1 day, 3:58:30	1.49	1.05	16	2 days, 3:58:30	1.67	1.19		16	1 day, 3:59:15	1.8	1.31	16	2 days, 3:59:15	1.77	1.27		16	1 day, 4:00:00	1.9	1.37	16
	1 day, 4:09:00	1.13	0.94		2 days, 4:09:00	1.13	0.83			1 day, 4:09:45	1.48	1.14		2 days, 4:09:45	1.3	1.05			1 day, 4:10:30	1.67	1.18		2 days, 4:10:30	1.61	1.17			1 day, 4:06:00	1.46	1.05		2 days, 4:06:00	1.5	1.08			1 day, 4:06:45	1.84	1.33		2 days, 4:06:45	1.7	1.22			1 day, 4:07:30	1.84	1.33
	1 day, 4:14:15	1.08	0.87		2 days, 4:14:15	1.04	0.77			1 day, 4:15:00	1.65	1.24		2 days, 4:15:00	1.13	0.9			1 day, 4:15:45	1.65	1.16		2 days, 4:15:45	2	1.5			1 day, 4:11:15	1.6	1.14		2 days, 4:11:15	1.52	1.08			1 day, 4:12:00	2.02	1.46		2 days, 4:12:00	1.98	1.44			1 day, 4:12:45	1.93	1.37
	1 day, 4:19:30	1.1	0.91		2 days, 4:19:30	1.05	0.79			1 day, 4:20:15	1.51	1.14		2 days, 4:20:15	1.17	0.9			1 day, 4:21:00	1.58	1.11		2 days, 4:21:00	1.75	1.3			1 day, 4:16:30	1.57	1.1		2 days, 4:16:30	1.56	1.12			1 day, 4:17:15	1.88	1.34		2 days, 4:17:15	1.97	1.45			1 day, 4:18:00	1.84	1.32
	1 day, 4:24:45	1.42	1.2		2 days, 4:24:45	1.1	0.85			1 day, 4:25:30	1.19	0.89		2 days, 4:25:30	1.2	0.96			1 day, 4:26:15	1.62	1.15		2 days, 4:26:15	1.64	1.23			1 day, 4:21:45	1.66	1.2		2 days, 4:21:45	1.53	1.09			1 day, 4:22:30	1.82	1.34		2 days, 4:22:30	2.05	1.5			1 day, 4:23:15	1.84	1.35
	1 day, 4:30:00	1.14	0.94		2 days, 4:30:00	1.1	0.81			1 day, 4:30:45	1.07	0.78		2 days, 4:30:45	1.16	0.89			1 day, 4:31:30	1.64	1.16		2 days, 4:31:30	1.61	1.19			1 day, 4:27:00	1.6	1.15		2 days, 4:27:00	1.52	1.09			1 day, 4:27:45	1.82	1.36		2 days, 4:27:45	1.99	1.47			1 day, 4:28:30	1.82	1.32
	1 day, 4:35:15	1.05	0.85		2 days, 4:35:15	1.28	0.98			1 day, 4:36:00	1.11	0.8		2 days, 4:36:00	1.27	1.01			1 day, 4:36:45	1.74	1.22		2 days, 4:36:45	1.69	1.26			1 day, 4:32:15	1.63	1.17		2 days, 4:32:15	1.79	1.32			1 day, 4:33:00	1.85	1.39		2 days, 4:33:00	1.73	1.24			1 day, 4:33:45	1.88	1.33
	1 day, 4:40:30	1.08	0.86		2 days, 4:40:30	1.56	1.2			1 day, 4:41:15	1.17	0.83		2 days, 4:41:15	1.11	0.87			1 day, 4:42:00	1.62	1.14		2 days, 4:42:00	1.49	1.07			1 day, 4:37:30	1.63	1.15		2 days, 4:37:30	1.84	1.39			1 day, 4:38:15	1.78	1.25		2 days, 4:38:15	1.88	1.35			1 day, 4:39:00	1.88	1.33
	1 day, 4:45:45	1.13	0.92		2 days, 4:45:45	1.91	1.46			1 day, 4:46:30	1.28	0.95		2 days, 4:46:30	1.08	0.86			1 day, 4:47:15	1.76	1.23		2 days, 4:47:15	1.54	1.12			1 day, 4:42:45	1.67	1.17		2 days, 4:42:45	1.96	1.51			1 day, 4:43:30	1.73	1.26		2 days, 4:43:30	1.96	1.38			1 day, 4:44:15	1.84	1.3
	1 day, 4:51:00	1.11	0.9		2 days, 4:51:00	1.83	1.47			1 day, 4:51:45	1.08	0.77		2 days, 4:51:45	1.2	0.95			1 day, 4:52:30	1.5	1.05		2 days, 4:52:30	1.6	1.14			1 day, 4:48:00	1.63	1.14		2 days, 4:48:00	1.78	1.34			1 day, 4:48:45	1.82	1.34		2 days, 4:48:45	1.94	1.43			1 day, 4:49:30	1.78	1.3
	1 day, 4:56:15	1.05	0.85		2 days, 4:56:15	1.78	1.42			1 day, 4:57:00	1.13	0.81		2 days, 4:57:00	1.16	0.89			1 day, 4:57:45	1.56	1.1		2 days, 4:57:45	1.62	1.15			1 day, 4:53:15	1.57	1.11		2 days, 4:53:15	1.7	1.26			1 day, 4:54:00	2.05	1.55		2 days, 4:54:00	1.94	1.38			1 day, 4:54:45	1.85	1.33
17	1 day, 5:03:45	1.11	0.88	17	2 days, 5:03:45	1.77	1.45		17	1 day, 5:04:30	1.19	0.84	17	2 days, 5:04:30	1.19	0.94		17	1 day, 5:05:15	1.74	1.27	17	2 days, 5:05:15	1.62	1.18		17	1 day, 4:58:30	1.61	1.15	17	2 days, 4:58:30	1.7	1.25		17	1 day, 4:59:15	2.08	1.59	17	2 days, 4:59:15	1.99	1.4		17	1 day, 5:00:00	1.79	1.28	17
	1 day, 5:09:00	1.4	1.15		2 days, 5:09:00	1.59	1.35			1 day, 5:09:45	1.31	0.97		2 days, 5:09:45	0.99	0.79			1 day, 5:10:30	1.83	1.32		2 days, 5:10:30	1.57	1.17			1 day, 5:06:00	2.14	1.6		2 days, 5:06:00	1.66	1.19			1 day, 5:06:45	1.84	1.34		2 days, 5:06:45	1.85	1.27			1 day, 5:07:30	1.85	1.32
	1 day, 5:14:15	1.62	1.37		2 days, 5:14:15	1.68	1.48			1 day, 5:15:00	1.62	1.2		2 days, 5:15:00	0.99	0.76			1 day, 5:15:45	2.04	1.5		2 days, 5:15:45	1.54	1.11			1 day, 5:11:15	2.04	1.51		2 days, 5:11:15	1.63	1.18			1 day, 5:12:00	1.77	1.31		2 days, 5:12:00	1.78	1.28			1 day, 5:12:45	1.84	1.3
	1 day, 5:19:30	1.77	1.46		2 days, 5:19:30	1.77	1.56			1 day, 5:20:15	1.71	1.28		2 days, 5:20:15	1.07	0.81			1 day, 5:21:00	1.83	1.31		2 days, 5:21:00	1.49	1.07			1 day, 5:16:30	2.22	1.68		2 days, 5:16:30	1.64	1.18			1 day, 5:17:15	1.82	1.33		2 days, 5:17:15	1.76	1.27			1 day, 5:18:00	1.84	1.32
	1 day, 5:24:45	1.75	1.44		2 days, 5:24:45	1.71	1.51			1 day, 5:25:30	1.66	1.25		2 days, 5:25:30	1.1	0.81			1 day, 5:26:15	2	1.42		2 days, 5:26:15	1.75	1.3			1 day, 5:21:45	2.26	1.72		2 days, 5:21:45	1.64	1.17			1 day, 5:22:30	2.04	1.49		2 days, 5:22:30	1.76	1.25			1 day, 5:23:15	1.72	1.22
	1 day, 5:30:00	1.84	1.5		2 days, 5:30:00	1.83	1.69			1 day, 5:30:45	1.62	1.23		2 days, 5:30:45	1.13	0.86			1 day, 5:31:30	2.12	1.53		2 days, 5:31:30	1.84	1.39			1 day, 5:27:00	2.02	1.58		2 days, 5:27:00	1.69	1.22			1 day, 5:27:45	1.87	1.41		2 days, 5:27:45	1.76	1.23			1 day, 5:28:30	1.79	1.28
	1 day, 5:35:15	1.68	1.29		2 days, 5:35:15	1.72	1.53			1 day, 5:36:00	1.62	1.23		2 days, 5:36:00	1.28	0.95			1 day, 5:36:45	2.12	1.53		2 days, 5:36:45	2.04	1.48			1 day, 5:32:15	2.17	1.66		2 days, 5:32:15	1.76	1.3			1 day, 5:33:00	1.74	1.3		2 days, 5:33:00	1.79	1.27			1 day, 5:33:45	1.9	1.38
	1 day, 5:40:30	1.68	1.43		2 days, 5:40:30	1.71	1.47			1 day, 5:41:15	1.37	1.02		2 days, 5:41:15	1.63	1.2			1 day, 5:42:00	1.91	1.37		2 days, 5:42:00	2.17	1.58			1 day, 5:37:30	1.81	1.36		2 days, 5:37:30	1.71	1.22			1 day, 5:38:15	1.84	1.38		2 days, 5:38:15	1.68	1.18			1 day, 5:39:00	1.87	1.35
	1 day, 5:45:45	1.77	1.54		2 days, 5:45:45	1.74	1.53			1 day, 5:46:30	1.16	0.83		2 days, 5:46:30	1.92	1.6			1 day, 5:47:15	1.89	1.34		2 days, 5:47:15	2.05	1.57			1 day, 5:42:45	1.84	1.38		2 days, 5:42:45	1.72	1.21			1 day, 5:43:30	1.84	1.39		2 days, 5:43:30	1.82	1.27			1 day, 5:44:15	1.81	1.31
	1 day, 5:51:00	1.8	1.57		2 days, 5:51:00	1.51	1.29			1 day, 5:51:45	1.16	0.83		2 days, 5:51:45	1.75	1.46			1 day, 5:52:30	1.76	1.25		2 days, 5:52:30	1.93	1.51			1 day, 5:48:00	1.76	1.3		2 days, 5:48:00	1.75	1.3			1 day, 5:48:45	1.87	1.41		2 days, 5:48:45	1.73	1.23			1 day, 5:49:30	1.82	1.32
	1 day, 5:56:15	1.34	1.11		2 days, 5:56:15	1.16	0.96			1 day, 5:57:00	1.16	0.83		2 days, 5:57:00	1.65	1.38			1 day, 5:57:45	1.67	1.17		2 days, 5:57:45	2.04	1.56			1 day, 5:53:15	1.64	1.2		2 days, 5:53:15	1.87	1.37			1 day, 5:54:00	1.81	1.37		2 days, 5:54:00	1.71	1.2			1 day, 5:54:45	1.82	1.32
18	1 day, 6:03:45	1.1	0.88	18	2 days, 6:03:45	1.19	1		18	1 day, 6:04:30	1.14	0.82	18	2 days, 6:04:30	1.59	1.37		18	1 day, 6:05:15	1.65	1.17	18	2 days, 6:05:15	1.71	1.26		18	1 day, 5:58:30	1.66	1.19	18	2 days, 5:58:30	1.9	1.41		18	1 day, 5:59:15	1.95	1.47	18	2 days, 5:59:15	1.79	1.25		18	1 day, 6:00:00	1.85	1.3	18
	1 day, 6:09:00	1.14	0.89		2 days, 6:09:00	1.13	0.95			1 day, 6:09:45	1.18	0.82		2 days, 6:09:45	1.49	1.23			1 day, 6:10:30	1.7	1.2		2 days, 6:10:30	1.68	1.22			1 day, 6:06:00	1.7	1.25		2 days, 6:06:00	2.17	1.58			1 day, 6:06:45	1.73	1.27		2 days, 6:06:45	1.71	1.21			1 day, 6:07:30	1.87	1.36
	1 day, 6:14:15	1.16	0.92		2 days, 6:14:15	1.14	0.96			1 day, 6:15:00	1.21	0.86		2 days, 6:15:00	1.6	1.38			1 day, 6:15:45	1.73	1.24		2 days, 6:15:45	1.75	1.26			1 day, 6:11:15	1.69	1.2		2 days, 6:11:15	2.1	1.52			1 day, 6:12:00	1.88	1.34		2 days, 6:12:00	1.74	1.25			1 day, 6:12:45	1.97	1.48
	1 day, 6:19:30	1.22	0.98		2 days, 6:19:30	1.16	0.96			1 day, 6:20:15	1.19	0.86		2 days, 6:20:15	1.68	1.46			1 day, 6:21:00	1.7	1.21		2 days, 6:21:00	1.5	1.07			1 day, 6:16:30	1.61	1.16		2 days, 6:16:30	1.93	1.44			1 day, 6:17:15	2.26	1.68		2 days, 6:17:15	1.76	1.28			1 day, 6:18:00	2.29	1.71
	1 day, 6:24:45	1.19	0.92		2 days, 6:24:45	1.19	0.98			1 day, 6:25:30	1.19	0.86		2 days, 6:25:30	1.4	1.22			1 day, 6:26:15	1.62	1.14		2 days, 6:26:15	1.65	1.18			1 day, 6:21:45	1.82	1.29		2 days, 6:21:45	2.17	1.6			1 day, 6:22:30	2.18	1.66		2 days, 6:22:30	1.89	1.38			1 day, 6:23:15	2.42	1.86
	1 day, 6:30:00	1.22	0.95		2 days, 6:30:00	1.17	0.94			1 day, 6:30:45	1.22	0.87		2 days, 6:30:45	1.23	1.06			1 day, 6:31:30	1.79	1.29		2 days, 6:31:30	1.72	1.23			1 day, 6:27:00	1.71	1.22		2 days, 6:27:00	1.84	1.33			1 day, 6:27:45	2.09	1.58		2 days, 6:27:45	1.7	1.26			1 day, 6:28:30	2.19	1.68
	1 day, 6:35:15	1.22	0.97		2 days, 6:35:15	1.22	1.01			1 day, 6:36:00	1.13	0.8		2 days, 6:36:00	1.3	1.08			1 day, 6:36:45	1.8	1.28		2 days, 6:36:45	1.69	1.2			1 day, 6:32:15	1.77	1.25		2 days, 6:32:15	1.73	1.23			1 day, 6:33:00	2.25	1.73		2 days, 6:33:00	1.93	1.42			1 day, 6:33:45	2.21	1.66
	1 day, 6:40:30	1.22	0.97		2 days, 6:40:30	1.17	0.96			1 day, 6:41:15	1.17	0.87		2 days, 6:41:15	1.23	1.02			1 day, 6:42:00	1.62	1.15		2 days, 6:42:00	1.7	1.23			1 day, 6:37:30	1.9	1.36		2 days, 6:37:30	1.76	1.23			1 day, 6:38:15	2.21	1.66		2 days, 6:38:15	2.25	1.66			1 day, 6:39:00	2.13	1.58
	1 day, 6:45:45	1.2	0.97		2 days, 6:45:45	1.4	1.19			1 day, 6:46:30	1.33	0.96		2 days, 6:46:30	1.27	1.05			1 day, 6:47:15	1.79	1.28		2 days, 6:47:15	1.65	1.16			1 day, 6:42:45	1.94	1.45		2 days, 6:42:45	1.78	1.28			1 day, 6:43:30	2.28	1.72		2 days, 6:43:30	2.18	1.7			1 day, 6:44:15	2.36	1.73
	1 day, 6:51:00	1.23	0.95		2 days, 6:51:00	1.65	1.37			1 day, 6:51:45	1.17	0.85		2 days, 6:51:45	1.2	1			1 day, 6:52:30	1.68	1.19		2 days, 6:52:30	1.87	1.34			1 day, 6:48:00	2.06	1.48		2 days, 6:48:00	1.7	1.19			1 day, 6:48:45	2.22	1.59		2 days, 6:48:45	2.32	1.79			1 day, 6:49:30	2.3	1.65
	1 day, 6:56:15	1.23	0.99		2 days, 6:56:15	1.84	1.61			1 day, 6:57:00	1.22	0.91		2 days, 6:57:00	1.2	1.01			1 day, 6:57:45	1.67	1.18		2 days, 6:57:45	1.99	1.45			1 day, 6:53:15	2.11	1.61		2 days, 6:53:15	1.66	1.18			1 day, 6:54:00	2.13	1.58		2 days, 6:54:00	2.2	1.71			1 day, 6:54:45	1.98	1.41
19	1 day, 7:03:45	1.28	1.01	19					19	1 day, 7:04:30	1.3	0.95	19	2 days, 7:04:30	1.48	1.28		19	1 day, 7:05:15	1.88	1.36	19	2 days, 7:05:15	2.2	1.68		19	1 day, 6:58:30	2.04	1.6	19	2 days, 6:58:30	1.66	1.18		19	1 day, 6:59:15	2.31	1.69	19	2 days, 6:59:15	2.32	1.83		19	1 day, 7:00:00	2.11	1.55	19
	1 day, 7:09:00	1.61	1.36		2 days, 7:09:00	1.78	1.6			1 day, 7:09:45	1.6	1.2		2 days, 7:09:45	1.63	1.4			1 day, 7:10:30	1.88	1.36		2 days, 7:10:30	2.17	1.72			1 day, 7:06:00	2.47	1.9		2 days, 7:06:00	1.64	1.17			1 day, 7:06:45	2.27	1.65		2 days, 7:06:45	2.19	1.67			1 day, 7:07:30	2.01	1.41
	1 day, 7:14:15	1.81	1.51		2 days, 7:14:15	1.72	1.53			1 day, 7:15:00	1.8	1.31		2 days, 7:15:00	1.66	1.39			1 day, 7:15:45	2.17	1.56		2 days, 7:15:45	2.16	1.66			1 day, 7:11:15	2.11	1.56		2 days, 7:11:15	1.61	1.15			1 day, 7:12:00	2.1	1.52		2 days, 7:12:00	2.08	1.61			1 day, 7:12:45	1.98	1.41
	1 day, 7:19:30	2.04	1.63		2 days, 7:19:30	1.76	1.53			1 day, 7:20:15	1.8	1.34		2 days, 7:20:15	1.65	1.38			1 day, 7:21:00	2.24	1.63		2 days, 7:21:00	2.13	1.63			1 day, 7:16:30	2.26	1.66		2 days, 7:16:30	1.84	1.34			1 day, 7:17:15	2.02	1.42		2 days, 7:17:15	2.18	1.69			1 day, 7:18:00	2.14	1.54
	1 day, 7:24:45	1.97	1.63		2 days, 7:24:45	1.66	1.48			1 day, 7:25:30	1.97	1.6		2 days, 7:25:30	1.5	1.23			1 day, 7:26:15	2.45	1.8		2 days, 7:26:15	2.17	1.58			1 day, 7:21:45	2.29	1.76		2 days, 7:21:45	2.19	1.61			1 day, 7:22:30	2.15	1.54		2 days, 7:22:30	2.33	1.77			1 day, 7:23:15	2.24	1.63
	1 day, 7:30:00	1.95	1.6		2 days, 7:30:00	1.89	1.7			1 day, 7:30:45	1.89	1.56		2 days, 7:30:45	1.69	1.38			1 day, 7:31:30	2.27	1.71		2 days, 7:31:30	2.12	1.57			1 day, 7:27:00	2.15	1.6		2 days, 7:27:00	2.11	1.52			1 day, 7:27:45	2.17	1.57		2 days, 7:27:45	2.25	1.7			1 day, 7:28:30	2.21	1.61
	1 day, 7:35:15	1.88	1.57		2 days, 7:35:15	1.83	1.64			1 day, 7:36:00	1.74	1.44		2 days, 7:36:00	1.83	1.59			1 day, 7:36:45	2.3	1.66		2 days, 7:36:45	1.89	1.36			1 day, 7:32:15	2.17	1.58		2 days, 7:32:15	2.15	1.58			1 day, 7:33:00	2.17	1.63		2 days, 7:33:00	2.26	1.67			1 day, 7:33:45	2.22	1.64
	1 day, 7:40:30	1.97	1.63		2 days, 7:40:30	1.48	1.32			1 day, 7:41:15	1.89	1.6		2 days, 7:41:15	1.77	1.54			1 day, 7:42:00	2.06	1.49		2 days, 7:42:00	2.04	1.48			1 day, 7:37:30	2.2	1.63		2 days, 7:37:30	2.02	1.47			1 day, 7:38:15	2.12	1.55		2 days, 7:38:15	2.36	1.72			1 day, 7:39:00	2.39	1.82
	1 day, 7:45:45	1.83	1.5		2 days, 7:45:45	1.54	1.34			1 day, 7:46:30	1.57	1.31		2 days, 7:46:30	1.51	1.32			1 day, 7:47:15	2.43	1.68		2 days, 7:47:15	2.29	1.71			1 day, 7:42:45	2.2	1.66		2 days, 7:42:45	2.03	1.53			1 day, 7:43:30	2.06	1.5		2 days, 7:43:30	2.43	1.81			1 day, 7:44:15	2.33	1.79
	1 day, 7:51:00	1.94	1.66		2 days, 7:51:00	1.4	1.21			1 day, 7:51:45	1.3	1.06		2 days, 7:51:45	1.84	1.67			1 day, 7:52:30	2.27	1.65		2 days, 7:52:30	2.22	1.59			1 day, 7:48:00	2.32	1.68		2 days, 7:48:00	2.3	1.77			1 day, 7:48:45	2.02	1.45		2 days, 7:48:45	2.27	1.68			1 day, 7:49:30	2.55	1.89
	1 day, 7:56:15	1.97	1.64		2 days, 7:56:15	1.45	1.29			1 day, 7:57:00	1.33	1.08		2 days, 7:57:00	1.92	1.74			1 day, 7:57:45	2.33	1.65		2 days, 7:57:45	2.2	1.62			1 day, 7:53:15	2.12	1.52		2 days, 7:53:15	2.48	1.83			1 day, 7:54:00	2.3	1.67		2 days, 7:54:00	2.1	1.49			1 day, 7:54:45	2.55	1.91
20	1 day, 8:03:45	1.98	1.57	20	2 days, 8:03:45	1.81	1.64		20	1 day, 8:04:30	1.68	1.38	20	2 days, 8:04:30	1.63	1.45		20	1 day, 8:05:15	2.21	1.58	20	2 days, 8:05:15	2.36	1.77		20	1 day, 7:58:30	2.12	1.53	20	2 days, 7:58:30	2.06	1.52		20	1 day, 7:59:15	2.24	1.68	20	2 days, 7:59:15	2.23	1.65		20	1 day, 8:00:00	2.48	1.81	20
	1 day, 8:09:00	1.83	1.5		2 days, 8:09:00	1.91	1.66			1 day, 8:09:45	1.78	1.45		2 days, 8:09:45	1.25	1.07			1 day, 8:10:30	2.39	1.71		2 days, 8:10:30	2.24	1.61			1 day, 8:06:00	2.31	1.67		2 days, 8:06:00	2.08	1.52			1 day, 8:06:45	2.26	1.64		2 days, 8:06:45	2.23	1.65			1 day, 8:07:30	2.29	1.66
	1 day, 8:14:15	1.89	1.61		2 days, 8:14:15	1.92	1.68			1 day, 8:15:00	1.97	1.77		2 days, 8:15:00	1.46	1.23			1 day, 8:15:45	2.27	1.65		2 days, 8:15:45	2.38	1.77			1 day, 8:11:15	2.28	1.67		2 days, 8:11:15	2.04	1.45			1 day, 8:12:00	2.21	1.64		2 days, 8:12:00	2.41	1.77			1 day, 8:12:45	2.46	1.8
	1 day, 8:19:30	1.98	1.62		2 days, 8:19:30	1.92	1.76			1 day, 8:20:15	2	1.72		2 days, 8:20:15	1.74	1.56			1 day, 8:21:00	2.37	1.65		2 days, 8:21:00	2.26	1.67			1 day, 8:16:30	2.32	1.74		2 days, 8:16:30	2.06	1.48			1 day, 8:17:15	2.02	1.49		2 days, 8:17:15	2.28	1.73			1 day, 8:18:00	2.4	1.77
	1 day, 8:24:45	1.81	1.54		2 days, 8:24:45	1.85	1.65			1 day, 8:25:30	1.84	1.62		2 days, 8:25:30	1.74	1.54			1 day, 8:26:15	2.19	1.57		2 days, 8:26:15	2.25	1.67			1 day, 8:21:45	2.27	1.72		2 days, 8:21:45	1.96	1.41			1 day, 8:22:30	2.38	1.72		2 days, 8:22:30	2.27	1.73			1 day, 8:23:15	2.43	1.77
	1 day, 8:30:00	1.66	1.46		2 days, 8:30:00	1.88	1.64			1 day, 8:30:45	1.91	1.7		2 days, 8:30:45	1.72	1.53			1 day, 8:31:30	2.18	1.56		2 days, 8:31:30	2.28	1.64			1 day, 8:27:00	2.18	1.64		2 days, 8:27:00	1.8	1.28			1 day, 8:27:45	2.3	1.66		2 days, 8:27:45	2.04	1.48			1 day, 8:28:30	2.51	1.87
	1 day, 8:35:15	1.78	1.52		2 days, 8:35:15	1.88	1.69			1 day, 8:36:00	1.89	1.66		2 days, 8:36:00	1.81	1.66			1 day, 8:36:45	2.2	1.57		2 days, 8:36:45	2.14	1.56			1 day, 8:32:15	2.29	1.69		2 days, 8:32:15	1.87	1.33			1 day, 8:33:00	2.17	1.59		2 days, 8:33:00	2.25	1.64			1 day, 8:33:45	2.14	1.57
	1 day, 8:40:30	1.78	1.51		2 days, 8:40:30	1.86	1.65			1 day, 8:41:15	1.89	1.63		2 days, 8:41:15	1.84	1.71			1 day, 8:42:00	2.29	1.62		2 days, 8:42:00	2.2	1.6			1 day, 8:37:30	2.18	1.62		2 days, 8:37:30	2.01	1.44			1 day, 8:38:15	2.29	1.67		2 days, 8:38:15	2.09	1.55			1 day, 8:39:00	2.25	1.62
	1 day, 8:45:45	1.74	1.48		2 days, 8:45:45	1.88	1.67			1 day, 8:46:30	1.66	1.34		2 days, 8:46:30	1.81	1.66			1 day, 8:47:15	2.23	1.62		2 days, 8:47:15	2.27	1.66			1 day, 8:42:45	2.23	1.64		2 days, 8:42:45	2.01	1.47			1 day, 8:43:30	2.29	1.67		2 days, 8:43:30	2.1	1.52			1 day, 8:44:15	2.45	1.78
	1 day, 8:51:00	1.78	1.53		2 days, 8:51:00	1.91	1.71			1 day, 8:51:45	1.74	1.48		2 days, 8:51:45	1.86	1.65			1 day, 8:52:30	2.19	1.56		2 days, 8:52:30	2.17	1.57			1 day, 8:48:00	2.29	1.75		2 days, 8:48:00	1.99	1.47			1 day, 8:48:45	2.41	1.76		2 days, 8:48:45	1.77	1.27			1 day, 8:49:30	2.55	1.84
	1 day, 8:56:15	1.84	1.61		2 days, 8:56:15	1.91	1.7			1 day, 8:57:00	1.94	1.75		2 days, 8:57:00	1.83	1.65			1 day, 8:57:45	2.33	1.7		2 days, 8:57:45	2.29	1.71			1 day, 8:53:15	2.17	1.63		2 days, 8:53:15	2.15	1.57			1 day, 8:54:00	2	1.45		2 days, 8:54:00	1.84	1.3			1 day, 8:54:45	2.37	1.73
21	1 day, 9:03:45	1.8	1.58	21	2 days, 9:03:45	1.89	1.69		21	1 day, 9:04:30	1.81	1.59	21	2 days, 9:04:30	1.8	1.6		21	1 day, 9:05:15	2.18	1.55	21	2 days, 9:05:15	2.13	1.61		21	1 day, 8:58:30	2.23	1.7	21	2 days, 8:58:30	2.19	1.64		21	1 day, 8:59:15	2.19	1.58	21	2 days, 8:59:15	1.96	1.41		21	1 day, 9:00:00	2.54	1.88	21
	1 day, 9:09:00	1.75	1.51		2 days, 9:09:00	1.82	1.62			1 day, 9:09:45	1.91	1.72		2 days, 9:09:45	1.54	1.37			1 day, 9:10:30	2.04	1.48		2 days, 9:10:30	2.16	1.62			1 day, 9:06:00	2.27	1.68		2 days, 9:06:00	2.01	1.5			1 day, 9:06:45	2.28	1.66		2 days, 9:06:45	2.43	1.8			1 day, 9:07:30	2.37	1.79
	1 day, 9:14:15	1.85	1.61		2 days, 9:14:15	1.91	1.72			1 day, 9:15:00	1.86	1.62		2 days, 9:15:00	1.39	1.21			1 day, 9:15:45	2.19	1.54		2 days, 9:15:45	2.16	1.62			1 day, 9:11:15	2.17	1.57		2 days, 9:11:15	2.16	1.56			1 day, 9:12:00	1.99	1.43		2 days, 9:12:00	2.53	1.86			1 day, 9:12:45	2.23	1.65
	1 day, 9:19:30	1.8	1.47		2 days, 9:19:30	1.85	1.65			1 day, 9:20:15	1.97	1.75		2 days, 9:20:15	1.42	1.25			1 day, 9:21:00	2.17	1.53		2 days, 9:21:00	2.17	1.59			1 day, 9:16:30	2.11	1.56		2 days, 9:16:30	2.04	1.47			1 day, 9:17:15	1.9	1.35		2 days, 9:17:15	2.13	1.58			1 day, 9:18:00	2.11	1.5
	1 day, 9:24:45	1.91	1.62		2 days, 9:24:45	1.92	1.73			1 day, 9:25:30	1.68	1.45		2 days, 9:25:30	1.33	1.16			1 day, 9:26:15	2.3	1.64		2 days, 9:26:15	2.16	1.57			1 day, 9:21:45	2.14	1.55		2 days, 9:21:45	2.04	1.51			1 day, 9:22:30	1.8	1.25		2 days, 9:22:30	2.24	1.62			1 day, 9:23:15	2.2	1.59
	1 day, 9:30:00	1.91	1.65		2 days, 9:30:00	1.76	1.6			1 day, 9:30:45	1.75	1.48		2 days, 9:30:45	1.2	1.04			1 day, 9:31:30	2.06	1.46		2 days, 9:31:30	2.19	1.6			1 day, 9:27:00	2.38	1.71		2 days, 9:27:00	2.11	1.52			1 day, 9:27:45	1.7	1.18		2 days, 9:27:45	2.06	1.5			1 day, 9:28:30	2.14	1.5
	1 day, 9:35:15	1.92	1.67		2 days, 9:35:15	1.84	1.59			1 day, 9:36:00	1.81	1.56		2 days, 9:36:00	1.31	1.12			1 day, 9:36:45	1.83	1.3		2 days, 9:36:45	2.04	1.47			1 day, 9:32:15	2.28	1.67		2 days, 9:32:15	2.16	1.57			1 day, 9:33:00	2.08	1.48		2 days, 9:33:00	2.16	1.59			1 day, 9:33:45	2.51	1.83
	1 day, 9:40:30	1.8	1.6		2 days, 9:40:30	1.83	1.66			1 day, 9:41:15	1.69	1.46		2 days, 9:41:15	1.16	0.99			1 day, 9:42:00	2.1	1.52		2 days, 9:42:00	2.2	1.65			1 day, 9:37:30	2.34	1.69		2 days, 9:37:30	2.08	1.5			1 day, 9:38:15	1.85	1.32		2 days, 9:38:15	2.03	1.46			1 day, 9:39:00	2.13	1.58
	1 day, 9:45:45	1.77	1.55		2 days, 9:45:45	1.97	1.77			1 day, 9:46:30	1.84	1.66		2 days, 9:46:30	1.64	1.44			1 day, 9:47:15	2.1	1.5		2 days, 9:47:15	2.1	1.56			1 day, 9:42:45	2.41	1.84		2 days, 9:42:45	1.98	1.44			1 day, 9:43:30	1.8	1.3		2 days, 9:43:30	2.11	1.49			1 day, 9:44:15	2.39	1.76
	1 day, 9:51:00	1.28	1.11		2 days, 9:51:00	2	1.82			1 day, 9:51:45	1.95	1.78		2 days, 9:51:45	1.84	1.69			1 day, 9:52:30	2.01	1.42		2 days, 9:52:30	1.92	1.46			1 day, 9:48:00	2.28	1.66		2 days, 9:48:00	1.87	1.34			1 day, 9:48:45	1.87	1.36		2 days, 9:48:45	2.07	1.47			1 day, 9:49:30	2.28	1.73
	1 day, 9:56:15	1.31	1.14		2 days, 9:56:15	1.8	1.62			1 day, 9:57:00	1.84	1.7		2 days, 9:57:00	2.07	1.9			1 day, 9:57:45	1.9	1.33		2 days, 9:57:45	2.19	1.67			1 day, 9:53:15	2.17	1.57		2 days, 9:53:15	1.99	1.43			1 day, 9:54:00	1.8	1.3		2 days, 9:54:00	1.93	1.42			1 day, 9:54:45	2.46	1.87
22	1 day, 10:03:45	1.23	1.06	22	2 days, 10:03:45	1.66	1.5		22	1 day, 10:04:30	1.75	1.57	22	2 days, 10:04:30	1.91	1.74		22	1 day, 10:05:15	1.97	1.39	22	2 days, 10:05:15	2.02	1.53		22	1 day, 9:58:30	2.03	1.48	22	2 days, 9:58:30	2.11	1.48		22	1 day, 9:59:15	1.88	1.34	22	2 days, 9:59:15	1.93	1.37		22	1 day, 10:00:00	2.28	1.71	22
	1 day, 10:09:00	1.28	1.06		2 days, 10:09:00	1.89	1.74			1 day, 10:09:45	1.68	1.46		2 days, 10:09:45	1.75	1.61			1 day, 10:10:30	1.95	1.37		2 days, 10:10:30	2.07	1.56			1 day, 10:06:00	2.21	1.58		2 days, 10:06:00	2.07	1.5			1 day, 10:06:45	1.78	1.28		2 days, 10:06:45	1.9	1.37			1 day, 10:07:30	2.39	1.75
	1 day, 10:14:15	1.27	1.1		2 days, 10:14:15	1.94	1.74			1 day, 10:15:00	1.84	1.72		2 days, 10:15:00	1.78	1.63			1 day, 10:15:45	1.79	1.29		2 days, 10:15:45	1.99	1.48			1 day, 10:11:15	2.05	1.44		2 days, 10:11:15	1.85	1.36			1 day, 10:12:00	1.9	1.37		2 days, 10:12:00	2.01	1.45			1 day, 10:12:45	2.33	1.73
	1 day, 10:19:30	1.25	1.04		2 days, 10:19:30	1.95	1.76			1 day, 10:20:15	2.03	1.85		2 days, 10:20:15	1.66	1.49			1 day, 10:21:00	1.82	1.26		2 days, 10:21:00	1.9	1.39			1 day, 10:16:30	2.18	1.58		2 days, 10:16:30	1.81	1.33			1 day, 10:17:15	1.78	1.29		2 days, 10:17:15	1.82	1.29			1 day, 10:18:00	2.28	1.67
	1 day, 10:24:45	1.23	1.02		2 days, 10:24:45	1.83	1.63			1 day, 10:25:30	1.82	1.62		2 days, 10:25:30	1.77	1.57			1 day, 10:26:15	1.77	1.21		2 days, 10:26:15	1.77	1.25			1 day, 10:21:45	2.05	1.46		2 days, 10:21:45	1.82	1.33			1 day, 10:22:30	2.03	1.48		2 days, 10:22:30	1.79	1.28			1 day, 10:23:15	2.11	1.52
	1 day, 10:30:00	1.16	0.98		2 days, 10:30:00	1.95	1.75			1 day, 10:30:45	1.63	1.47		2 days, 10:30:45	1.83	1.68			1 day, 10:31:30	1.83	1.26		2 days, 10:31:30	1.93	1.4			1 day, 10:27:00	2.17	1.59		2 days, 10:27:00	1.87	1.35			1 day, 10:27:45	2.14	1.58		2 days, 10:27:45	1.81	1.27			1 day, 10:28:30	2.16	1.54
	1 day, 10:35:15	1.11	0.92		2 days, 10:35:15	1.94	1.78			1 day, 10:36:00	1.48	1.34		2 days, 10:36:00	1.77	1.64			1 day, 10:36:45	1.86	1.3		2 days, 10:36:45	1.98	1.45			1 day, 10:32:15	2.24	1.59		2 days, 10:32:15	1.76	1.26			1 day, 10:33:00	2.35	1.82		2 days, 10:33:00	1.81	1.25			1 day, 10:33:45	2.3	1.64
	1 day, 10:40:30	1.59	1.35		2 days, 10:40:30	1.86	1.7			1 day, 10:41:15	1.6	1.39		2 days, 10:41:15	1.83	1.65			1 day, 10:42:00	1.89	1.33		2 days, 10:42:00	2.07	1.49			1 day, 10:37:30	2.23	1.62		2 days, 10:37:30	1.99	1.48			1 day, 10:38:15	2.5	1.89		2 days, 10:38:15	1.75	1.22			1 day, 10:39:00	2.01	1.42
	1 day, 10:45:45	1.94	1.66		2 days, 10:45:45	1.5	1.31			1 day, 10:46:30	1.63	1.46		2 days, 10:46:30	1.83	1.66			1 day, 10:47:15	1.91	1.41		2 days, 10:47:15	2.25	1.69			1 day, 10:42:45	2.11	1.57		2 days, 10:42:45	1.99	1.5			1 day, 10:43:30	2.43	1.82		2 days, 10:43:30	1.93	1.37			1 day, 10:44:15	2.17	1.58
	1 day, 10:51:00	1.92	1.6		2 days, 10:51:00	1.28	1.14			1 day, 10:51:45	1.83	1.68		2 days, 10:51:45	1.37	1.22			1 day, 10:52:30	2.13	1.54		2 days, 10:52:30	2.05	1.51			1 day, 10:48:00	1.94	1.41		2 days, 10:48:00	1.91	1.41			1 day, 10:48:45	2.35	1.78		2 days, 10:48:45	2.14	1.51			1 day, 10:49:30	2.13	1.53
	1 day, 10:56:15	1.91	1.65		2 days, 10:56:15	1.11	0.98			1 day, 10:57:00	1.77	1.59		2 days, 10:57:00	1.49	1.35			1 day, 10:57:45	2.43	1.78		2 days, 10:57:45	1.86	1.35			1 day, 10:53:15	2	1.42		2 days, 10:53:15	1.95	1.43			1 day, 10:54:00	2.17	1.59		2 days, 10:54:00	2.08	1.51			1 day, 10:54:45	2.14	1.52
23	1 day, 11:03:45	1.78	1.59	23	2 days, 11:03:45	1.19	1.05		23	1 day, 11:04:30	1.78	1.63	23	2 days, 11:04:30	1.84	1.71		23	1 day, 11:05:15	2.39	1.75	23	2 days, 11:05:15	2.07	1.47		23	1 day, 10:58:30	2.5	1.89	23	2 days, 10:58:30	1.99	1.46		23	1 day, 10:59:15	1.97	1.44	23	2 days, 10:59:15	2.1	1.52		23	1 day, 11:00:00	2.19	1.54	23
	1 day, 11:09:00	1.98	1.78		2 days, 11:09:00	1.24	1.06			1 day, 11:09:45	1.59	1.44		2 days, 11:09:45	1.86	1.74			1 day, 11:10:30	2.33	1.72		2 days, 11:10:30	2.32	1.74			1 day, 11:06:00	2.03	1.48		2 days, 11:06:00	2.29	1.66			1 day, 11:06:45	1.89	1.37		2 days, 11:06:45	2.07	1.52			1 day, 11:07:30	2.35	1.68
	1 day, 11:14:15	1.81	1.59		2 days, 11:14:15	1.28	1.12			1 day, 11:15:00	1.77	1.61		2 days, 11:15:00	1.83	1.66			1 day, 11:15:45	2.37	1.73		2 days, 11:15:45	2.18	1.61			1 day, 11:11:15	2.15	1.52		2 days, 11:11:15	2.22	1.61			1 day, 11:12:00	1.79	1.3		2 days, 11:12:00	2.13	1.51			1 day, 11:12:45	1.94	1.37
	1 day, 11:19:30	1.94	1.7		2 days, 11:19:30	1.55	1.37			1 day, 11:20:15	1.51	1.35		2 days, 11:20:15	1.98	1.78			1 day, 11:21:00	2.36	1.69		2 days, 11:21:00	2.17	1.57			1 day, 11:16:30	2.32	1.65		2 days, 11:16:30	2.23	1.6			1 day, 11:17:15	2.08	1.51		2 days, 11:17:15	1.96	1.39			1 day, 11:18:00	1.91	1.34
	1 day, 11:24:45	1.83	1.65		2 days, 11:24:45	1.28	1.11			1 day, 11:25:30	1.45	1.31		2 days, 11:25:30	1.84	1.7			1 day, 11:26:15	2.21	1.62		2 days, 11:26:15	2.05	1.5			1 day, 11:21:45	2.31	1.66		2 days, 11:21:45	2.25	1.6			1 day, 11:22:30	2.09	1.52		2 days, 11:22:30	1.94	1.37			1 day, 11:23:15	2.08	1.47
	1 day, 11:30:00	1.94	1.79		2 days, 11:30:00	1.19	1.05			1 day, 11:30:45	1.23	1.12		2 days, 11:30:45	1.75	1.55			1 day, 11:31:30	2.22	1.6		2 days, 11:31:30	2.14	1.53			1 day, 11:27:00	2.22	1.59		2 days, 11:27:00	2.22	1.61			1 day, 11:27:45	2.12	1.59		2 days, 11:27:45	1.82	1.26			1 day, 11:28:30	2.32	1.67
	1 day, 11:35:15	1.92	1.71		2 days, 11:35:15	1.17	1.03			1 day, 11:36:00	1.2	1.07		2 days, 11:36:00	1.78	1.6			1 day, 11:36:45	2.09	1.51		2 days, 11:36:45	2.05	1.54			1 day, 11:32:15	2.11	1.57		2 days, 11:32:15	2.17	1.58			1 day, 11:33:00	2.12	1.6		2 days, 11:33:00	1.82	1.27			1 day, 11:33:45	2.61	1.96
	1 day, 11:40:30	2.07	1.81		2 days, 11:40:30	1.19	1.06			1 day, 11:41:15	1.29	1.16		2 days, 11:41:15	1.83	1.73			1 day, 11:42:00	1.95	1.39		2 days, 11:42:00	2.01	1.53			1 day, 11:37:30	2.23	1.66		2 days, 11:37:30	2.14	1.55			1 day, 11:38:15	1.99	1.44		2 days, 11:38:15	1.76	1.24			1 day, 11:39:00	2.34	1.77
	1 day, 11:45:45	2	1.79		2 days, 11:45:45	1.2	1.02			1 day, 11:46:30	1.31	1.16		2 days, 11:46:30	1.87	1.7			1 day, 11:47:15	1.98	1.4		2 days, 11:47:15	1.88	1.38			1 day, 11:42:45	2.34	1.71		2 days, 11:42:45	2.16	1.6			1 day, 11:43:30	1.93	1.38		2 days, 11:43:30	1.82	1.29			1 day, 11:44:15	2.34	1.76
	1 day, 11:51:00	1.83	1.6		2 days, 11:51:00	1.22	1.06			1 day, 11:51:45	1.28	1.13		2 days, 11:51:45	1.83	1.68			1 day, 11:52:30	1.77	1.24		2 days, 11:52:30	1.9	1.38			1 day, 11:48:00	2.11	1.54		2 days, 11:48:00	1.96	1.39			1 day, 11:48:45	1.76	1.26		2 days, 11:48:45	1.74	1.21			1 day, 11:49:30	2.1	1.54
	1 day, 11:56:15	2.01	1.79		2 days, 11:56:15	1.19	1.02			1 day, 11:57:00	1.22	1.06		2 days, 11:57:00	1.74	1.58			1 day, 11:57:45	1.89	1.33		2 days, 11:57:45	1.99	1.48			1 day, 11:53:15	2.08	1.51		2 days, 11:53:15	1.96	1.4			1 day, 11:54:00	1.74	1.26		2 days, 11:54:00	2.02	1.44			1 day, 11:54:45	2.25	1.72
24	1 day, 12:03:45	2.04	1.88	24	2 days, 12:03:45	1.17	1.01		24	1 day, 12:04:30	1.63	1.46	24	2 days, 12:04:30	1.88	1.7		24	1 day, 12:05:15	2.19	1.6	24	2 days, 12:05:15	1.87	1.43		24	1 day, 11:58:30	2.01	1.43	24	2 days, 11:58:30	2.12	1.49		24	1 day, 11:59:15	1.85	1.31	24	2 days, 11:59:15	1.97	1.44		24	1 day, 12:00:00	2.43	1.82	24
	1 day, 12:09:00	2.11	1.91		2 days, 12:09:00	1.2	1.03			1 day, 12:09:45	1.89	1.69		2 days, 12:09:45	1.77	1.63			1 day, 12:10:30	2.23	1.57		2 days, 12:10:30	1.75	1.31			1 day, 12:06:00	2.02	1.44		2 days, 12:06:00	2.09	1.54			1 day, 12:06:45	1.97	1.41		2 days, 12:06:45	1.85	1.34			1 day, 12:07:30	2.22	1.68
	1 day, 12:14:15	1.88	1.67		2 days, 12:14:15	1.16	0.96			1 day, 12:15:00	1.59	1.44		2 days, 12:15:00	1.77	1.58			1 day, 12:15:45	2.25	1.58		2 days, 12:15:45	1.84	1.33			1 day, 12:11:15	2.19	1.57		2 days, 12:11:15	2.08	1.49			1 day, 12:12:00	2.12	1.53		2 days, 12:12:00	1.98	1.44			1 day, 12:12:45	2.31	1.67
	1 day, 12:19:30	1.84	1.66		2 days, 12:19:30	1.04	0.87			1 day, 12:20:15	1.37	1.25		2 days, 12:20:15	1.78	1.64			1 day, 12:21:00	2.19	1.55		2 days, 12:21:00	2.06	1.47			1 day, 12:16:30	2.38	1.73		2 days, 12:16:30	1.97	1.41			1 day, 12:17:15	2.09	1.52		2 days, 12:17:15	2	1.44			1 day, 12:18:00	2.14	1.55
	1 day, 12:24:45	1.63	1.47		2 days, 12:24:45	1.55	1.35			1 day, 12:25:30	1.3	1.12		2 days, 12:25:30	1.84	1.65			1 day, 12:26:15	2.22	1.56		2 days, 12:26:15	2.05	1.51			1 day, 12:21:45	2.14	1.58		2 days, 12:21:45	1.96	1.39			1 day, 12:22:30	2.16	1.56		2 days, 12:22:30	2.14	1.53			1 day, 12:23:15	2.22	1.59
	1 day, 12:30:00	1.75	1.55		2 days, 12:30:00	2	1.71			1 day, 12:30:45	1.42	1.3		2 days, 12:30:45	1.81	1.66			1 day, 12:31:30	2.34	1.67		2 days, 12:31:30	2.26	1.62			1 day, 12:27:00	2.05	1.46		2 days, 12:27:00	2	1.42			1 day, 12:27:45	2.2	1.55		2 days, 12:27:45	1.68	1.17			1 day, 12:28:30	2.22	1.63
	1 day, 12:35:15	1.86	1.65		2 days, 12:35:15	1.97	1.68			1 day, 12:36:00	1.52	1.35		2 days, 12:36:00	1.74	1.58			1 day, 12:36:45	2.13	1.56		2 days, 12:36:45	2.15	1.59			1 day, 12:32:15	2.13	1.52		2 days, 12:32:15	2.05	1.48			1 day, 12:33:00	2.16	1.58		2 days, 12:33:00	1.88	1.34			1 day, 12:33:45	2.4	1.78
	1 day, 12:40:30	1.72	1.54		2 days, 12:40:30	1.86	1.6			1 day, 12:41:15	1.72	1.53		2 days, 12:41:15	1.66	1.5			1 day, 12:42:00	2.11	1.54		2 days, 12:42:00	2.28	1.67			1 day, 12:37:30	2.34	1.69		2 days, 12:37:30	2.18	1.57			1 day, 12:38:15	1.91	1.38		2 days, 12:38:15	1.79	1.27			1 day, 12:39:00	2.38	1.84
	1 day, 12:45:45	1.86	1.67		2 days, 12:45:45	1.89	1.64			1 day, 12:46:30	1.92	1.75		2 days, 12:46:30	1.68	1.51			1 day, 12:47:15	2.22	1.62		2 days, 12:47:15	2.28	1.67			1 day, 12:42:45	2.19	1.59		2 days, 12:42:45	2.21	1.56			1 day, 12:43:30	1.87	1.34		2 days, 12:43:30	1.84	1.29			1 day, 12:44:15	2.54	1.92
	1 day, 12:51:00	1.71	1.49		2 days, 12:51:00	1.86	1.63			1 day, 12:51:45	1.83	1.66		2 days, 12:51:45	1.71	1.56			1 day, 12:52:30	2.14	1.53		2 days, 12:52:30	2.27	1.69			1 day, 12:48:00	2.16	1.58		2 days, 12:48:00	2.41	1.72			1 day, 12:48:45	1.85	1.3		2 days, 12:48:45	1.85	1.29			1 day, 12:49:30	2.38	1.78
	1 day, 12:56:15	1.8	1.6		2 days, 12:56:15	1.86	1.59			1 day, 12:57:00	1.89	1.71		2 days, 12:57:00	1.42	1.24			1 day, 12:57:45	2.4	1.72		2 days, 12:57:45	2.2	1.6			1 day, 12:53:15	2.23	1.6		2 days, 12:53:15	2.15	1.54			1 day, 12:54:00	1.87	1.32		2 days, 12:54:00	2.05	1.47			1 day, 12:54:45	2.4	1.79
1	1 day, 13:03:45	1.92	1.71	1	2 days, 13:03:45	1.75	1.53		1	1 day, 13:04:30	2.09	1.92	1	2 days, 13:04:30	1.31	1.16		1	1 day, 13:05:15	2.28	1.62	1	2 days, 13:05:15	2.09	1.62		1	1 day, 12:58:30	2.04	1.48	1	2 days, 12:58:30	2.21	1.6		1	1 day, 12:59:15	1.9	1.32	1	2 days, 12:59:15	2.11	1.51		1	1 day, 13:00:00	2.4	1.74	1
	1 day, 13:09:00	1.66	1.51		2 days, 13:09:00	1.89	1.68			1 day, 13:09:45	1.83	1.73		2 days, 13:09:45	1.3	1.13			1 day, 13:10:30	2.15	1.57		2 days, 13:10:30	2.2	1.66			1 day, 13:06:00	1.99	1.42		2 days, 13:06:00	1.93	1.4			1 day, 13:06:45	1.84	1.3		2 days, 13:06:45	2.12	1.56			1 day, 13:07:30	2.43	1.77
	1 day, 13:14:15	1.72	1.54		2 days, 13:14:15	1.97	1.78			1 day, 13:15:00	1.98	1.83		2 days, 13:15:00	1.25	1.1			1 day, 13:15:45	2.15	1.55		2 days, 13:15:45	1.93	1.41			1 day, 13:11:15	2.14	1.55		2 days, 13:11:15	2.08	1.49			1 day, 13:12:00	1.97	1.44		2 days, 13:12:00	1.99	1.44			1 day, 13:12:45	2.27	1.65
	1 day, 13:19:30	1.86	1.64		2 days, 13:19:30	1.81	1.59			1 day, 13:20:15	1.92	1.8		2 days, 13:20:15	1.25	1.09			1 day, 13:21:00	2.18	1.57		2 days, 13:21:00	2.07	1.52			1 day, 13:16:30	2.17	1.53		2 days, 13:16:30	2.01	1.46			1 day, 13:17:15	1.82	1.33		2 days, 13:17:15	1.84	1.34			1 day, 13:18:00	2.37	1.72
	1 day, 13:24:45	1.74	1.56		2 days, 13:24:45	1.94	1.75			1 day, 13:25:30	1.91	1.72		2 days, 13:25:30	1.25	1.08			1 day, 13:26:15	2.18	1.54		2 days, 13:26:15	1.94	1.42			1 day, 13:21:45	2.08	1.52		2 days, 13:21:45	1.75	1.24			1 day, 13:22:30	1.76	1.27		2 days, 13:22:30	1.97	1.42			1 day, 13:23:15	2.24	1.63
	1 day, 13:30:00	1.42	1.22		2 days, 13:30:00	1.92	1.75			1 day, 13:30:45	1.95	1.81		2 days, 13:30:45	1.25	1.11			1 day, 13:31:30	2.1	1.53		2 days, 13:31:30	1.73	1.26			1 day, 13:27:00	1.91	1.34		2 days, 13:27:00	2.06	1.47			1 day, 13:27:45	1.79	1.29		2 days, 13:27:45	2	1.44			1 day, 13:28:30	2.19	1.59
	1 day, 13:35:15	1.24	1.08		2 days, 13:35:15	2.01	1.81			1 day, 13:36:00	1.91	1.73		2 days, 13:36:00	1.22	1.08			1 day, 13:36:45	2.19	1.65		2 days, 13:36:45	1.79	1.31			1 day, 13:32:15	2.14	1.51		2 days, 13:32:15	1.81	1.3			1 day, 13:33:00	1.81	1.3		2 days, 13:33:00	1.88	1.33			1 day, 13:33:45	2.3	1.64
	1 day, 13:40:30	1.17	1.02		2 days, 13:40:30	1.98	1.82			1 day, 13:41:15	1.65	1.45		2 days, 13:41:15	1.24	1.05			1 day, 13:42:00	2.03	1.46		2 days, 13:42:00	1.69	1.2			1 day, 13:37:30	2.08	1.52		2 days, 13:37:30	1.84	1.33			1 day, 13:38:15	1.86	1.31		2 days, 13:38:15	1.9	1.37			1 day, 13:39:00	2.24	1.58
	1 day, 13:45:45	1.22	1.03		2 days, 13:45:45	1.8	1.61			1 day, 13:46:30	1.72	1.55		2 days, 13:46:30	1.19	1			1 day, 13:47:15	2	1.41		2 days, 13:47:15	1.7	1.2			1 day, 13:42:45	2.08	1.5		2 days, 13:42:45	2.03	1.46			1 day, 13:43:30	1.83	1.29		2 days, 13:43:30	1.85	1.3			1 day, 13:44:15	2.1	1.49
	1 day, 13:51:00	1.2	1.05		2 days, 13:51:00	1.95	1.75			1 day, 13:51:45	1.8	1.63		2 days, 13:51:45	1.24	1.04			1 day, 13:52:30	2	1.41		2 days, 13:52:30	1.75	1.2			1 day, 13:48:00	1.97	1.41		2 days, 13:48:00	2.02	1.46			1 day, 13:48:45	1.83	1.28		2 days, 13:48:45	1.9	1.34			1 day, 13:49:30	2.28	1.66
	1 day, 13:56:15	1.27	1.06		2 days, 13:56:15	1.83	1.66			1 day, 13:57:00	1.83	1.64		2 days, 13:57:00	1.28	1.14			1 day, 13:57:45	1.89	1.33		2 days, 13:57:45	1.67	1.21			1 day, 13:53:15	2.08	1.47		2 days, 13:53:15	2.03	1.45			1 day, 13:54:00	1.91	1.36		2 days, 13:54:00	1.73	1.21			1 day, 13:54:45	2.17	1.53
2	1 day, 14:03:45	1.27	1.06	2	2 days, 14:03:45	1.79	1.58		2	1 day, 14:04:30	1.72	1.58	2	2 days, 14:04:30	1.72	1.51		2	1 day, 14:05:15	1.94	1.37	2	2 days, 14:05:15	1.57	1.1		2	1 day, 13:58:30	1.88	1.33	2	2 days, 13:58:30	2.06	1.48		2	1 day, 13:59:15	1.76	1.25	2	2 days, 13:59:15	2.05	1.49		2	1 day, 14:00:00	2.13	1.48	2
	1 day, 14:09:00	1.2	0.98		2 days, 14:09:00	1.86	1.63			1 day, 14:09:45	1.98	1.84		2 days, 14:09:45	1.65	1.43			1 day, 14:10:30	1.98	1.44		2 days, 14:10:30	1.67	1.18			1 day, 14:06:00	2.1	1.46		2 days, 14:06:00	2	1.44			1 day, 14:06:45	2.09	1.5		2 days, 14:06:45	1.96	1.41			1 day, 14:07:30	2.22	1.57
	1 day, 14:14:15	1.17	0.97		2 days, 14:14:15	1.82	1.6			1 day, 14:15:00	1.62	1.47		2 days, 14:15:00	1.74	1.55			1 day, 14:15:45	2.09	1.5		2 days, 14:15:45	1.54	1.08			1 day, 14:11:15	2.28	1.63		2 days, 14:11:15	1.82	1.28			1 day, 14:12:00	1.85	1.35		2 days, 14:12:00	1.91	1.41			1 day, 14:12:45	2.1	1.46
	1 day, 14:19:30	1.19	0.97		2 days, 14:19:30	1.78	1.53			1 day, 14:20:15	1.69	1.54		2 days, 14:20:15	1.84	1.66			1 day, 14:21:00	1.76	1.23		2 days, 14:21:00	2.03	1.49			1 day, 14:16:30	2	1.41		2 days, 14:16:30	1.9	1.35			1 day, 14:17:15	1.87	1.35		2 days, 14:17:15	1.9	1.4			1 day, 14:18:00	2.24	1.59
	1 day, 14:24:45	1.22	1.01		2 days, 14:24:45	1.94	1.7			1 day, 14:25:30	1.31	1.14		2 days, 14:25:30	1.91	1.71			1 day, 14:26:15	1.91	1.34		2 days, 14:26:15	2.11	1.55			1 day, 14:21:45	2.19	1.57		2 days, 14:21:45	2.03	1.44			1 day, 14:22:30	1.79	1.28		2 days, 14:22:30	2.02	1.46			1 day, 14:23:15	2.1	1.48
	1 day, 14:30:00	1.16	0.96		2 days, 14:30:00	1.98	1.75			1 day, 14:30:45	1.28	1.13		2 days, 14:30:45	1.87	1.7			1 day, 14:31:30	1.74	1.23		2 days, 14:31:30	2.03	1.52			1 day, 14:27:00	2.11	1.51		2 days, 14:27:00	2.33	1.69			1 day, 14:27:45	1.71	1.2		2 days, 14:27:45	1.84	1.34			1 day, 14:28:30	2.31	1.71
	1 day, 14:35:15	1.16	0.94		2 days, 14:35:15	1.74	1.54			1 day, 14:36:00	1.21	1.04		2 days, 14:36:00	1.91	1.77			1 day, 14:36:45	2.04	1.43		2 days, 14:36:45	2.12	1.65			1 day, 14:32:15	2.01	1.43		2 days, 14:32:15	1.85	1.3			1 day, 14:33:00	1.74	1.26		2 days, 14:33:00	1.94	1.38			1 day, 14:33:45	2.34	1.74
	1 day, 14:40:30	1.19	0.99		2 days, 14:40:30	1.97	1.75			1 day, 14:41:15	1.22	1.1		2 days, 14:41:15	1.78	1.62			1 day, 14:42:00	2.04	1.51		2 days, 14:42:00	2.16	1.64			1 day, 14:37:30	1.84	1.31		2 days, 14:37:30	1.88	1.37			1 day, 14:38:15	1.83	1.3		2 days, 14:38:15	1.91	1.41			1 day, 14:39:00	2.28	1.72
	1 day, 14:45:45	1.28	1.04		2 days, 14:45:45	1.89	1.69			1 day, 14:46:30	1.22	1.09		2 days, 14:46:30	1.66	1.47			1 day, 14:47:15	2.04	1.47		2 days, 14:47:15	2.28	1.71			1 day, 14:42:45	2.08	1.51		2 days, 14:42:45	1.85	1.3			1 day, 14:43:30	1.77	1.27		2 days, 14:43:30	1.98	1.4			1 day, 14:44:15	2.25	1.68
	1 day, 14:51:00	1.17	0.94		2 days, 14:51:00	1.86	1.66			1 day, 14:51:45	1.16	1		2 days, 14:51:45	1.83	1.63			1 day, 14:52:30	2.07	1.47		2 days, 14:52:30	2.21	1.63			1 day, 14:48:00	1.98	1.44		2 days, 14:48:00	1.85	1.3			1 day, 14:48:45	1.83	1.33		2 days, 14:48:45	1.89	1.33			1 day, 14:49:30	2.21	1.63
	1 day, 14:56:15	1.2	0.97		2 days, 14:56:15	1.97	1.71			1 day, 14:57:00	1.18	1.02		2 days, 14:57:00	1.8	1.64			1 day, 14:57:45	2.16	1.58		2 days, 14:57:45	2.12	1.6			1 day, 14:53:15	2.07	1.46		2 days, 14:53:15	1.92	1.39			1 day, 14:54:00	1.89	1.35		2 days, 14:54:00	1.85	1.34			1 day, 14:54:45	2.19	1.59
3	1 day, 15:03:45	1.16	0.99	3	2 days, 15:03:45	1.8	1.57		3	1 day, 15:04:30	1.42	1.31	3	2 days, 15:04:30	1.84	1.69		3	1 day, 15:05:15	2.24	1.6	3	2 days, 15:05:15	1.88	1.41		3	1 day, 14:58:30	1.96	1.4	3	2 days, 14:58:30	2.1	1.49		3	1 day, 14:59:15	1.85	1.31	3	2 days, 14:59:15	1.8	1.26		3	1 day, 15:00:00	2.22	1.6	3
	1 day, 15:09:00	1.04	0.83		2 days, 15:09:00	1.75	1.53			1 day, 15:09:45	1.27	1.11		2 days, 15:09:45	1.68	1.55			1 day, 15:10:30	2.24	1.59		2 days, 15:10:30	1.94	1.45			1 day, 15:06:00	2.11	1.6		2 days, 15:06:00	2.02	1.44			1 day, 15:06:45	2.03	1.5		2 days, 15:06:45	1.92	1.36			1 day, 15:07:30	2.14	1.54
	1 day, 15:14:15	1.62	1.35		2 days, 15:14:15	1.66	1.45			1 day, 15:15:00	1.22	1.04		2 days, 15:15:00	1.69	1.53			1 day, 15:15:45	2.21	1.57		2 days, 15:15:45	1.81	1.3			1 day, 15:11:15	2.17	1.57		2 days, 15:11:15	2.14	1.57			1 day, 15:12:00	2.12	1.56		2 days, 15:12:00	1.77	1.3			1 day, 15:12:45	2.08	1.47
	1 day, 15:19:30	1.75	1.47		2 days, 15:19:30	1.83	1.59			1 day, 15:20:15	1.37	1.21		2 days, 15:20:15	1.55	1.41			1 day, 15:21:00	2.04	1.47		2 days, 15:21:00	1.72	1.22			1 day, 15:16:30	2.16	1.53		2 days, 15:16:30	2.02	1.44			1 day, 15:17:15	2.08	1.5		2 days, 15:17:15	1.86	1.37			1 day, 15:18:00	2.02	1.43
	1 day, 15:24:45	1.8	1.48		2 days, 15:24:45	1.6	1.39			1 day, 15:25:30	1.36	1.17		2 days, 15:25:30	1.37	1.24			1 day, 15:26:15	2.03	1.43		2 days, 15:26:15	1.69	1.2			1 day, 15:21:45	2.19	1.57		2 days, 15:21:45	2.12	1.51			1 day, 15:22:30	2.17	1.59		2 days, 15:22:30	2.06	1.55			1 day, 15:23:15	1.95	1.35
	1 day, 15:30:00	1.57	1.27		2 days, 15:30:00	1.36	1.15			1 day, 15:30:45	1.14	0.95		2 days, 15:30:45	1.39	1.26			1 day, 15:31:30	1.86	1.3		2 days, 15:31:30	1.64	1.16			1 day, 15:27:00	2.17	1.56		2 days, 15:27:00	1.89	1.36			1 day, 15:27:45	2.08	1.53		2 days, 15:27:45	1.88	1.42			1 day, 15:28:30	2.1	1.48
	1 day, 15:35:15	1.84	1.58		2 days, 15:35:15	1.27	1.05			1 day, 15:36:00	1.08	0.9		2 days, 15:36:00	1.34	1.22			1 day, 15:36:45	1.69	1.18		2 days, 15:36:45	1.64	1.16			1 day, 15:32:15	2.16	1.58		2 days, 15:32:15	1.86	1.31			1 day, 15:33:00	2.04	1.49		2 days, 15:33:00	1.85	1.34			1 day, 15:33:45	2.02	1.43
	1 day, 15:40:30	1.98	1.68		2 days, 15:40:30	1.17	0.93			1 day, 15:41:15	1.19	0.99		2 days, 15:41:15	1.23	1.09			1 day, 15:42:00	1.92	1.38		2 days, 15:42:00	1.64	1.14			1 day, 15:37:30	1.93	1.37		2 days, 15:37:30	2.14	1.54			1 day, 15:38:15	1.9	1.38		2 days, 15:38:15	1.89	1.37			1 day, 15:39:00	2.05	1.45
	1 day, 15:45:45	1.74	1.48		2 days, 15:45:45	1.13	0.9			1 day, 15:46:30	1.19	1		2 days, 15:46:30	1.2	1.04			1 day, 15:47:15	1.92	1.36		2 days, 15:47:15	1.51	1.06			1 day, 15:42:45	1.97	1.4		2 days, 15:42:45	1.77	1.23			1 day, 15:43:30	1.82	1.28		2 days, 15:43:30	1.91	1.38			1 day, 15:44:15	2.05	1.45
	1 day, 15:51:00	1.95	1.7		2 days, 15:51:00	1.19	0.93			1 day, 15:51:45	1.13	0.95		2 days, 15:51:45	1.2	1.02			1 day, 15:52:30	1.97	1.41		2 days, 15:52:30	1.62	1.16			1 day, 15:48:00	2.28	1.63		2 days, 15:48:00	1.95	1.38			1 day, 15:48:45	1.99	1.43		2 days, 15:48:45	2.17	1.58			1 day, 15:49:30	2.1	1.48
	1 day, 15:56:15	1.95	1.73		2 days, 15:56:15	1.19	0.91			1 day, 15:57:00	1.1	0.91		2 days, 15:57:00	1.26	1.07			1 day, 15:57:45	2.25	1.6		2 days, 15:57:45	1.82	1.28			1 day, 15:53:15	2.07	1.48		2 days, 15:53:15	2.03	1.45			1 day, 15:54:00	2.21	1.62		2 days, 15:54:00	2.11	1.58			1 day, 15:54:45	1.95	1.35
4	1 day, 16:03:45	1.82	1.6	4	2 days, 16:03:45	1.55	1.14		4	1 day, 16:04:30	1.1	0.94	4	2 days, 16:04:30	1.28	0.98		4	1 day, 16:05:15	2.13	1.57	4	2 days, 16:05:15	1.71	1.16		4	1 day, 15:58:30	2.01	1.44	4	2 days, 15:58:30	2.02	1.45		4	1 day, 15:59:15	2.09	1.53	4	2 days, 15:59:15	2.09	1.53		4	1 day, 16:00:00	2.16	1.59	4
	1 day, 16:09:00	1.89	1.63							1 day, 16:09:45	1.56	1.34							1 day, 16:10:30	2.13	1.54							1 day, 16:06:00	2.11	1.52		2 days, 16:06:00	1.74	1.23			1 day, 16:06:45	2.11	1.59							1 day, 16:07:30	2.45	1.81
	1 day, 16:14:15	1.89	1.64		2 days, 16:14:15	1.01	0.94			1 day, 16:15:00	1.83	1.51							1 day, 16:15:45	1.97	1.41							1 day, 16:11:15	2.14	1.52							1 day, 16:12:00	1.86	1.37							1 day, 16:12:45	2.22	1.65
	1 day, 16:19:30	1.86	1.66		2 days, 16:19:30	1.28	1			1 day, 16:20:15	1.72	1.46		2 days, 16:20:15	1.65	1.44			1 day, 16:21:00	1.92	1.38		2 days, 16:21:00	1.72	1.23			1 day, 16:16:30	2.02	1.42							1 day, 16:17:15	2.06	1.56							1 day, 16:18:00	2.28	1.65
	1 day, 16:24:45	1.77	1.5		2 days, 16:24:45	1.33	0.94			1 day, 16:25:30	1.74	1.49		2 days, 16:25:30	1.39	1.15			1 day, 16:26:15	2.07	1.51		2 days, 16:26:15	1.84	1.21			1 day, 16:21:45	2.03	1.44		2 days, 16:21:45	2.17	1.58			1 day, 16:22:30	2.27	1.66		2 days, 16:22:30	2.12	1.57			1 day, 16:23:15	2.07	1.48
	1 day, 16:30:00	1.74	1.46		2 days, 16:30:00	1.31	0.93			1 day, 16:30:45	1.36	1.13		2 days, 16:30:45	1.48	1.14			1 day, 16:31:30	1.99	1.42		2 days, 16:31:30	2.3	1.6			1 day, 16:27:00	2.29	1.61		2 days, 16:27:00	2.2	1.5			1 day, 16:27:45	2.21	1.65		2 days, 16:27:45	2.26	1.55			1 day, 16:28:30	2.19	1.57
	1 day, 16:35:15	1.92	1.72		2 days, 16:35:15	1.98	1.49			1 day, 16:36:00	1.28	1.04		2 days, 16:36:00	1.39	1.06			1 day, 16:36:45	1.99	1.39		2 days, 16:36:45	2.52	1.77			1 day, 16:32:15	2.19	1.57		2 days, 16:32:15	2.29	1.52			1 day, 16:33:00	2.18	1.62		2 days, 16:33:00	2.3	1.54			1 day, 16:33:45	2.16	1.53
	1 day, 16:40:30	1.88	1.67		2 days, 16:40:30	2.18	1.58			1 day, 16:41:15	1.42	1.16		2 days, 16:41:15	1.81	1.4			1 day, 16:42:00	2.1	1.51		2 days, 16:42:00	2.28	1.59			1 day, 16:37:30	2.2	1.57		2 days, 16:37:30	2.4	1.61			1 day, 16:38:15	1.9	1.35		2 days, 16:38:15	2.34	1.61			1 day, 16:39:00	2.3	1.63
	1 day, 16:45:45	1.89	1.67		2 days, 16:45:45	2.15	1.58			1 day, 16:46:30	1.68	1.38		2 days, 16:46:30	1.55	1.19			1 day, 16:47:15	2.13	1.5		2 days, 16:47:15	2.38	1.71			1 day, 16:42:45	2.04	1.5		2 days, 16:42:45	2.42	1.63			1 day, 16:43:30	1.8	1.29		2 days, 16:43:30	2.36	1.56			1 day, 16:44:15	2.28	1.59
	1 day, 16:51:00	1.94	1.71		2 days, 16:51:00	2.03	1.47			1 day, 16:51:45	1.83	1.58		2 days, 16:51:45	1.44	1.06			1 day, 16:52:30	2.16	1.5		2 days, 16:52:30	2.52	1.8			1 day, 16:48:00	2.26	1.65		2 days, 16:48:00	2.12	1.4			1 day, 16:48:45	1.81	1.27		2 days, 16:48:45	2.26	1.49			1 day, 16:49:30	2.28	1.66
	1 day, 16:56:15	1.82	1.61		2 days, 16:56:15	2.07	1.58			1 day, 16:57:00	1.86	1.68		2 days, 16:57:00	1.63	1.2			1 day, 16:57:45	2.11	1.51		2 days, 16:57:45	2.38	1.67			1 day, 16:53:15	2.23	1.65		2 days, 16:53:15	2.2	1.44			1 day, 16:54:00	1.9	1.34		2 days, 16:54:00	2.37	1.55			1 day, 16:54:45	2.39	1.72
5	1 day, 17:03:45	1.83	1.56	5	2 days, 17:03:45	1.87	1.54		5	1 day, 17:04:30	1.45	1.26	5	2 days, 17:04:30	1.77	1.45		5	1 day, 17:05:15	2.12	1.47	5	2 days, 17:05:15	2.19	1.68		5	1 day, 16:58:30	2.23	1.66	5	2 days, 16:58:30	2.06	1.36		5	1 day, 16:59:15	2.23	1.62	5	2 days, 16:59:15	2.33	1.54		5	1 day, 17:00:00	2.39	1.79	5
	1 day, 17:09:00	1.89	1.7		2 days, 17:09:00	1.94	1.64			1 day, 17:09:45	1.18	1.05		2 days, 17:09:45	1.83	1.55			1 day, 17:10:30	1.82	1.28		2 days, 17:10:30	2.27	1.74			1 day, 17:06:00	2.22	1.6		2 days, 17:06:00	1.91	1.36			1 day, 17:06:45	2.46	1.87		2 days, 17:06:45	2.21	1.62			1 day, 17:07:30	2.59	1.91
	1 day, 17:14:15	1.8	1.62		2 days, 17:14:15	1.92	1.67			1 day, 17:15:00	1.24	1.05		2 days, 17:15:00	1.83	1.56			1 day, 17:15:45	1.81	1.29		2 days, 17:15:45	2.19	1.68			1 day, 17:11:15	2.22	1.63		2 days, 17:11:15	2.09	1.51			1 day, 17:12:00	2.4	1.84		2 days, 17:12:00	2.11	1.58			1 day, 17:12:45	2.4	1.75
	1 day, 17:19:30	1.83	1.61		2 days, 17:19:30	1.87	1.64			1 day, 17:20:15	1.3	1.08		2 days, 17:20:15	1.87	1.67			1 day, 17:21:00	1.63	1.14		2 days, 17:21:00	2.15	1.6			1 day, 17:16:30	2.19	1.62		2 days, 17:16:30	2.12	1.53			1 day, 17:17:15	2.38	1.82		2 days, 17:17:15	2.03	1.53			1 day, 17:18:00	2.4	1.72
	1 day, 17:24:45	1.48	1.32		2 days, 17:24:45	1.94	1.72			1 day, 17:25:30	1.43	1.17		2 days, 17:25:30	1.83	1.63			1 day, 17:26:15	1.74	1.21		2 days, 17:26:15	2.16	1.6			1 day, 17:21:45	2.14	1.56		2 days, 17:21:45	2.35	1.7			1 day, 17:22:30	2.05	1.53		2 days, 17:22:30	2.05	1.52			1 day, 17:23:15	2.34	1.67
	1 day, 17:30:00	1.22	1.04		2 days, 17:30:00	1.84	1.62			1 day, 17:30:45	1.55	1.28		2 days, 17:30:45	1.71	1.53			1 day, 17:31:30	1.68	1.18		2 days, 17:31:30	2.19	1.66			1 day, 17:27:00	2.19	1.54		2 days, 17:27:00	2.24	1.59			1 day, 17:27:45	2.1	1.57		2 days, 17:27:45	2.08	1.54			1 day, 17:28:30	2.46	1.78
	1 day, 17:35:15	1.08	0.92		2 days, 17:35:15	1.78	1.56			1 day, 17:36:00	1.69	1.41		2 days, 17:36:00	1.74	1.54			1 day, 17:36:45	1.8	1.26		2 days, 17:36:45	2.09	1.55			1 day, 17:32:15	2.17	1.57		2 days, 17:32:15	2.27	1.64			1 day, 17:33:00	2.16	1.62		2 days, 17:33:00	2.05	1.54			1 day, 17:33:45	2.25	1.65
	1 day, 17:40:30	1.18	1.01		2 days, 17:40:30	1.84	1.62			1 day, 17:41:15	1.87	1.58		2 days, 17:41:15	1.69	1.48			1 day, 17:42:00	1.77	1.22		2 days, 17:42:00	2.06	1.54			1 day, 17:37:30	2.22	1.58		2 days, 17:37:30	2.26	1.62			1 day, 17:38:15	2.07	1.52		2 days, 17:38:15	1.97	1.46			1 day, 17:39:00	2.16	1.55
	1 day, 17:45:45	1.22	1.03		2 days, 17:45:45	1.81	1.62			1 day, 17:46:30	1.79	1.58		2 days, 17:46:30	1.92	1.71			1 day, 17:47:15	1.87	1.32		2 days, 17:47:15	1.93	1.44			1 day, 17:42:45	2.16	1.55		2 days, 17:42:45	2.08	1.52			1 day, 17:43:30	2.14	1.58		2 days, 17:43:30	1.78	1.28			1 day, 17:44:15	2.08	1.49
	1 day, 17:51:00	1.21	0.98		2 days, 17:51:00	1.75	1.53			1 day, 17:51:45	1.72	1.49		2 days, 17:51:45	1.72	1.51			1 day, 17:52:30	1.9	1.31		2 days, 17:52:30	2.02	1.49			1 day, 17:48:00	2.25	1.61		2 days, 17:48:00	1.99	1.47			1 day, 17:48:45	2.02	1.47		2 days, 17:48:45	2.24	1.68			1 day, 17:49:30	1.99	1.42
	1 day, 17:56:15	1.22	1.02		2 days, 17:56:15	1.86	1.64			1 day, 17:57:00	1.71	1.51		2 days, 17:57:00	1.71	1.5			1 day, 17:57:45	2.03	1.46		2 days, 17:57:45	1.88	1.38			1 day, 17:53:15	2.19	1.54		2 days, 17:53:15	2	1.44			1 day, 17:54:00	1.82	1.29		2 days, 17:54:00	2.26	1.64			1 day, 17:54:45	2.3	1.64
6	1 day, 18:03:45	1.19	0.95	6	2 days, 18:03:45	1.92	1.7		6	1 day, 18:04:30	1.54	1.35	6	2 days, 18:04:30	1.77	1.58		6	1 day, 18:05:15	1.71	1.19	6	2 days, 18:05:15	2.15	1.57		6	1 day, 17:58:30	2.17	1.56	6	2 days, 17:58:30	2.05	1.47		6	1 day, 17:59:15	1.84	1.31	6	2 days, 17:59:15	2.05	1.47		6	1 day, 18:00:00	2.04	1.46	6
	1 day, 18:09:00	1.24	0.99		2 days, 18:09:00	2	1.74			1 day, 18:09:45	1.66	1.44		2 days, 18:09:45	1.72	1.47			1 day, 18:10:30	2.02	1.43		2 days, 18:10:30	1.94	1.46			1 day, 18:06:00	2.11	1.53		2 days, 18:06:00	1.87	1.34			1 day, 18:06:45	1.79	1.25		2 days, 18:06:45	2.07	1.51			1 day, 18:07:30	1.98	1.4
	1 day, 18:14:15	1.23	0.99		2 days, 18:14:15	1.94	1.65			1 day, 18:15:00	1.79	1.63		2 days, 18:15:00	1.62	1.38			1 day, 18:15:45	1.98	1.42		2 days, 18:15:45	2.03	1.53			1 day, 18:11:15	1.93	1.38		2 days, 18:11:15	1.75	1.23			1 day, 18:12:00	1.79	1.24		2 days, 18:12:00	2.1	1.5			1 day, 18:12:45	2.05	1.46
	1 day, 18:19:30	1.22	0.97		2 days, 18:19:30	1.89	1.64			1 day, 18:20:15	1.76	1.54		2 days, 18:20:15	1.53	1.33			1 day, 18:21:00	1.74	1.22		2 days, 18:21:00	2.11	1.6			1 day, 18:16:30	1.87	1.34		2 days, 18:16:30	1.85	1.33			1 day, 18:17:15	1.9	1.32		2 days, 18:17:15	1.93	1.37			1 day, 18:18:00	2.28	1.68
	1 day, 18:24:45	1.27	1.05		2 days, 18:24:45	1.83	1.6			1 day, 18:25:30	1.62	1.43		2 days, 18:25:30	1.75	1.49			1 day, 18:26:15	1.71	1.17		2 days, 18:26:15	2.15	1.63			1 day, 18:21:45	1.95	1.39		2 days, 18:21:45	1.91	1.42			1 day, 18:22:30	2.19	1.57		2 days, 18:22:30	1.92	1.38			1 day, 18:23:15	1.98	1.4
	1 day, 18:30:00	1.24	1.03		2 days, 18:30:00	1.8	1.57			1 day, 18:30:45	1.65	1.48		2 days, 18:30:45	1.63	1.4			1 day, 18:31:30	1.71	1.19		2 days, 18:31:30	2.02	1.5			1 day, 18:27:00	1.84	1.33		2 days, 18:27:00	1.88	1.35			1 day, 18:27:45	2.16	1.56		2 days, 18:27:45	1.7	1.19			1 day, 18:28:30	2.07	1.45
	1 day, 18:35:15	1.19	0.97		2 days, 18:35:15	1.79	1.55			1 day, 18:36:00	1.79	1.6		2 days, 18:36:00	1.68	1.41			1 day, 18:36:45	1.62	1.13		2 days, 18:36:45	1.95	1.44			1 day, 18:32:15	1.78	1.26		2 days, 18:32:15	1.96	1.41			1 day, 18:33:00	2.08	1.51		2 days, 18:33:00	1.61	1.13			1 day, 18:33:45	2.04	1.42
	1 day, 18:40:30	1.27	1.04		2 days, 18:40:30	1.77	1.58			1 day, 18:41:15	1.79	1.61		2 days, 18:41:15	1.75	1.44			1 day, 18:42:00	1.77	1.24		2 days, 18:42:00	1.93	1.43			1 day, 18:37:30	1.77	1.23		2 days, 18:37:30	2.07	1.52			1 day, 18:38:15	1.81	1.31		2 days, 18:38:15	1.81	1.29			1 day, 18:39:00	1.89	1.34
	1 day, 18:45:45	1.16	0.97		2 days, 18:45:45	1.8	1.59			1 day, 18:46:30	1.68	1.54		2 days, 18:46:30	1.63	1.36			1 day, 18:47:15	1.8	1.28		2 days, 18:47:15	1.66	1.18			1 day, 18:42:45	1.81	1.27		2 days, 18:42:45	2.18	1.58			1 day, 18:43:30	1.88	1.36		2 days, 18:43:30	1.69	1.19			1 day, 18:44:15	1.99	1.4
	1 day, 18:51:00	1.71	1.41		2 days, 18:51:00	1.74	1.48			1 day, 18:51:45	1.77	1.6		2 days, 18:51:45	1.71	1.43			1 day, 18:52:30	1.75	1.22		2 days, 18:52:30	1.69	1.2			1 day, 18:48:00	1.82	1.29		2 days, 18:48:00	2.09	1.5			1 day, 18:48:45	1.78	1.31		2 days, 18:48:45	1.66	1.17			1 day, 18:49:30	2.04	1.46
	1 day, 18:56:15	2.1	1.77		2 days, 18:56:15	1.88	1.67			1 day, 18:57:00	1.79	1.59		2 days, 18:57:00	1.78	1.48			1 day, 18:57:45	1.98	1.4		2 days, 18:57:45	1.7	1.23			1 day, 18:53:15	2.04	1.43		2 days, 18:53:15	2.11	1.53			1 day, 18:54:00	2	1.42		2 days, 18:54:00	2.05	1.44			1 day, 18:54:45	1.9	1.32
[truncated: 3 more columns]

## Sheet: Fig. 1OVX-HFD
																																			Fig. 1G,H
#14	21.0 g								#19	37.7 g								#22	39.8 g								#23	41.4 g								#24	34.0 g								#25	36.7 g
Time	Lap(2017/12/25 12:46:49 - 2017/12/28 11:22:04)[H:M:S]	VO2[ml/min]	VCO2[ml/min]	Time	Lap(2017/12/25 12:46:49 - 2017/12/28 11:22:04)[H:M:S]	VO2[ml/min]	VCO2[ml/min]		Time	Lap[H:M:S]	VO2[ml/min]	VCO2[ml/min]	Time	Lap[H:M:S]	VO2[ml/min]	VCO2[ml/min]		Time	Lap[H:M:S]	VO2[ml/min]	VCO2[ml/min]	Time	Lap[H:M:S]	VO2[ml/min]	VCO2[ml/min]		Time	Lap(2017/12/25 12:46:49 - 2017/12/28 11:19:04)[H:M:S]	VO2[ml/min]	VCO2[ml/min]	Time	Lap(2017/12/25 12:46:49 - 2017/12/28 11:19:04)[H:M:S]	VO2[ml/min]	VCO2[ml/min]		Time	Lap(2017/12/25 12:46:49 - 2017/12/28 11:19:49)[H:M:S]	VO2[ml/min]	VCO2[ml/min]	Time	Lap(2017/12/25 12:46:49 - 2017/12/28 11:19:49)[H:M:S]	VO2[ml/min]	VCO2[ml/min]		Time	Lap[Unit-1]	VO2[ml/min]	VCO2[ml/min]	Time
7	18:14:15	1.92	1.71	7	2 days, 17:14:15	1.81	1.58		7	18:15:00	1.69	1.17	7	2 days, 18:15:00	1.93	1.41		7	18:15:45	2.55	1.9	7	2 days, 18:15:45	2.18	1.6		7	18:16:30	2.25	1.66	7	2 days, 18:16:30	2.54	1.88		7	18:12:00	1.81	1.25	7	2 days, 18:12:00	2.03	1.52		7	18:12:45	2.7	1.93	7
	18:19:30	1.57	1.4		2 days, 17:19:30	1.78	1.57			18:20:15	1.63	1.15		2 days, 18:20:15	1.72	1.28			18:21:00	2.55	1.91		2 days, 18:21:00	2.37	1.8			18:21:45	1.93	1.38		2 days, 18:21:45	2.34	1.75			18:17:15	2.09	1.48		2 days, 18:17:15	2.08	1.58			18:18:00	2.28	1.61
	18:24:45	1.66	1.47		2 days, 17:24:45	1.75	1.53			18:25:30	1.65	1.14		2 days, 18:25:30	1.87	1.43			18:26:15	2.66	1.95		2 days, 18:26:15	2.54	1.96			18:27:00	1.97	1.42		2 days, 18:27:00	2.1	1.54			18:22:30	1.95	1.43		2 days, 18:22:30	2.14	1.65			18:23:15	2.2	1.59
	18:30:00	1.75	1.55		2 days, 17:30:00	1.86	1.61			18:30:45	1.69	1.17		2 days, 18:30:45	1.84	1.4			18:31:30	2.73	2.02		2 days, 18:31:30	2.37	1.87			18:32:15	2.02	1.41		2 days, 18:32:15	1.98	1.42			18:27:45	2.32	1.7		2 days, 18:27:45	2.04	1.59			18:28:30	2	1.39
	18:35:15	1.66	1.48		2 days, 17:35:15	1.89	1.65			18:36:00	1.57	1.09		2 days, 18:36:00	1.81	1.36			18:36:45	2.91	2.16		2 days, 18:36:45	2.35	1.82			18:37:30	1.86	1.33		2 days, 18:37:30	1.99	1.45			18:33:00	2.27	1.65		2 days, 18:33:00	1.94	1.47			18:33:45	2.13	1.54
	18:40:30	1.66	1.53		2 days, 17:40:30	1.78	1.57			18:41:15	1.62	1.14		2 days, 18:41:15	1.72	1.26			18:42:00	2.67	1.98		2 days, 18:42:00	2.51	1.9			18:42:45	2.26	1.69		2 days, 18:42:45	1.92	1.37			18:38:15	2.25	1.64		2 days, 18:38:15	1.96	1.46			18:39:00	1.96	1.38
	18:45:45	1.61	1.43		2 days, 17:45:45	1.89	1.63			18:46:30	1.59	1.11		2 days, 18:46:30	1.84	1.33			18:47:15	2.81	2.05		2 days, 18:47:15	2.67	2.06			18:48:00	2.54	1.91		2 days, 18:48:00	1.95	1.39			18:43:30	2.19	1.66		2 days, 18:43:30	1.94	1.4			18:44:15	2.1	1.51
	18:51:00	1.29	1.15		2 days, 17:51:00	1.69	1.48			18:51:45	1.65	1.17		2 days, 18:51:45	1.6	1.18			18:52:30	2.77	2.04		2 days, 18:52:30	2.38	1.84			18:53:15	2.48	1.88		2 days, 18:53:15	1.98	1.43			18:48:45	2.06	1.53		2 days, 18:48:45	1.88	1.33			18:49:30	1.97	1.38
	18:56:15	1.2	1.06		2 days, 17:56:15	1.75	1.49			18:57:00	1.56	1.11		2 days, 18:57:00	1.6	1.16			18:57:45	2.7	2.04		2 days, 18:57:45	2.29	1.73			18:58:30	2.36	1.81		2 days, 18:58:30	1.74	1.28			18:54:00	1.94	1.41		2 days, 18:54:00	1.95	1.45			18:54:45	1.86	1.33
	19:03:45	1.25	1.07		2 days, 18:03:45	1.69	1.5			19:04:30	1.66	1.15		2 days, 19:04:30	2.06	1.57			19:05:15	2.53	1.89		2 days, 19:05:15	1.99	1.45			19:06:00	2.07	1.52		2 days, 19:06:00	2.12	1.57			18:59:15	1.94	1.39		2 days, 18:59:15	1.83	1.33			19:00:00	1.94	1.41
	19:09:00	1.2	1.06		2 days, 18:09:00	1.67	1.45			19:09:45	1.68	1.19		2 days, 19:09:45	2.2	1.71			19:10:30	2.39	1.75		2 days, 19:10:30	1.94	1.41			19:11:15	1.82	1.34		2 days, 19:11:15	2.3	1.75			19:06:45	1.89	1.35		2 days, 19:06:45	1.78	1.3			19:07:30	1.91	1.35
8	19:14:15	1.26	1.09	8	1 day, 19:14:15	1.3	1.15		8	19:15:00	1.77	1.28	8	1 day, 19:15:00	1.65	1.17		8	19:15:45	2.2	1.59	8	1 day, 19:15:45	2.08	1.57		8	19:16:30	1.84	1.33	8	1 day, 19:16:30	1.82	1.37		8	19:12:00	1.87	1.32	8	1 day, 19:12:00	1.76	1.24		8	19:12:45	1.83	1.28	8
	19:19:30	1.26	1.09		1 day, 19:19:30	1.28	1.14			19:20:15	2.32	1.71		1 day, 19:20:15	1.73	1.24			19:21:00	2.28	1.64		1 day, 19:21:00	2.29	1.77			19:21:45	1.78	1.26		1 day, 19:21:45	2.01	1.53			19:17:15	1.84	1.31		1 day, 19:17:15	1.78	1.29			19:18:00	1.77	1.24
	19:24:45	1.25	1.07		1 day, 19:24:45	1.31	1.13			19:25:30	2.16	1.6		1 day, 19:25:30	1.65	1.17			19:26:15	2.17	1.59		1 day, 19:26:15	2.37	1.88			19:27:00	1.81	1.31		1 day, 19:27:00	2.1	1.64			19:22:30	1.75	1.27		1 day, 19:22:30	1.98	1.49			19:23:15	1.82	1.26
	19:30:00	1.28	1.09		1 day, 19:30:00	1.31	1.11			19:30:45	2.16	1.61		1 day, 19:30:45	1.7	1.19			19:31:30	1.93	1.37		1 day, 19:31:30	2.2	1.68			19:32:15	1.82	1.3		1 day, 19:32:15	2.27	1.72			19:27:45	1.58	1.14		1 day, 19:27:45	1.95	1.44			19:28:30	1.9	1.35
	19:35:15	1.26	1.1		1 day, 19:35:15	1.2	1.05			19:36:00	2.03	1.51		1 day, 19:36:00	1.67	1.18			19:36:45	1.99	1.41		1 day, 19:36:45	2.32	1.75			19:37:30	1.77	1.27		1 day, 19:37:30	2.42	1.87			19:33:00	1.59	1.12		1 day, 19:33:00	2.04	1.54			19:33:45	1.88	1.36
	19:40:30	1.23	1.05		1 day, 19:40:30	1.28	1.11			19:41:15	1.85	1.34		1 day, 19:41:15	1.62	1.18			19:42:00	1.91	1.39		1 day, 19:42:00	2.05	1.58			19:42:45	1.77	1.27		1 day, 19:42:45	1.89	1.4			19:38:15	1.73	1.23		1 day, 19:38:15	2.19	1.64			19:39:00	1.86	1.36
	19:45:45	1.2	1.01		1 day, 19:45:45	1.24	1.03			19:46:30	2	1.46		1 day, 19:46:30	1.63	1.15			19:47:15	1.93	1.37		1 day, 19:47:15	2.05	1.57			19:48:00	1.85	1.37		1 day, 19:48:00	1.84	1.35			19:43:30	1.93	1.4		1 day, 19:43:30	1.97	1.45			19:44:15	1.91	1.37
	19:51:00	1.2	1.02		1 day, 19:51:00	1.22	1.02			19:51:45	1.61	1.15		1 day, 19:51:45	2.07	1.51			19:52:30	1.87	1.34		1 day, 19:52:30	2.08	1.6			19:53:15	1.93	1.38		1 day, 19:53:15	1.81	1.3			19:48:45	1.78	1.24		1 day, 19:48:45	1.85	1.34			19:49:30	1.96	1.39
	19:56:15	1.23	1.07		1 day, 19:56:15	1.27	1.11			19:57:00	1.58	1.13		1 day, 19:57:00	2	1.5			19:57:45	2.21	1.6		1 day, 19:57:45	2.1	1.57			19:58:30	1.8	1.3		1 day, 19:58:30	1.78	1.31			19:54:00	1.9	1.38		1 day, 19:54:00	1.96	1.4			19:54:45	1.88	1.34
	20:03:45	1.2	1.01		1 day, 20:03:45	1.19	0.98			20:04:30	1.76	1.24		1 day, 20:04:30	2.12	1.54			20:05:15	2.02	1.5		1 day, 20:05:15	1.93	1.39			20:06:00	1.89	1.36		1 day, 20:06:00	1.81	1.27			19:59:15	1.86	1.33		1 day, 19:59:15	1.83	1.3			20:00:00	1.89	1.35
	20:09:00	1.31	1.12		1 day, 20:09:00	1.22	1.01			20:09:45	1.62	1.13		1 day, 20:09:45	1.92	1.46			20:10:30	1.96	1.48		1 day, 20:10:30	1.8	1.32			20:11:15	1.97	1.43		1 day, 20:11:15	1.83	1.32			20:06:45	1.9	1.35		1 day, 20:06:45	1.81	1.29			20:07:30	1.95	1.4
9	20:14:15	1.19	1.01	9	1 day, 20:14:15	1.28	1.07		9	20:15:00	1.65	1.16	9	1 day, 20:15:00	1.74	1.27		9	20:15:45	1.89	1.43	9	1 day, 20:15:45	1.73	1.25		9	20:16:30	2.27	1.7	9	1 day, 20:16:30	1.9	1.41		9	20:12:00	2.09	1.49	9	1 day, 20:12:00	1.71	1.24		9	20:12:45	2.17	1.56	9
	20:19:30	1.2	0.99		1 day, 20:19:30	1.19	0.97			20:20:15	1.6	1.11		1 day, 20:20:15	1.65	1.18			20:21:00	1.94	1.41		1 day, 20:21:00	1.73	1.24			20:21:45	2.17	1.59		1 day, 20:21:45	1.87	1.36			20:17:15	1.79	1.33		1 day, 20:17:15	1.77	1.24			20:18:00	2.43	1.77
	20:24:45	1.22	1.07		1 day, 20:24:45	1.16	0.96			20:25:30	1.65	1.16		1 day, 20:25:30	1.62	1.17			20:26:15	1.84	1.34		1 day, 20:26:15	1.81	1.32			20:27:00	2.18	1.6		1 day, 20:27:00	1.86	1.37			20:22:30	1.9	1.36		1 day, 20:22:30	1.72	1.2			20:23:15	2.11	1.49
	20:30:00	1.19	1.01		1 day, 20:30:00	1.25	1.05			20:30:45	1.94	1.39		1 day, 20:30:45	1.61	1.15			20:31:30	1.67	1.21		1 day, 20:31:30	1.82	1.32			20:32:15	1.94	1.39		1 day, 20:32:15	1.81	1.32			20:27:45	1.9	1.36		1 day, 20:27:45	1.6	1.12			20:28:30	1.92	1.36
	20:35:15	1.25	1.04		1 day, 20:35:15	1.25	1.05			20:36:00	1.54	1.08		1 day, 20:36:00	1.58	1.15			20:36:45	2.19	1.6		1 day, 20:36:45	1.85	1.35			20:37:30	1.95	1.39		1 day, 20:37:30	1.78	1.27			20:33:00	1.7	1.2		1 day, 20:33:00	1.69	1.22			20:33:45	1.85	1.32
	20:40:30	1.1	0.89		1 day, 20:40:30	1.22	1			20:41:15	1.66	1.17		1 day, 20:41:15	1.7	1.21			20:42:00	2.16	1.65		1 day, 20:42:00	1.85	1.35			20:42:45	1.86	1.31		1 day, 20:42:45	2.13	1.58			20:38:15	1.79	1.27		1 day, 20:38:15	1.53	1.15			20:39:00	1.86	1.29
	20:45:45	1.17	0.95		1 day, 20:45:45	1.19	0.96			20:46:30	1.73	1.21		1 day, 20:46:30	1.64	1.17			20:47:15	2.4	1.92		1 day, 20:47:15	1.81	1.35			20:48:00	1.82	1.28		1 day, 20:48:00	1.89	1.4			20:43:30	1.7	1.2		1 day, 20:43:30	1.64	1.19			20:44:15	1.83	1.3
	20:51:00	1.2	0.97		1 day, 20:51:00	1.25	1.02			20:51:45	1.73	1.2		1 day, 20:51:45	1.59	1.15			20:52:30	2.03	1.56		1 day, 20:52:30	1.85	1.37			20:53:15	1.8	1.26		1 day, 20:53:15	1.86	1.39			20:48:45	1.84	1.28		1 day, 20:48:45	1.64	1.17			20:49:30	1.92	1.35
	20:56:15	1.26	1.05		1 day, 20:56:15	1.24	0.99			20:57:00	1.62	1.15		1 day, 20:57:00	1.67	1.18			20:57:45	2.17	1.68		1 day, 20:57:45	1.79	1.3			20:58:30	1.89	1.36		1 day, 20:58:30	2.13	1.62			20:54:00	1.88	1.33		1 day, 20:54:00	1.58	1.14			20:54:45	1.8	1.25
	21:03:45	1.79	1.54		1 day, 21:03:45	1.39	1.18			21:04:30	1.59	1.12		1 day, 21:04:30	1.59	1.16			21:05:15	2.01	1.51		1 day, 21:05:15	1.8	1.35			21:06:00	1.83	1.31		1 day, 21:06:00	2.38	1.93			20:59:15	1.82	1.31		1 day, 20:59:15	1.74	1.25			21:00:00	1.82	1.29
	21:09:00	1.55	1.27		1 day, 21:09:00	1.68	1.39							1 day, 21:09:45	1.74	1.23							1 day, 21:10:30	1.85	1.34							1 day, 21:11:15	2.21	1.77			21:06:45	1.68	1.21		1 day, 21:06:45	1.83	1.41			21:07:30	1.88	1.32
10				10	1 day, 21:14:15	1.77	1.45		10				10	1 day, 21:15:00	1.63	1.14		10				10	1 day, 21:15:45	1.82	1.3		10				10	1 day, 21:16:30	2.32	1.83		10				10	1 day, 21:12:00	2.04	1.51		10				10
					1 day, 21:19:30	1.79	1.5							1 day, 21:20:15	1.62	1.18							1 day, 21:21:00	1.82	1.33							1 day, 21:21:45	2.05	1.53							1 day, 21:17:15	2.18	1.6
					1 day, 21:24:45	1.62	1.37							1 day, 21:25:30	1.71	1.23							1 day, 21:26:15	1.77	1.26							1 day, 21:27:00	1.98	1.47							1 day, 21:22:30	2.15	1.62
	21:30:00	1.46	1.4		1 day, 21:30:00	1.48	1.3			21:30:45	1.45	1.22		1 day, 21:30:45	1.7	1.23			21:31:30	1.54	1.46		1 day, 21:31:30	1.82	1.33							1 day, 21:32:15	1.86	1.39							1 day, 21:27:45	1.99	1.6
					1 day, 21:35:15	1.59	1.31			21:36:00	1.35	1.19		1 day, 21:36:00	1.73	1.25			21:36:45	1.46	1.39		1 day, 21:36:45	2.11	1.56							1 day, 21:37:30	1.83	1.31							1 day, 21:33:00	1.85	1.43
	21:40:30	1.17	1.06		1 day, 21:40:30	1.85	1.63			21:41:15	1.53	1.13		1 day, 21:41:15	1.82	1.3			21:42:00	1.63	1.27		1 day, 21:42:00	1.96	1.47			21:42:45	1.77	1.44		1 day, 21:42:45	1.8	1.33							1 day, 21:38:15	1.85	1.37
	21:45:45	1.16	1.01		1 day, 21:45:45	1.6	1.38			21:46:30	1.45	1.08		1 day, 21:46:30	1.74	1.25			21:47:15	1.72	1.32		1 day, 21:47:15	1.73	1.32			21:48:00	2.14	1.69		1 day, 21:48:00	1.77	1.32			21:43:30	1.76	1.46		1 day, 21:43:30	1.8	1.29			21:44:15	2.02	1.63
	21:51:00	1.17	1.05		1 day, 21:51:00	1.44	1.23			21:51:45	1.6	1.19		1 day, 21:51:45	1.63	1.17			21:52:30	1.86	1.43		1 day, 21:52:30	1.91	1.46			21:53:15	2.32	1.83		1 day, 21:53:15	1.86	1.37			21:48:45	2.09	1.67		1 day, 21:48:45	1.72	1.25			21:49:30	1.99	1.55
	21:56:15	1.32	1.07		1 day, 21:56:15	1.25	1.04			21:57:00	1.57	1.11		1 day, 21:57:00	1.65	1.17			21:57:45	1.83	1.38		1 day, 21:57:45	2.01	1.52			21:58:30	2.12	1.66		1 day, 21:58:30	1.85	1.33			21:54:00	2.04	1.71		1 day, 21:54:00	1.76	1.25			21:54:45	2.11	1.62
	22:03:45	1.2	0.97		1 day, 22:03:45	1.28	1.04			22:04:30	1.63	1.16		1 day, 22:04:30	1.56	1.13			22:05:15	1.83	1.37		1 day, 22:05:15	1.79	1.33			22:06:00	2.52	1.98		1 day, 22:06:00	1.78	1.28			21:59:15	2.26	1.83		1 day, 21:59:15	1.72	1.23			22:00:00	2	1.48
	22:09:00	1.17	0.95		1 day, 22:09:00	1.28	1.05			22:09:45	1.71	1.25		1 day, 22:09:45	2.15	1.67			22:10:30	1.8	1.39		1 day, 22:10:30	1.8	1.39			22:11:15	2.13	1.61		1 day, 22:11:15	1.86	1.36			22:06:45	2.03	1.64		1 day, 22:06:45	1.83	1.31			22:07:30	2.06	1.47
11	22:14:15	1.11	0.85	11	1 day, 22:14:15	1.16	0.95		11	22:15:00	1.62	1.14	11	1 day, 22:15:00	2.17	1.63		11	22:15:45	1.81	1.35	11	1 day, 22:15:45	1.74	1.3		11	22:16:30	2.05	1.48	11	1 day, 22:16:30	1.8	1.33		11	22:12:00	1.96	1.57	11	1 day, 22:12:00	1.66	1.21		11	22:12:45	1.91	1.39	11
	22:19:30	1.19	0.94		1 day, 22:19:30	1.31	1.07			22:20:15	1.71	1.25		1 day, 22:20:15	2.09	1.55			22:21:00	1.79	1.33		1 day, 22:21:00	1.66	1.21			22:21:45	1.8	1.29		1 day, 22:21:45	1.78	1.29			22:17:15	1.89	1.45		1 day, 22:17:15	1.55	1.1			22:18:00	2	1.43
	22:24:45	1.13	0.92		1 day, 22:24:45	1.22	0.99			22:25:30	1.54	1.13		1 day, 22:25:30	2.11	1.6			22:26:15	1.72	1.29		1 day, 22:26:15	1.95	1.46			22:27:00	1.8	1.33		1 day, 22:27:00	1.76	1.3			22:22:30	2.09	1.57		1 day, 22:22:30	1.61	1.13			22:23:15	1.88	1.35
	22:30:00	1.06	0.82		1 day, 22:30:00	1.21	0.93			22:30:45	1.63	1.16		1 day, 22:30:45	1.95	1.53			22:31:30	1.81	1.32		1 day, 22:31:30	1.82	1.36			22:32:15	1.74	1.24		1 day, 22:32:15	2.03	1.52			22:27:45	1.85	1.36		1 day, 22:27:45	1.59	1.15			22:28:30	1.88	1.33
	22:35:15	1.18	0.93		1 day, 22:35:15	1.22	0.96			22:36:00	1.65	1.18		1 day, 22:36:00	1.64	1.26			22:36:45	1.76	1.3		1 day, 22:36:45	1.8	1.33			22:37:30	1.82	1.35		1 day, 22:37:30	2.12	1.56			22:33:00	1.9	1.41		1 day, 22:33:00	1.73	1.24			22:33:45	1.81	1.3
	22:40:30	1.32	1.04		1 day, 22:40:30	1.21	0.96			22:41:15	1.77	1.26		1 day, 22:41:15	1.62	1.21			22:42:00	1.85	1.29		1 day, 22:42:00	2.03	1.54			22:42:45	2.29	1.66		1 day, 22:42:45	2.44	1.89			22:38:15	1.82	1.35		1 day, 22:38:15	1.78	1.29			22:39:00	1.77	1.26
	22:45:45	1.25	1		1 day, 22:45:45	1.19	0.91			22:46:30	1.55	1.1		1 day, 22:46:30	1.53	1.11			22:47:15	1.73	1.28		1 day, 22:47:15	2.03	1.58			22:48:00	2.19	1.65		1 day, 22:48:00	2.27	1.78			22:43:30	1.66	1.18		1 day, 22:43:30	1.78	1.31			22:44:15	1.69	1.2
	22:51:00	1.15	0.93		1 day, 22:51:00	1.3	1.04			22:51:45	1.95	1.44		1 day, 22:51:45	1.65	1.2			22:52:30	2.01	1.51		1 day, 22:52:30	1.74	1.36			22:53:15	2.22	1.68		1 day, 22:53:15	2.12	1.71			22:48:45	1.74	1.28		1 day, 22:48:45	1.95	1.42			22:49:30	1.78	1.29
	22:56:15	1.14	0.86		1 day, 22:56:15	1.16	0.9			22:57:00	2.08	1.56		1 day, 22:57:00	1.62	1.17			22:57:45	1.84	1.34		1 day, 22:57:45	1.82	1.42			22:58:30	2.11	1.62		1 day, 22:58:30	2.12	1.65			22:54:00	1.68	1.22		1 day, 22:54:00	1.97	1.52			22:54:45	1.75	1.23
	23:03:45	1.11	0.83		1 day, 23:03:45	1.17	0.92			23:04:30	2.19	1.63		1 day, 23:04:30	1.66	1.18			23:05:15	1.65	1.18		1 day, 23:05:15	1.92	1.46			23:06:00	1.82	1.31		1 day, 23:06:00	2.02	1.5			22:59:15	1.68	1.21		1 day, 22:59:15	2.02	1.55			23:00:00	1.94	1.42
	23:09:00	1.12	0.86		1 day, 23:09:00	1.16	0.87			23:09:45	1.98	1.5		1 day, 23:09:45	1.68	1.21			23:10:30	2.09	1.52		1 day, 23:10:30	1.79	1.31			23:11:15	2	1.44		1 day, 23:11:15	1.75	1.27			23:06:45	1.57	1.11		1 day, 23:06:45	2.03	1.64			23:07:30	2.58	1.9
12	23:14:15	1.23	0.92	12	1 day, 23:14:15	1.19	0.94		12	23:15:00	1.84	1.4	12	1 day, 23:15:00	1.65	1.19		12	23:15:45	2.33	1.79	12	1 day, 23:15:45	1.68	1.23		12	23:16:30	1.79	1.3	12	1 day, 23:16:30	1.73	1.3		12	23:12:00	1.66	1.18	12	1 day, 23:12:00	1.97	1.5		12	23:12:45	2.57	1.95	12
	23:19:30	1.15	0.89		1 day, 23:19:30	1.33	1.08			23:20:15	1.93	1.46		1 day, 23:20:15	1.79	1.26			23:21:00	2.18	1.67		1 day, 23:21:00	1.88	1.39			23:21:45	1.81	1.32		1 day, 23:21:45	1.86	1.37			23:17:15	1.8	1.28		1 day, 23:17:15	1.78	1.35			23:18:00	2.23	1.71
	23:24:45	1.14	0.88		1 day, 23:24:45	1.48	1.21			23:25:30	1.87	1.37		1 day, 23:25:30	1.82	1.34			23:26:15	2.11	1.66		1 day, 23:26:15	1.71	1.26			23:27:00	1.74	1.26		1 day, 23:27:00	1.78	1.35			23:22:30	1.67	1.21		1 day, 23:22:30	1.8	1.32			23:23:15	2.22	1.67
	23:30:00	1.03	0.77		1 day, 23:30:00	1.6	1.31			23:30:45	1.72	1.25		1 day, 23:30:45	2.03	1.5			23:31:30	2.17	1.66		1 day, 23:31:30	1.92	1.45			23:32:15	1.72	1.25		1 day, 23:32:15	1.74	1.27			23:27:45	1.67	1.2		1 day, 23:27:45	1.75	1.26			23:28:30	2.14	1.56
	23:35:15	1.14	0.83		1 day, 23:35:15	1.11	0.87			23:36:00	1.6	1.12		1 day, 23:36:00	1.91	1.38			23:36:45	1.89	1.39		1 day, 23:36:45	1.77	1.28			23:37:30	1.95	1.41		1 day, 23:37:30	1.95	1.42			23:33:00	1.78	1.27		1 day, 23:33:00	1.88	1.38			23:33:45	2.28	1.64
	23:40:30	1.11	0.83		1 day, 23:40:30	1.1	0.88			23:41:15	1.57	1.1		1 day, 23:41:15	1.65	1.22			23:42:00	1.8	1.3		1 day, 23:42:00	1.83	1.36			23:42:45	1.77	1.27		1 day, 23:42:45	1.87	1.41			23:38:15	1.78	1.26		1 day, 23:38:15	1.77	1.27			23:39:00	2.25	1.59
	23:45:45	1.43	1.11		1 day, 23:45:45	1.19	0.92			23:46:30	1.67	1.19		1 day, 23:46:30	1.74	1.25			23:47:15	1.74	1.25		1 day, 23:47:15	1.69	1.24			23:48:00	1.98	1.45		1 day, 23:48:00	1.87	1.39			23:43:30	1.81	1.31		1 day, 23:43:30	1.66	1.2			23:44:15	1.88	1.34
	23:51:00	1.15	0.91		1 day, 23:51:00	1.22	0.94			23:51:45	1.55	1.13		1 day, 23:51:45	1.68	1.22			23:52:30	1.89	1.4		1 day, 23:52:30	1.71	1.24			23:53:15	1.77	1.33		1 day, 23:53:15	1.56	1.17			23:48:45	1.83	1.37		1 day, 23:48:45	1.72	1.23			23:49:30	2	1.42
	23:56:15	1.14	0.88		1 day, 23:56:15	1.14	0.9			23:57:00	1.66	1.19		1 day, 23:57:00	1.77	1.29			23:57:45	1.74	1.28		1 day, 23:57:45	1.75	1.29			23:58:30	1.8	1.38		1 day, 23:58:30	2.35	1.83			23:54:00	1.99	1.5		1 day, 23:54:00	1.72	1.22			23:54:45	1.94	1.38
	1 day, 0:03:45	1.09	0.82		2 days, 0:03:45	1.19	0.95			1 day, 0:04:30	1.57	1.11		2 days, 0:04:30	1.71	1.23			1 day, 0:05:15	1.67	1.21		2 days, 0:05:15	1.68	1.25			1 day, 0:06:00	1.86	1.48		2 days, 0:06:00	2.21	1.78			23:59:15	1.97	1.56		1 day, 23:59:15	1.62	1.17			1 day, 0:00:00	1.98	1.41
	1 day, 0:09:00	1.1	0.81		2 days, 0:09:00	1.22	0.93			1 day, 0:09:45	1.72	1.23		2 days, 0:09:45	1.59	1.14			1 day, 0:10:30	1.76	1.26		2 days, 0:10:30	1.78	1.39			1 day, 0:11:15	1.81	1.4		2 days, 0:11:15	2.37	1.82			1 day, 0:06:45	2.06	1.65		2 days, 0:06:45	1.89	1.38			1 day, 0:07:30	1.89	1.35
13	1 day, 0:14:15	1.29	0.97	13	2 days, 0:14:15	1.11	0.87		13	1 day, 0:15:00	1.71	1.21	13	2 days, 0:15:00	1.57	1.13		13	1 day, 0:15:45	1.7	1.2	13	2 days, 0:15:45	1.89	1.46		13	1 day, 0:16:30	1.94	1.49	13	2 days, 0:16:30	2	1.53		13	1 day, 0:12:00	1.96	1.5	13	2 days, 0:12:00	1.78	1.28		13	1 day, 0:12:45	1.77	1.25	13
	1 day, 0:19:30	1.52	1.14		2 days, 0:19:30	1.08	0.82			1 day, 0:20:15	1.66	1.17		2 days, 0:20:15	1.68	1.2			1 day, 0:21:00	1.71	1.23		2 days, 0:21:00	1.82	1.4			1 day, 0:21:45	1.88	1.41		2 days, 0:21:45	1.9	1.43			1 day, 0:17:15	1.92	1.44		2 days, 0:17:15	1.91	1.43			1 day, 0:18:00	1.86	1.33
	1 day, 0:24:45	1.44	1.12		2 days, 0:24:45	1.14	0.88			1 day, 0:25:30	1.69	1.2		2 days, 0:25:30	1.59	1.16			1 day, 0:26:15	2.06	1.52		2 days, 0:26:15	1.79	1.36			1 day, 0:27:00	1.77	1.31		2 days, 0:27:00	1.83	1.34			1 day, 0:22:30	1.88	1.35		2 days, 0:22:30	2.02	1.54			1 day, 0:23:15	1.87	1.32
	1 day, 0:30:00	1.49	1.13		2 days, 0:30:00	1.11	0.83			1 day, 0:30:45	1.61	1.13		2 days, 0:30:45	1.63	1.18			1 day, 0:31:30	1.94	1.43		2 days, 0:31:30	1.88	1.43			1 day, 0:32:15	1.78	1.29		2 days, 0:32:15	1.81	1.34			1 day, 0:27:45	1.73	1.24		2 days, 0:27:45	1.92	1.51			1 day, 0:28:30	1.87	1.32
	1 day, 0:35:15	1.49	1.16		2 days, 0:35:15	1.16	0.89			1 day, 0:36:00	1.67	1.19		2 days, 0:36:00	1.63	1.16			1 day, 0:36:45	2.08	1.51		2 days, 0:36:45	1.92	1.48			1 day, 0:37:30	2.04	1.56		2 days, 0:37:30	1.9	1.38			1 day, 0:33:00	1.8	1.28		2 days, 0:33:00	1.95	1.56			1 day, 0:33:45	1.83	1.28
	1 day, 0:40:30	1.35	1.07		2 days, 0:40:30	1.14	0.89			1 day, 0:41:15	1.98	1.46		2 days, 0:41:15	1.9	1.38			1 day, 0:42:00	1.97	1.44		2 days, 0:42:00	1.88	1.42			1 day, 0:42:45	2.27	1.73		2 days, 0:42:45	1.76	1.3			1 day, 0:38:15	1.7	1.2		2 days, 0:38:15	2.03	1.61			1 day, 0:39:00	1.84	1.31
	1 day, 0:45:45	1.49	1.17		2 days, 0:45:45	1.07	0.8			1 day, 0:46:30	1.95	1.48		2 days, 0:46:30	1.86	1.39			1 day, 0:47:15	1.87	1.35		2 days, 0:47:15	1.98	1.54			1 day, 0:48:00	2.44	1.82		2 days, 0:48:00	1.73	1.28			1 day, 0:43:30	1.76	1.26		2 days, 0:43:30	2.28	1.78			1 day, 0:44:15	1.81	1.29
	1 day, 0:51:00	1.47	1.16		2 days, 0:51:00	1.16	0.89			1 day, 0:51:45	2.1	1.58		2 days, 0:51:45	1.63	1.27			1 day, 0:52:30	1.81	1.29		2 days, 0:52:30	2.36	1.88			1 day, 0:53:15	2.47	1.87		2 days, 0:53:15	1.77	1.3			1 day, 0:48:45	1.75	1.24		2 days, 0:48:45	2.05	1.62			1 day, 0:49:30	1.84	1.33
	1 day, 0:56:15	1.11	0.84		2 days, 0:56:15	1.27	0.98			1 day, 0:57:00	2.26	1.75		2 days, 0:57:00	1.66	1.31			1 day, 0:57:45	1.79	1.25		2 days, 0:57:45	2.2	1.72			1 day, 0:58:30	2.41	1.79		2 days, 0:58:30	1.98	1.46			1 day, 0:54:00	1.62	1.14		2 days, 0:54:00	1.91	1.53			1 day, 0:54:45	1.78	1.27
	1 day, 1:03:45	1.2	0.89		2 days, 1:03:45	1.28	0.98			1 day, 1:04:30	1.99	1.48		2 days, 1:04:30	1.69	1.34			1 day, 1:05:15	1.81	1.29		2 days, 1:05:15	2.17	1.67			1 day, 1:06:00	2.32	1.74		2 days, 1:06:00	1.89	1.42			1 day, 0:59:15	1.76	1.25		2 days, 0:59:15	1.84	1.42			1 day, 1:00:00	1.89	1.35
	1 day, 1:09:00	1.05	0.74		2 days, 1:09:00	1.14	0.9			1 day, 1:09:45	1.81	1.32		2 days, 1:09:45	1.78	1.41			1 day, 1:10:30	1.83	1.3		2 days, 1:10:30	2.03	1.56			1 day, 1:11:15	2.08	1.55		2 days, 1:11:15	2.1	1.6			1 day, 1:06:45	1.67	1.19		2 days, 1:06:45	1.81	1.36			1 day, 1:07:30	1.92	1.39
14	1 day, 1:14:15	1.17	0.83	14	2 days, 1:14:15	1.13	0.85		14	1 day, 1:15:00	1.6	1.14	14	2 days, 1:15:00	1.65	1.28		14	1 day, 1:15:45	1.76	1.25	14	2 days, 1:15:45	1.82	1.32		14	1 day, 1:16:30	2.32	1.75	14	2 days, 1:16:30	2.38	1.83		14	1 day, 1:12:00	1.66	1.18	14	2 days, 1:12:00	1.75	1.29		14	1 day, 1:12:45	1.78	1.26	14
	1 day, 1:19:30	1.17	0.82		2 days, 1:19:30	1.08	0.8			1 day, 1:20:15	1.66	1.17		2 days, 1:20:15	1.62	1.26			1 day, 1:21:00	1.79	1.26		2 days, 1:21:00	1.9	1.44			1 day, 1:21:45	2.26	1.64		2 days, 1:21:45	2.38	1.77			1 day, 1:17:15	1.88	1.34		2 days, 1:17:15	1.77	1.27			1 day, 1:18:00	1.83	1.29
	1 day, 1:24:45	1.2	0.85		2 days, 1:24:45	1.14	0.87			1 day, 1:25:30	1.64	1.16		2 days, 1:25:30	1.7	1.34			1 day, 1:26:15	1.86	1.33		2 days, 1:26:15	1.97	1.47			1 day, 1:27:00	2.34	1.69		2 days, 1:27:00	2.01	1.48			1 day, 1:22:30	1.84	1.3		2 days, 1:22:30	1.73	1.3			1 day, 1:23:15	2.06	1.52
	1 day, 1:30:00	1.08	0.78		2 days, 1:30:00	1.22	0.93			1 day, 1:30:45	1.61	1.14		2 days, 1:30:45	1.7	1.27			1 day, 1:31:30	1.73	1.25		2 days, 1:31:30	1.86	1.37			1 day, 1:32:15	2.08	1.49		2 days, 1:32:15	1.87	1.35			1 day, 1:27:45	1.78	1.25		2 days, 1:27:45	1.85	1.34			1 day, 1:28:30	2.03	1.47
	1 day, 1:35:15	1.15	0.86		2 days, 1:35:15	1.13	0.85			1 day, 1:36:00	1.6	1.14		2 days, 1:36:00	1.68	1.24			1 day, 1:36:45	1.82	1.33		2 days, 1:36:45	1.86	1.34			1 day, 1:37:30	1.95	1.41		2 days, 1:37:30	1.78	1.27			1 day, 1:33:00	1.73	1.2		2 days, 1:33:00	1.73	1.24			1 day, 1:33:45	2.03	1.51
	1 day, 1:40:30	1.09	0.8		2 days, 1:40:30	1.19	0.91			1 day, 1:41:15	1.55	1.08		2 days, 1:41:15	1.6	1.19			1 day, 1:42:00	2.11	1.55		2 days, 1:42:00	1.82	1.31			1 day, 1:42:45	1.85	1.31		2 days, 1:42:45	1.83	1.32			1 day, 1:38:15	1.78	1.28		2 days, 1:38:15	1.7	1.23			1 day, 1:39:00	2.5	1.88
	1 day, 1:45:45	1.11	0.81		2 days, 1:45:45	1.11	0.83			1 day, 1:46:30	1.61	1.15		2 days, 1:46:30	1.68	1.26			1 day, 1:47:15	2.05	1.45		2 days, 1:47:15	1.79	1.27			1 day, 1:48:00	1.97	1.43		2 days, 1:48:00	1.8	1.29			1 day, 1:43:30	1.67	1.17		2 days, 1:43:30	1.77	1.28			1 day, 1:44:15	2.09	1.52
	1 day, 1:51:00	1.03	0.75		2 days, 1:51:00	1.16	0.86			1 day, 1:51:45	1.63	1.13		2 days, 1:51:45	2.07	1.61			1 day, 1:52:30	1.76	1.25		2 days, 1:52:30	1.76	1.25			1 day, 1:53:15	1.8	1.27		2 days, 1:53:15	1.78	1.3			1 day, 1:48:45	1.75	1.23		2 days, 1:48:45	1.87	1.36			1 day, 1:49:30	2.05	1.52
	1 day, 1:56:15	1.2	0.87		2 days, 1:56:15	1.14	0.85			1 day, 1:57:00	1.64	1.15		2 days, 1:57:00	2.06	1.61			1 day, 1:57:45	1.93	1.38		2 days, 1:57:45	1.57	1.12			1 day, 1:58:30	1.8	1.26		2 days, 1:58:30	1.78	1.28			1 day, 1:54:00	1.7	1.21		2 days, 1:54:00	1.77	1.29			1 day, 1:54:45	2.06	1.52
	1 day, 2:03:45	1.06	0.77		2 days, 2:03:45	1.39	1.07			1 day, 2:04:30	1.61	1.13		2 days, 2:04:30	2.21	1.69			1 day, 2:05:15	1.9	1.35		2 days, 2:05:15	1.62	1.13			1 day, 2:06:00	1.69	1.23		2 days, 2:06:00	1.7	1.23			1 day, 1:59:15	1.89	1.36		2 days, 1:59:15	1.66	1.19			1 day, 2:00:00	1.95	1.41
	1 day, 2:09:00	1.06	0.79		2 days, 2:09:00	1.68	1.31			1 day, 2:09:45	1.55	1.09		2 days, 2:09:45	2.18	1.66			1 day, 2:10:30	1.78	1.25		2 days, 2:10:30	1.88	1.36			1 day, 2:11:15	1.81	1.34		2 days, 2:11:15	1.69	1.22			1 day, 2:06:45	2.01	1.51		2 days, 2:06:45	1.81	1.32			1 day, 2:07:30	1.92	1.4
15	1 day, 2:14:15	1.32	0.98	15	2 days, 2:14:15	1.68	1.33		15	1 day, 2:15:00	1.69	1.2	15	2 days, 2:15:00	2.07	1.61		15	1 day, 2:15:45	1.79	1.28	15	2 days, 2:15:45	1.76	1.27		15	1 day, 2:16:30	1.84	1.3	15	2 days, 2:16:30	2.33	1.76		15	1 day, 2:12:00	2.13	1.63	15	2 days, 2:12:00	1.66	1.21		15	1 day, 2:12:45	1.84	1.33	15
	1 day, 2:19:30	1.25	0.94		2 days, 2:19:30	1.62	1.31			1 day, 2:20:15	1.66	1.15		2 days, 2:20:15	2.01	1.52			1 day, 2:21:00	1.66	1.16		2 days, 2:21:00	1.79	1.34			1 day, 2:21:45	1.72	1.22		2 days, 2:21:45	2.23	1.69			1 day, 2:17:15	2.2	1.76		2 days, 2:17:15	1.78	1.28			1 day, 2:18:00	1.89	1.35
	1 day, 2:24:45	1.67	1.31		2 days, 2:24:45	1.47	1.21			1 day, 2:25:30	1.6	1.11		2 days, 2:25:30	1.91	1.42			1 day, 2:26:15	1.66	1.16		2 days, 2:26:15	1.95	1.56			1 day, 2:27:00	1.83	1.31		2 days, 2:27:00	2.09	1.63			1 day, 2:22:30	2.22	1.8		2 days, 2:22:30	1.78	1.26			1 day, 2:23:15	1.81	1.29
	1 day, 2:30:00	1.75	1.33		2 days, 2:30:00	1.74	1.38			1 day, 2:30:45	2.13	1.55		2 days, 2:30:45	1.76	1.3			1 day, 2:31:30	1.82	1.27		2 days, 2:31:30	1.83	1.4			1 day, 2:32:15	1.81	1.27		2 days, 2:32:15	2.2	1.75			1 day, 2:27:45	2.12	1.69		2 days, 2:27:45	2.02	1.49			1 day, 2:28:30	1.9	1.37
	1 day, 2:35:15	1.58	1.24		2 days, 2:35:15	1.71	1.39			1 day, 2:36:00	1.98	1.48		2 days, 2:36:00	1.76	1.28			1 day, 2:36:45	1.64	1.15		2 days, 2:36:45	1.76	1.3			1 day, 2:37:30	1.95	1.4		2 days, 2:37:30	1.91	1.51			1 day, 2:33:00	1.84	1.37		2 days, 2:33:00	1.97	1.51			1 day, 2:33:45	1.84	1.32
	1 day, 2:40:30	1.46	1.16		2 days, 2:40:30	1.63	1.38			1 day, 2:41:15	1.98	1.5		2 days, 2:41:15	1.68	1.22			1 day, 2:42:00	1.84	1.31		2 days, 2:42:00	1.76	1.3			1 day, 2:42:45	1.81	1.28		2 days, 2:42:45	1.92	1.5			1 day, 2:38:15	1.8	1.3		2 days, 2:38:15	2.13	1.62			1 day, 2:39:00	1.81	1.27
	1 day, 2:45:45	1.4	1.09		2 days, 2:45:45	1.62	1.41			1 day, 2:46:30	2.06	1.62		2 days, 2:46:30	1.66	1.21			1 day, 2:47:15	1.84	1.31		2 days, 2:47:15	1.8	1.34			1 day, 2:48:00	2.12	1.56		2 days, 2:48:00	1.97	1.5			1 day, 2:43:30	1.86	1.36		2 days, 2:43:30	1.85	1.4			1 day, 2:44:15	1.93	1.38
	1 day, 2:51:00	1.14	0.88		2 days, 2:51:00	1.31	1.13			1 day, 2:51:45	2.18	1.71		2 days, 2:51:45	1.8	1.33			1 day, 2:52:30	1.63	1.15		2 days, 2:52:30	1.73	1.26			1 day, 2:53:15	2.13	1.59		2 days, 2:53:15	1.8	1.36			1 day, 2:48:45	1.8	1.32		2 days, 2:48:45	1.68	1.3			1 day, 2:49:30	1.92	1.38
	1 day, 2:56:15	1.09	0.8		2 days, 2:56:15	1.16	0.96			1 day, 2:57:00	1.98	1.49		2 days, 2:57:00	1.64	1.19			1 day, 2:57:45	1.93	1.36		2 days, 2:57:45	2.04	1.5			1 day, 2:58:30	2.24	1.75		2 days, 2:58:30	1.78	1.34			1 day, 2:54:00	1.74	1.26		2 days, 2:54:00	1.74	1.3			1 day, 2:54:45	1.95	1.38
	1 day, 3:03:45	1.17	0.87		2 days, 3:03:45	1.24	0.99			1 day, 3:04:30	1.68	1.21		2 days, 3:04:30	1.62	1.18			1 day, 3:05:15	1.96	1.48		2 days, 3:05:15	1.95	1.5			1 day, 3:06:00	2.24	1.75		2 days, 3:06:00	1.85	1.41			1 day, 2:59:15	1.69	1.21		2 days, 2:59:15	1.61	1.18			1 day, 3:00:00	1.89	1.37
	1 day, 3:09:00	1.14	0.83		2 days, 3:09:00	1.12	0.88			1 day, 3:09:45	1.66	1.21		2 days, 3:09:45	1.71	1.24			1 day, 3:10:30	1.86	1.38		2 days, 3:10:30	2.13	1.68			1 day, 3:11:15	2.49	1.96		2 days, 3:11:15	2.36	1.84			1 day, 3:06:45	1.83	1.32		2 days, 3:06:45	1.77	1.29			1 day, 3:07:30	1.86	1.32
16	1 day, 3:14:15	1.13	0.81	16	2 days, 3:14:15	1.22	0.94		16	1 day, 3:15:00	1.69	1.24	16	2 days, 3:15:00	1.62	1.18		16	1 day, 3:15:45	2.03	1.53	16	2 days, 3:15:45	2.2	1.68		16	1 day, 3:16:30	2.23	1.65	16	2 days, 3:16:30	1.91	1.47		16	1 day, 3:12:00	1.77	1.27	16	2 days, 3:12:00	1.76	1.27		16	1 day, 3:12:45	1.9	1.36	16
	1 day, 3:19:30	1.2	0.87		2 days, 3:19:30	1.16	0.9			1 day, 3:20:15	1.66	1.21		2 days, 3:20:15	1.8	1.31			1 day, 3:21:00	1.92	1.43		2 days, 3:21:00	2.07	1.63			1 day, 3:21:45	2.06	1.51		2 days, 3:21:45	1.94	1.53			1 day, 3:17:15	1.8	1.28		2 days, 3:17:15	1.58	1.14			1 day, 3:18:00	2.23	1.63
	1 day, 3:24:45	1.22	0.89		2 days, 3:24:45	1.15	0.88			1 day, 3:25:30	1.77	1.3		2 days, 3:25:30	1.65	1.24			1 day, 3:26:15	1.73	1.26		2 days, 3:26:15	2.31	1.76			1 day, 3:27:00	1.98	1.43		2 days, 3:27:00	1.89	1.48			1 day, 3:22:30	1.77	1.27		2 days, 3:22:30	1.66	1.2			1 day, 3:23:15	2.31	1.7
	1 day, 3:30:00	1.11	0.8		2 days, 3:30:00	1.18	0.93			1 day, 3:30:45	1.68	1.21		2 days, 3:30:45	1.68	1.27			1 day, 3:31:30	1.72	1.25		2 days, 3:31:30	2.17	1.66			1 day, 3:32:15	1.94	1.39		2 days, 3:32:15	1.92	1.47			1 day, 3:27:45	1.83	1.32		2 days, 3:27:45	1.72	1.24			1 day, 3:28:30	2.35	1.76
	1 day, 3:35:15	1.08	0.78		2 days, 3:35:15	1.18	0.92			1 day, 3:36:00	1.72	1.24		2 days, 3:36:00	1.67	1.29			1 day, 3:36:45	1.79	1.32		2 days, 3:36:45	2.11	1.64			1 day, 3:37:30	1.78	1.27		2 days, 3:37:30	1.97	1.51			1 day, 3:33:00	1.7	1.24		2 days, 3:33:00	1.81	1.31			1 day, 3:33:45	2.26	1.72
	1 day, 3:40:30	1.12	0.81		2 days, 3:40:30	1.13	0.9			1 day, 3:41:15	1.62	1.15		2 days, 3:41:15	1.68	1.28			1 day, 3:42:00	2.22	1.66		2 days, 3:42:00	2.15	1.68			1 day, 3:42:45	1.86	1.31		2 days, 3:42:45	1.75	1.3			1 day, 3:38:15	1.88	1.4		2 days, 3:38:15	1.64	1.19			1 day, 3:39:00	2.2	1.65
	1 day, 3:45:45	1.11	0.8		2 days, 3:45:45	1.13	0.89			1 day, 3:46:30	1.65	1.17		2 days, 3:46:30	1.71	1.3			1 day, 3:47:15	1.79	1.33		2 days, 3:47:15	2.02	1.56			1 day, 3:48:00	1.71	1.2		2 days, 3:48:00	1.88	1.41			1 day, 3:43:30	1.66	1.17		2 days, 3:43:30	1.88	1.42			1 day, 3:44:15	2.07	1.51
	1 day, 3:51:00	1.15	0.85		2 days, 3:51:00	1.21	0.94			1 day, 3:51:45	1.71	1.24		2 days, 3:51:45	1.67	1.24			1 day, 3:52:30	1.99	1.54		2 days, 3:52:30	1.92	1.41			1 day, 3:53:15	1.74	1.24		2 days, 3:53:15	1.86	1.39			1 day, 3:48:45	1.92	1.38		2 days, 3:48:45	1.94	1.45			1 day, 3:49:30	2	1.45
	1 day, 3:56:15	1.2	0.88		2 days, 3:56:15	1.22	0.97			1 day, 3:57:00	1.66	1.18		2 days, 3:57:00	1.61	1.18			1 day, 3:57:45	1.83	1.4		2 days, 3:57:45	1.94	1.42			1 day, 3:58:30	2.2	1.66		2 days, 3:58:30	1.86	1.38			1 day, 3:54:00	1.88	1.37		2 days, 3:54:00	2	1.48			1 day, 3:54:45	2.01	1.47
	1 day, 4:03:45	1.09	0.82		2 days, 4:03:45	1.19	0.92			1 day, 4:04:30	1.69	1.22		2 days, 4:04:30	1.87	1.41			1 day, 4:05:15	1.83	1.44		2 days, 4:05:15	1.86	1.35			1 day, 4:06:00	1.98	1.47		2 days, 4:06:00	1.83	1.34			1 day, 3:59:15	1.88	1.32		2 days, 3:59:15	1.89	1.39			1 day, 4:00:00	2.03	1.46
	1 day, 4:09:00	1.17	0.88		2 days, 4:09:00	1.21	0.98			1 day, 4:09:45	1.68	1.22		2 days, 4:09:45	1.79	1.39			1 day, 4:10:30	1.75	1.34		2 days, 4:10:30	1.69	1.24			1 day, 4:11:15	1.95	1.47		2 days, 4:11:15	2.16	1.6			1 day, 4:06:45	1.83	1.32		2 days, 4:06:45	2.07	1.59			1 day, 4:07:30	1.94	1.39
17	1 day, 4:14:15	1.12	0.83	17	2 days, 4:14:15	1.16	0.92		17	1 day, 4:15:00	2.01	1.48	17	2 days, 4:15:00	1.71	1.37		17	1 day, 4:15:45	1.89	1.45	17	2 days, 4:15:45	1.83	1.32		17	1 day, 4:16:30	1.95	1.46	17	2 days, 4:16:30	1.89	1.42		17	1 day, 4:12:00	2.14	1.6	17	2 days, 4:12:00	1.99	1.57		17	1 day, 4:12:45	2.07	1.5	17
	1 day, 4:19:30	1.14	0.87		2 days, 4:19:30	1.12	0.87			1 day, 4:20:15	1.98	1.52		2 days, 4:20:15	1.7	1.34			1 day, 4:21:00	1.88	1.44		2 days, 4:21:00	1.88	1.35			1 day, 4:21:45	1.97	1.45		2 days, 4:21:45	2.08	1.66			1 day, 4:17:15	2.17	1.58		2 days, 4:17:15	1.96	1.49			1 day, 4:18:00	1.95	1.39
	1 day, 4:24:45	1.17	0.89		2 days, 4:24:45	1.12	0.86			1 day, 4:25:30	2.1	1.61		2 days, 4:25:30	1.74	1.36			1 day, 4:26:15	1.89	1.42		2 days, 4:26:15	1.86	1.35			1 day, 4:27:00	1.78	1.33		2 days, 4:27:00	2.4	1.92			1 day, 4:22:30	2.27	1.66		2 days, 4:22:30	1.89	1.43			1 day, 4:23:15	1.95	1.4
	1 day, 4:30:00	1.17	0.89		2 days, 4:30:00	1.18	0.92			1 day, 4:30:45	2.25	1.72		2 days, 4:30:45	1.86	1.46			1 day, 4:31:30	1.84	1.38		2 days, 4:31:30	1.8	1.32			1 day, 4:32:15	1.83	1.37		2 days, 4:32:15	2.48	1.99			1 day, 4:27:45	2.39	1.73		2 days, 4:27:45	1.94	1.43			1 day, 4:28:30	1.87	1.38
	1 day, 4:35:15	1.34	1.09		2 days, 4:35:15	1.15	0.88			1 day, 4:36:00	2.1	1.6		2 days, 4:36:00	1.73	1.3			1 day, 4:36:45	1.78	1.32		2 days, 4:36:45	1.78	1.26			1 day, 4:37:30	2.04	1.5		2 days, 4:37:30	2.39	1.82			1 day, 4:33:00	2.3	1.73		2 days, 4:33:00	1.8	1.34			1 day, 4:33:45	1.9	1.39
	1 day, 4:40:30	1.43	1.12		2 days, 4:40:30	1.41	1.16			1 day, 4:41:15	2.13	1.6		2 days, 4:41:15	1.7	1.26			1 day, 4:42:00	2.16	1.66		2 days, 4:42:00	1.74	1.24			1 day, 4:42:45	1.89	1.37		2 days, 4:42:45	2.25	1.71			1 day, 4:38:15	2.18	1.66		2 days, 4:38:15	1.77	1.28			1 day, 4:39:00	2	1.45
	1 day, 4:45:45	1.59	1.21		2 days, 4:45:45	1.59	1.31			1 day, 4:46:30	1.81	1.31		2 days, 4:46:30	1.7	1.31			1 day, 4:47:15	1.78	1.35		2 days, 4:47:15	1.86	1.37			1 day, 4:48:00	2.01	1.47		2 days, 4:48:00	2.16	1.66			1 day, 4:43:30	2.27	1.8		2 days, 4:43:30	1.56	1.13			1 day, 4:44:15	1.9	1.35
	1 day, 4:51:00	1.66	1.24		2 days, 4:51:00	1.64	1.32			1 day, 4:51:45	1.75	1.23		2 days, 4:51:45	1.8	1.35			1 day, 4:52:30	1.87	1.46		2 days, 4:52:30	1.92	1.44			1 day, 4:53:15	1.97	1.47		2 days, 4:53:15	2.05	1.54			1 day, 4:48:45	2.07	1.59		2 days, 4:48:45	1.64	1.22			1 day, 4:49:30	1.94	1.41
	1 day, 4:56:15	1.83	1.48		2 days, 4:56:15	1.74	1.44			1 day, 4:57:00	1.74	1.22		2 days, 4:57:00	1.71	1.29			1 day, 4:57:45	1.76	1.38		2 days, 4:57:45	1.88	1.44			1 day, 4:58:30	2.09	1.54		2 days, 4:58:30	1.86	1.37			1 day, 4:54:00	1.99	1.46		2 days, 4:54:00	1.79	1.29			1 day, 4:54:45	1.98	1.42
	1 day, 5:03:45	1.73	1.43		2 days, 5:03:45	1.57	1.35			1 day, 5:04:30	1.69	1.18		2 days, 5:04:30	1.7	1.3			1 day, 5:05:15	1.78	1.4		2 days, 5:05:15	1.91	1.49			1 day, 5:06:00	2.29	1.69		2 days, 5:06:00	1.85	1.35			1 day, 4:59:15	1.97	1.39		2 days, 4:59:15	1.74	1.29			1 day, 5:00:00	1.9	1.36
	1 day, 5:09:00	1.78	1.52		2 days, 5:09:00	1.5	1.21			1 day, 5:09:45	1.77	1.24		2 days, 5:09:45	1.71	1.31			1 day, 5:10:30	1.87	1.44		2 days, 5:10:30	2.01	1.53			1 day, 5:11:15	2.26	1.7		2 days, 5:11:15	1.74	1.24			1 day, 5:06:45	2.06	1.47		2 days, 5:06:45	1.91	1.41			1 day, 5:07:30	2.1	1.55
18	1 day, 5:14:15	1.73	1.55	18	2 days, 5:14:15	1.62	1.36		18	1 day, 5:15:00	2.04	1.49	18	2 days, 5:15:00	1.68	1.28		18	1 day, 5:15:45	1.87	1.43	18	2 days, 5:15:45	1.88	1.4		18	1 day, 5:16:30	2.24	1.7	18	2 days, 5:16:30	1.91	1.38		18	1 day, 5:12:00	1.93	1.38	18	2 days, 5:12:00	1.72	1.27		18	1 day, 5:12:45	2.18	1.62	18
	1 day, 5:19:30	1.66	1.52		2 days, 5:19:30	1.59	1.36			1 day, 5:20:15	1.87	1.38		2 days, 5:20:15	1.8	1.43			1 day, 5:21:00	1.9	1.44		2 days, 5:21:00	1.9	1.51			1 day, 5:21:45	2.4	1.81		2 days, 5:21:45	2.16	1.61			1 day, 5:17:15	1.71	1.24		2 days, 5:17:15	1.93	1.4			1 day, 5:18:00	2.4	1.76
	1 day, 5:24:45	1.41	1.21		2 days, 5:24:45	1.71	1.51			1 day, 5:25:30	1.81	1.33		2 days, 5:25:30	2.14	1.66			1 day, 5:26:15	2.17	1.67		2 days, 5:26:15	1.92	1.54			1 day, 5:27:00	2.57	1.95		2 days, 5:27:00	2.15	1.61			1 day, 5:22:30	1.89	1.4		2 days, 5:22:30	1.6	1.22			1 day, 5:23:15	2.34	1.74
	1 day, 5:30:00	1.19	1.02		2 days, 5:30:00	1.53	1.32			1 day, 5:30:45	1.77	1.33		2 days, 5:30:45	2.12	1.59			1 day, 5:31:30	2.34	1.86		2 days, 5:31:30	1.96	1.59			1 day, 5:32:15	2.11	1.55		2 days, 5:32:15	2.08	1.59			1 day, 5:27:45	1.89	1.35		2 days, 5:27:45	1.82	1.38			1 day, 5:28:30	2.43	1.84
	1 day, 5:35:15	1.13	0.96		2 days, 5:35:15	1.38	1.2			1 day, 5:36:00	2.09	1.56		2 days, 5:36:00	2.09	1.56			1 day, 5:36:45	2.49	1.99		2 days, 5:36:45	2.2	1.76			1 day, 5:37:30	2.02	1.46		2 days, 5:37:30	2.07	1.61			1 day, 5:33:00	1.85	1.33		2 days, 5:33:00	1.91	1.5			1 day, 5:33:45	2.22	1.65
	1 day, 5:40:30	1.17	1		2 days, 5:40:30	1.32	1.15			1 day, 5:41:15	2.04	1.59		2 days, 5:41:15	2.1	1.57			1 day, 5:42:00	2.57	2.04		2 days, 5:42:00	1.91	1.51			1 day, 5:42:45	1.92	1.4		2 days, 5:42:45	1.88	1.46			1 day, 5:38:15	1.8	1.27		2 days, 5:38:15	1.87	1.46			1 day, 5:39:00	2.28	1.65
	1 day, 5:45:45	1.19	0.98		2 days, 5:45:45	1.29	1.09			1 day, 5:46:30	2	1.52		2 days, 5:46:30	2.07	1.59			1 day, 5:47:15	2.34	1.78		2 days, 5:47:15	1.89	1.46			1 day, 5:48:00	1.95	1.4		2 days, 5:48:00	1.9	1.42			1 day, 5:43:30	1.88	1.34		2 days, 5:43:30	2.17	1.7			1 day, 5:44:15	2.45	1.81
	1 day, 5:51:00	1.17	0.97		2 days, 5:51:00	1.27	1.05			1 day, 5:51:45	1.96	1.44		2 days, 5:51:45	2.07	1.65			1 day, 5:52:30	2.15	1.64		2 days, 5:52:30	1.89	1.45			1 day, 5:53:15	1.86	1.38		2 days, 5:53:15	1.91	1.41			1 day, 5:48:45	2.05	1.45		2 days, 5:48:45	2.03	1.65			1 day, 5:49:30	2.16	1.55
	1 day, 5:56:15	1.11	0.91		2 days, 5:56:15	1.25	1.03			1 day, 5:57:00	1.78	1.29		2 days, 5:57:00	2.22	1.7			1 day, 5:57:45	2.23	1.7		2 days, 5:57:45	1.77	1.3			1 day, 5:58:30	1.97	1.47		2 days, 5:58:30	1.87	1.39			1 day, 5:54:00	1.89	1.32		2 days, 5:54:00	2.29	1.86			1 day, 5:54:45	2.03	1.42
	1 day, 6:03:45	1.17	0.96		2 days, 6:03:45	1.35	1.1			1 day, 6:04:30	1.77	1.26		2 days, 6:04:30	2.02	1.56			1 day, 6:05:15	2.24	1.78		2 days, 6:05:15	1.86	1.38			1 day, 6:06:00	2.03	1.61		2 days, 6:06:00	2.15	1.64			1 day, 5:59:15	1.85	1.34		2 days, 5:59:15	2.01	1.56			1 day, 6:00:00	1.99	1.44
	1 day, 6:09:00	1.26	1.02		2 days, 6:09:00	1.25	1.04			1 day, 6:09:45	1.8	1.29		2 days, 6:09:45	1.81	1.37			1 day, 6:10:30	2.24	1.76		2 days, 6:10:30	1.94	1.45			1 day, 6:11:15	1.98	1.53		2 days, 6:11:15	1.93	1.46			1 day, 6:06:45	1.83	1.31		2 days, 6:06:45	1.74	1.31			1 day, 6:07:30	2.12	1.54
19	1 day, 6:14:15	1.51	1.25	19	2 days, 6:14:15	1.27	1.05		19	1 day, 6:15:00	2.13	1.6	19	2 days, 6:15:00	1.94	1.46		19	1 day, 6:15:45	2.34	1.78	19	2 days, 6:15:45	2.03	1.58		19	1 day, 6:16:30	1.95	1.49	19	2 days, 6:16:30	2.4	1.86		19	1 day, 6:12:00	2.2	1.6	19	2 days, 6:12:00	1.76	1.31		19	1 day, 6:12:45	1.91	1.34	19
	1 day, 6:19:30	1.7	1.36		2 days, 6:19:30	1.27	1.07			1 day, 6:20:15	2.25	1.74		2 days, 6:20:15	1.87	1.32			1 day, 6:21:00	2.35	1.72		2 days, 6:21:00	2.17	1.64			1 day, 6:21:45	2.03	1.51		2 days, 6:21:45	2.39	1.84			1 day, 6:17:15	2.45	1.88		2 days, 6:17:15	1.76	1.3			1 day, 6:18:00	1.88	1.41
	1 day, 6:24:45	1.79	1.55		2 days, 6:24:45	1.53	1.28			1 day, 6:25:30	2.43	1.93		2 days, 6:25:30	1.79	1.28			1 day, 6:26:15	2.22	1.68		2 days, 6:26:15	2.25	1.68			1 day, 6:27:00	2.29	1.76		2 days, 6:27:00	2.49	1.88			1 day, 6:22:30	2.33	1.71		2 days, 6:22:30	1.93	1.47			1 day, 6:23:15	2.26	1.64
	1 day, 6:30:00	1.92	1.67		2 days, 6:30:00	1.65	1.45			1 day, 6:30:45	2.36	1.77		2 days, 6:30:45	1.88	1.38			1 day, 6:31:30	2.28	1.7		2 days, 6:31:30	2.08	1.56			1 day, 6:32:15	2.35	1.83		2 days, 6:32:15	2.48	1.89			1 day, 6:27:45	2.31	1.71		2 days, 6:27:45	2.13	1.62			1 day, 6:28:30	2.26	1.66
	1 day, 6:35:15	1.55	1.31		2 days, 6:35:15	1.58	1.38			1 day, 6:36:00	2.3	1.65		2 days, 6:36:00	1.91	1.4			1 day, 6:36:45	2.43	1.8		2 days, 6:36:45	2.11	1.55			1 day, 6:37:30	2.59	1.94		2 days, 6:37:30	2.26	1.72			1 day, 6:33:00	2.3	1.71		2 days, 6:33:00	1.8	1.37			1 day, 6:33:45	2.51	1.9
	1 day, 6:40:30	1.48	1.29		2 days, 6:40:30	1.64	1.47			1 day, 6:41:15	2.33	1.7		2 days, 6:41:15	1.99	1.52			1 day, 6:42:00	2.34	1.81		2 days, 6:42:00	2.3	1.71			1 day, 6:42:45	2.46	1.83		2 days, 6:42:45	2.36	1.83			1 day, 6:38:15	2.39	1.79		2 days, 6:38:15	2.04	1.55			1 day, 6:39:00	2.71	2.01
	1 day, 6:45:45	1.55	1.35		2 days, 6:45:45	1.79	1.58			1 day, 6:46:30	2.3	1.7		2 days, 6:46:30	2.16	1.68			1 day, 6:47:15	2.49	1.92		2 days, 6:47:15	2.43	1.8			1 day, 6:48:00	2.64	1.97		2 days, 6:48:00	2.42	1.9			1 day, 6:43:30	2.27	1.67		2 days, 6:43:30	2.33	1.82			1 day, 6:44:15	2.69	1.99
	1 day, 6:51:00	1.79	1.51		2 days, 6:51:00	1.41	1.25			1 day, 6:51:45	2.43	1.78		2 days, 6:51:45	2.29	1.85			1 day, 6:52:30	2.23	1.66		2 days, 6:52:30	2.31	1.73			1 day, 6:53:15	2.5	1.84		2 days, 6:53:15	2.47	1.98			1 day, 6:48:45	2.16	1.57		2 days, 6:48:45	2.54	1.92			1 day, 6:49:30	2.6	1.92
	1 day, 6:56:15	1.6	1.31		2 days, 6:56:15	1.73	1.51			1 day, 6:57:00	2.42	1.73		2 days, 6:57:00	2.4	1.91			1 day, 6:57:45	2	1.45		2 days, 6:57:45	2.34	1.76			1 day, 6:58:30	2.53	1.85		2 days, 6:58:30	2.74	2.16			1 day, 6:54:00	2.26	1.62		2 days, 6:54:00	2.23	1.72			1 day, 6:54:45	2.59	1.87
	1 day, 7:03:45	1.72	1.44		2 days, 7:03:45	1.79	1.56			1 day, 7:04:30	2.42	1.73		2 days, 7:04:30	2.31	1.78			1 day, 7:05:15	2.29	1.65		2 days, 7:05:15	2.25	1.79			1 day, 7:06:00	2.58	1.93		2 days, 7:06:00	2.6	2.02			1 day, 6:59:15	2.41	1.71		2 days, 6:59:15	2.26	1.68			1 day, 7:00:00	2.62	1.93
	1 day, 7:09:00	1.87	1.67		2 days, 7:09:00	1.76	1.58			1 day, 7:09:45	2.31	1.66		2 days, 7:09:45	2.17	1.68			1 day, 7:10:30	2.34	1.71		2 days, 7:10:30	2.22	1.7			1 day, 7:11:15	2.54	1.96		2 days, 7:11:15	2.24	1.68			1 day, 7:06:45	2.31	1.66		2 days, 7:06:45	2.36	1.78			1 day, 7:07:30	2.69	2
20	1 day, 7:14:15	1.79	1.58	20	2 days, 7:14:15	1.77	1.63		20	1 day, 7:15:00	2.35	1.68	20	2 days, 7:15:00	2.26	1.75		20	1 day, 7:15:45	2.27	1.71	20	2 days, 7:15:45	2.37	1.81		20	1 day, 7:16:30	2.46	1.88	20	2 days, 7:16:30	2.27	1.75		20	1 day, 7:12:00	2.47	1.82	20	2 days, 7:12:00	2.26	1.75		20	1 day, 7:12:45	2.45	1.81	20
	1 day, 7:19:30	1.69	1.49		2 days, 7:19:30	1.7	1.53			1 day, 7:20:15	2.52	1.83		2 days, 7:20:15	2.17	1.65			1 day, 7:21:00	2.44	1.85		2 days, 7:21:00	2.17	1.61			1 day, 7:21:45	2.61	2.01		2 days, 7:21:45	2.36	1.81			1 day, 7:17:15	2.47	1.85		2 days, 7:17:15	2.29	1.8			1 day, 7:18:00	2.57	1.88
	1 day, 7:24:45	1.61	1.44		2 days, 7:24:45	1.42	1.29			1 day, 7:25:30	2.43	1.78		2 days, 7:25:30	2.17	1.69			1 day, 7:26:15	2.23	1.64		2 days, 7:26:15	2.25	1.69			1 day, 7:27:00	2.55	1.92		2 days, 7:27:00	2.55	2.02			1 day, 7:22:30	2.3	1.75		2 days, 7:22:30	2.33	1.8			1 day, 7:23:15	2.65	1.91
	1 day, 7:30:00	1.81	1.62		2 days, 7:30:00	1.48	1.38			1 day, 7:30:45	2.33	1.81		2 days, 7:30:45	2.16	1.7			1 day, 7:31:30	2.29	1.73		2 days, 7:31:30	2.21	1.68			1 day, 7:32:15	2.5	1.9		2 days, 7:32:15	2.65	2.12			1 day, 7:27:45	2.28	1.69		2 days, 7:27:45	2.58	1.94			1 day, 7:28:30	2.56	1.86
	1 day, 7:35:15	1.93	1.69		2 days, 7:35:15	1.59	1.5			1 day, 7:36:00	2.28	1.69		2 days, 7:36:00	2.17	1.7			1 day, 7:36:45	2.3	1.66		2 days, 7:36:45	2.32	1.84			1 day, 7:37:30	2.37	1.74		2 days, 7:37:30	2.49	2.06			1 day, 7:33:00	2.22	1.65		2 days, 7:33:00	2.27	1.73			1 day, 7:33:45	2.6	1.86
	1 day, 7:40:30	1.84	1.64		2 days, 7:40:30	1.85	1.69			1 day, 7:41:15	2.48	1.83		2 days, 7:41:15	2.28	1.74			1 day, 7:42:00	2.44	1.79		2 days, 7:42:00	2.22	1.68			1 day, 7:42:45	2.33	1.74		2 days, 7:42:45	2.32	1.82			1 day, 7:38:15	2.24	1.6		2 days, 7:38:15	2.17	1.62			1 day, 7:39:00	2.54	1.79
	1 day, 7:45:45	1.82	1.66		2 days, 7:45:45	1.94	1.78			1 day, 7:46:30	2.37	1.76		2 days, 7:46:30	2.17	1.62			1 day, 7:47:15	2.39	1.71		2 days, 7:47:15	2.39	1.81			1 day, 7:48:00	2.52	1.9		2 days, 7:48:00	2.46	1.88			1 day, 7:43:30	2.27	1.67		2 days, 7:43:30	2.32	1.73			1 day, 7:44:15	2.49	1.77
	1 day, 7:51:00	1.91	1.75		2 days, 7:51:00	2.07	1.94			1 day, 7:51:45	2.46	1.82		2 days, 7:51:45	2.1	1.59			1 day, 7:52:30	2.43	1.81		2 days, 7:52:30	2.19	1.67			1 day, 7:53:15	2.44	1.77		2 days, 7:53:15	2.43	1.88			1 day, 7:48:45	2.43	1.84		2 days, 7:48:45	2.16	1.63			1 day, 7:49:30	2.65	1.93
	1 day, 7:56:15	1.81	1.63		2 days, 7:56:15	1.82	1.69			1 day, 7:57:00	2.43	1.76		2 days, 7:57:00	2.17	1.64			1 day, 7:57:45	2.33	1.69		2 days, 7:57:45	2.24	1.7			1 day, 7:58:30	2.47	1.88		2 days, 7:58:30	2.54	2.02			1 day, 7:54:00	2.31	1.76		2 days, 7:54:00	2.3	1.82			1 day, 7:54:45	2.54	1.87
	1 day, 8:03:45	1.84	1.6		2 days, 8:03:45	1.68	1.53			1 day, 8:04:30	2.55	1.81		2 days, 8:04:30	2.2	1.64			1 day, 8:05:15	2.42	1.82		2 days, 8:05:15	2.24	1.69			1 day, 8:06:00	2.63	1.98		2 days, 8:06:00	2.49	1.95			1 day, 7:59:15	2.43	1.85		2 days, 7:59:15	2.37	1.86			1 day, 8:00:00	2.49	1.83
	1 day, 8:09:00	1.82	1.66		2 days, 8:09:00	1.9	1.79			1 day, 8:09:45	2.37	1.7		2 days, 8:09:45	2.39	1.8			1 day, 8:10:30	2.36	1.79		2 days, 8:10:30	2.4	1.79			1 day, 8:11:15	2.61	1.94		2 days, 8:11:15	2.28	1.72			1 day, 8:06:45	2.27	1.71		2 days, 8:06:45	2.23	1.74			1 day, 8:07:30	2.49	1.81
21	1 day, 8:14:15	1.85	1.7	21	2 days, 8:14:15	1.81	1.64		21	1 day, 8:15:00	2.34	1.66	21	2 days, 8:15:00	2.39	1.81		21	1 day, 8:15:45	2.18	1.58	21	2 days, 8:15:45	2.61	1.9		21	1 day, 8:16:30	2.17	1.57	21	2 days, 8:16:30	2.04	1.52		21	1 day, 8:12:00	2.18	1.68	21	2 days, 8:12:00	2.07	1.6		21	1 day, 8:12:45	2.54	1.82	21
	1 day, 8:19:30	1.93	1.79		2 days, 8:19:30	1.85	1.7			1 day, 8:20:15	2.43	1.7		2 days, 8:20:15	2.29	1.74			1 day, 8:21:00	2.49	1.83		2 days, 8:21:00	2.74	1.99			1 day, 8:21:45	2.03	1.44		2 days, 8:21:45	2.04	1.51			1 day, 8:17:15	2.24	1.7		2 days, 8:17:15	2.15	1.62			1 day, 8:18:00	2.45	1.79
	1 day, 8:24:45	1.86	1.69		2 days, 8:24:45	1.9	1.73			1 day, 8:25:30	2.3	1.62		2 days, 8:25:30	2.43	1.85			1 day, 8:26:15	2.19	1.62		2 days, 8:26:15	2.5	1.82			1 day, 8:27:00	1.97	1.43		2 days, 8:27:00	2.04	1.49			1 day, 8:22:30	2.31	1.76		2 days, 8:22:30	2.24	1.73			1 day, 8:23:15	2.66	1.93
	1 day, 8:30:00	1.81	1.61		2 days, 8:30:00	1.88	1.73			1 day, 8:30:45	2.31	1.68		2 days, 8:30:45	2.31	1.78			1 day, 8:31:30	2.24	1.6		2 days, 8:31:30	2.48	1.87			1 day, 8:32:15	1.9	1.38		2 days, 8:32:15	1.98	1.47			1 day, 8:27:45	2.22	1.66		2 days, 8:27:45	2.13	1.68			1 day, 8:28:30	2.51	1.86
	1 day, 8:35:15	1.95	1.77		2 days, 8:35:15	1.84	1.67			1 day, 8:36:00	2.39	1.7		2 days, 8:36:00	2.13	1.61			1 day, 8:36:45	1.98	1.39		2 days, 8:36:45	2.79	2.09			1 day, 8:37:30	2.06	1.5		2 days, 8:37:30	2.18	1.66			1 day, 8:33:00	2.14	1.6		2 days, 8:33:00	2.26	1.77			1 day, 8:33:45	2.42	1.8
	1 day, 8:40:30	1.89	1.71		2 days, 8:40:30	1.94	1.79			1 day, 8:41:15	2.36	1.7		2 days, 8:41:15	2.23	1.66			1 day, 8:42:00	1.86	1.34		2 days, 8:42:00	2.17	1.62			1 day, 8:42:45	2.31	1.7		2 days, 8:42:45	2.35	1.82			1 day, 8:38:15	2.07	1.5		2 days, 8:38:15	2.24	1.73			1 day, 8:39:00	2.54	1.85
	1 day, 8:45:45	1.89	1.69		2 days, 8:45:45	1.78	1.64			1 day, 8:46:30	2.3	1.62		2 days, 8:46:30	2.11	1.59			1 day, 8:47:15	2.07	1.52		2 days, 8:47:15	2.27	1.73			1 day, 8:48:00	2.42	1.8		2 days, 8:48:00	2.54	2.07			1 day, 8:43:30	1.98	1.49		2 days, 8:43:30	2.23	1.74			1 day, 8:44:15	2.37	1.72
	1 day, 8:51:00	1.86	1.66		2 days, 8:51:00	1.65	1.45			1 day, 8:51:45	2.3	1.63		2 days, 8:51:45	2.22	1.73			1 day, 8:52:30	1.86	1.31		2 days, 8:52:30	2.22	1.59			1 day, 8:53:15	2.63	2.04		2 days, 8:53:15	2.52	2			1 day, 8:48:45	2.06	1.48		2 days, 8:48:45	2.22	1.71			1 day, 8:49:30	2.51	1.81
	1 day, 8:56:15	1.84	1.7		2 days, 8:56:15	1.87	1.72			1 day, 8:57:00	2.35	1.71		2 days, 8:57:00	2.08	1.66			1 day, 8:57:45	1.87	1.37		2 days, 8:57:45	2.04	1.47			1 day, 8:58:30	2.45	1.92		2 days, 8:58:30	2.51	2.01			1 day, 8:54:00	2.04	1.46		2 days, 8:54:00	2.21	1.75			1 day, 8:54:45	2.64	1.94
	1 day, 9:03:45	2.01	1.83		2 days, 9:03:45	1.82	1.65			1 day, 9:04:30	2.33	1.68		2 days, 9:04:30	2.04	1.56			1 day, 9:05:15	1.95	1.43		2 days, 9:05:15	2.11	1.53			1 day, 9:06:00	2.59	1.95		2 days, 9:06:00	2.09	1.6			1 day, 8:59:15	2.03	1.44		2 days, 8:59:15	2.2	1.76			1 day, 9:00:00	2.59	1.89
	1 day, 9:09:00	1.87	1.71		2 days, 9:09:00	1.88	1.65			1 day, 9:09:45	2.24	1.6		2 days, 9:09:45	2.1	1.59			1 day, 9:10:30	2.35	1.73		2 days, 9:10:30	2.13	1.54			1 day, 9:11:15	2.59	1.86		2 days, 9:11:15	1.95	1.46			1 day, 9:06:45	2.28	1.65		2 days, 9:06:45	2.09	1.6			1 day, 9:07:30	2.44	1.8
22	1 day, 9:14:15	1.83	1.65	22	2 days, 9:14:15	1.79	1.61		22	1 day, 9:15:00	2.1	1.51	22	2 days, 9:15:00	2.08	1.58		22	1 day, 9:15:45	2.35	1.75	22	2 days, 9:15:45	2.2	1.63		22	1 day, 9:16:30	2.65	1.95	22	2 days, 9:16:30	1.97	1.5		22	1 day, 9:12:00	2.18	1.62	22	2 days, 9:12:00	2.06	1.52		22	1 day, 9:12:45	2.53	1.79	22
	1 day, 9:19:30	1.95	1.77		2 days, 9:19:30	1.84	1.66			1 day, 9:20:15	2.18	1.58		2 days, 9:20:15	1.99	1.48			1 day, 9:21:00	2.45	1.92		2 days, 9:21:00	2.22	1.64			1 day, 9:21:45	2.55	1.86		2 days, 9:21:45	2	1.54			1 day, 9:17:15	2.12	1.54		2 days, 9:17:15	2.02	1.51			1 day, 9:18:00	2.53	1.86
	1 day, 9:24:45	1.84	1.71		2 days, 9:24:45	1.81	1.61			1 day, 9:25:30	2.24	1.6		2 days, 9:25:30	2.07	1.54			1 day, 9:26:15	2.23	1.73		2 days, 9:26:15	2.01	1.51			1 day, 9:27:00	2.36	1.68		2 days, 9:27:00	1.87	1.44			1 day, 9:22:30	2.24	1.67		2 days, 9:22:30	1.98	1.44			1 day, 9:23:15	2.57	1.84
	1 day, 9:30:00	1.83	1.67		2 days, 9:30:00	2.01	1.79			1 day, 9:30:45	2.56	1.86		2 days, 9:30:45	1.83	1.32			1 day, 9:31:30	2.08	1.59		2 days, 9:31:30	2.03	1.5			1 day, 9:32:15	2.04	1.46		2 days, 9:32:15	2.09	1.55			1 day, 9:27:45	2.13	1.59		2 days, 9:27:45	1.98	1.46			1 day, 9:28:30	2.37	1.74
	1 day, 9:35:15	1.86	1.69		2 days, 9:35:15	1.87	1.62			1 day, 9:36:00	2.35	1.68		2 days, 9:36:00	1.83	1.32			1 day, 9:36:45	2.3	1.71		2 days, 9:36:45	2.01	1.46			1 day, 9:37:30	1.96	1.37		2 days, 9:37:30	2.29	1.78			1 day, 9:33:00	2.13	1.54		2 days, 9:33:00	1.86	1.38			1 day, 9:33:45	2.53	1.84
	1 day, 9:40:30	1.71	1.53		2 days, 9:40:30	1.61	1.41			1 day, 9:41:15	2.26	1.64		2 days, 9:41:15	1.92	1.42			1 day, 9:42:00	2.25	1.66		2 days, 9:42:00	1.9	1.4			1 day, 9:42:45	2.23	1.59		2 days, 9:42:45	2.26	1.76			1 day, 9:38:15	2.18	1.55		2 days, 9:38:15	2.01	1.55			1 day, 9:39:00	2.44	1.73
	1 day, 9:45:45	1.92	1.76		2 days, 9:45:45	1.72	1.45			1 day, 9:46:30	2.35	1.75		2 days, 9:46:30	1.81	1.3			1 day, 9:47:15	2.16	1.59		2 days, 9:47:15	1.94	1.38			1 day, 9:48:00	1.83	1.31		2 days, 9:48:00	2.25	1.77			1 day, 9:43:30	2.1	1.53		2 days, 9:43:30	2.28	1.8			1 day, 9:44:15	2.45	1.77
	1 day, 9:51:00	1.87	1.7		2 days, 9:51:00	1.78	1.61			1 day, 9:51:45	2.27	1.67		2 days, 9:51:45	1.79	1.31			1 day, 9:52:30	2.12	1.5		2 days, 9:52:30	2.2	1.64			1 day, 9:53:15	1.91	1.37		2 days, 9:53:15	2.39	1.88			1 day, 9:48:45	2.33	1.75		2 days, 9:48:45	2.21	1.72			1 day, 9:49:30	2.51	1.8
	1 day, 9:56:15	1.96	1.82		2 days, 9:56:15	1.84	1.67			1 day, 9:57:00	1.94	1.38		2 days, 9:57:00	1.72	1.24			1 day, 9:57:45	2.03	1.44		2 days, 9:57:45	2.27	1.75			1 day, 9:58:30	2.16	1.57		2 days, 9:58:30	2.51	2.02			1 day, 9:54:00	1.96	1.4		2 days, 9:54:00	2.39	1.94			1 day, 9:54:45	2.64	1.89
	1 day, 10:03:45	1.73	1.6		2 days, 10:03:45	1.73	1.54			1 day, 10:04:30	2.22	1.58		2 days, 10:04:30	1.87	1.36			1 day, 10:05:15	2	1.41		2 days, 10:05:15	2.39	1.85			1 day, 10:06:00	2.26	1.65		2 days, 10:06:00	2.47	1.95			1 day, 9:59:15	2.29	1.69		2 days, 9:59:15	2.45	1.97			1 day, 10:00:00	2.42	1.71
	1 day, 10:09:00	1.89	1.73		2 days, 10:09:00	1.91	1.72			1 day, 10:09:45	2.25	1.63		2 days, 10:09:45	1.82	1.31			1 day, 10:10:30	1.97	1.42		2 days, 10:10:30	2.39	1.83			1 day, 10:11:15	2.43	1.83		2 days, 10:11:15	2.26	1.74			1 day, 10:06:45	2.37	1.73		2 days, 10:06:45	2.12	1.74			1 day, 10:07:30	2.34	1.69
23	1 day, 10:14:15	1.87	1.71	23	2 days, 10:14:15	1.81	1.61		23	1 day, 10:15:00	2.3	1.69	23	2 days, 10:15:00	1.9	1.38		23	1 day, 10:15:45	1.83	1.28	23	2 days, 10:15:45	2.63	1.98		23	1 day, 10:16:30	2.14	1.57	23	2 days, 10:16:30	2.16	1.61		23	1 day, 10:12:00	2.6	1.94	23	2 days, 10:12:00	2.23	1.84		23	1 day, 10:12:45	2.42	1.78	23
	1 day, 10:19:30	1.89	1.7		2 days, 10:19:30	2.02	1.79			1 day, 10:20:15	2.21	1.67		2 days, 10:20:15	1.96	1.4			1 day, 10:21:00	2.35	1.69		2 days, 10:21:00	2.47	1.82			1 day, 10:21:45	2.03	1.46		2 days, 10:21:45	2	1.47			1 day, 10:17:15	2.37	1.77		2 days, 10:17:15	2.04	1.62			1 day, 10:18:00	2.5	1.81
	1 day, 10:24:45	1.79	1.67		2 days, 10:24:45	1.88	1.67			1 day, 10:25:30	2.15	1.63		2 days, 10:25:30	1.92	1.38			1 day, 10:26:15	1.95	1.44		2 days, 10:26:15	2.35	1.77			1 day, 10:27:00	1.94	1.41		2 days, 10:27:00	1.95	1.43			1 day, 10:22:30	2.49	1.91		2 days, 10:22:30	2.12	1.69			1 day, 10:23:15	2.37	1.74
	1 day, 10:30:00	1.78	1.64		2 days, 10:30:00	1.84	1.62			1 day, 10:30:45	1.9	1.37		2 days, 10:30:45	1.89	1.35			1 day, 10:31:30	1.9	1.42		2 days, 10:31:30	2.39	1.87			1 day, 10:32:15	1.9	1.32		2 days, 10:32:15	1.89	1.41			1 day, 10:27:45	2.29	1.72		2 days, 10:27:45	2.28	1.79			1 day, 10:28:30	2.54	1.83
	1 day, 10:35:15	1.95	1.85		2 days, 10:35:15	1.85	1.59			1 day, 10:36:00	1.86	1.32		2 days, 10:36:00	2.25	1.63			1 day, 10:36:45	2.07	1.62		2 days, 10:36:45	2.1	1.57			1 day, 10:37:30	1.94	1.38		2 days, 10:37:30	1.78	1.29			1 day, 10:33:00	2.3	1.68		2 days, 10:33:00	2.04	1.58			1 day, 10:33:45	2.71	1.99
	1 day, 10:40:30	1.86	1.73		2 days, 10:40:30	1.87	1.6			1 day, 10:41:15	1.84	1.28		2 days, 10:41:15	2.36	1.85			1 day, 10:42:00	2.24	1.65		2 days, 10:42:00	2.44	1.85			1 day, 10:42:45	1.81	1.25		2 days, 10:42:45	2.25	1.72			1 day, 10:38:15	2.13	1.55		2 days, 10:38:15	2.14	1.59			1 day, 10:39:00	2.5	1.82
	1 day, 10:45:45	1.75	1.6		2 days, 10:45:45	1.79	1.59			1 day, 10:46:30	1.83	1.28		2 days, 10:46:30	2.49	1.99			1 day, 10:47:15	2.01	1.48		2 days, 10:47:15	2.27	1.71			1 day, 10:48:00	2.02	1.45		2 days, 10:48:00	2.03	1.58			1 day, 10:43:30	2.34	1.71		2 days, 10:43:30	2.18	1.63			1 day, 10:44:15	2.51	1.81
	1 day, 10:51:00	1.46	1.35		2 days, 10:51:00	1.72	1.58			1 day, 10:51:45	1.8	1.24		2 days, 10:51:45	2.39	1.86			1 day, 10:52:30	1.98	1.41		2 days, 10:52:30	2.47	1.89			1 day, 10:53:15	2.05	1.52		2 days, 10:53:15	2.06	1.58			1 day, 10:48:45	2.24	1.64		2 days, 10:48:45	2.28	1.7			1 day, 10:49:30	2.23	1.57
	1 day, 10:56:15	1.69	1.52		2 days, 10:56:15	1.84	1.65			1 day, 10:57:00	1.74	1.22		2 days, 10:57:00	2.22	1.76			1 day, 10:57:45	1.96	1.42		2 days, 10:57:45	2.14	1.6			1 day, 10:58:30	2.01	1.52		2 days, 10:58:30	1.89	1.44			1 day, 10:54:00	2.31	1.68		2 days, 10:54:00	1.91	1.41			1 day, 10:54:45	2.5	1.78
	1 day, 11:03:45	1.86	1.65		2 days, 11:03:45	1.88	1.67			1 day, 11:04:30	2.29	1.65		2 days, 11:04:30	2.1	1.64			1 day, 11:05:15	1.82	1.29		2 days, 11:05:15	2	1.44			1 day, 11:06:00	2.05	1.56		2 days, 11:06:00	2.09	1.54			1 day, 10:59:15	2.23	1.6		2 days, 10:59:15	1.98	1.44			1 day, 11:00:00	2.43	1.77
	1 day, 11:09:00	1.84	1.67		2 days, 11:09:00	1.93	1.71			1 day, 11:09:45	2.42	1.78		2 days, 11:09:45	2.07	1.58			1 day, 11:10:30	1.91	1.34		2 days, 11:10:30	1.99	1.43			1 day, 11:11:15	1.98	1.52		2 days, 11:11:15	2	1.47			1 day, 11:06:45	2.06	1.47		2 days, 11:06:45	1.99	1.47			1 day, 11:07:30	2.59	1.93
24	1 day, 11:14:15	1.96	1.8	24	2 days, 11:14:15	1.91	1.69		24	1 day, 11:15:00	2.32	1.68	24	2 days, 11:15:00	1.81	1.3		24	1 day, 11:15:45	2.11	1.43	24	2 days, 11:15:45	2.13	1.49		24	1 day, 11:16:30	1.99	1.48	24	2 days, 11:16:30	2.23	1.61		24	1 day, 11:12:00	2.11	1.49	24	2 days, 11:12:00	1.82	1.32		24	1 day, 11:12:45	2.47	1.79	24
	1 day, 11:19:30	1.64	1.54		2 days, 11:19:30	1.93	1.7			1 day, 11:20:15	2.48	1.84		2 days, 11:20:15	1.95	1.41			1 day, 11:21:00	1.93	1.39		2 days, 11:21:00	2.01	1.44			1 day, 11:21:45	1.99	1.49		2 days, 11:21:45	1.9	1.42			1 day, 11:17:15	2.04	1.41		2 days, 11:17:15	1.96	1.43			1 day, 11:18:00	2.33	1.7
	1 day, 11:24:45	1.86	1.68		2 days, 11:24:45	1.84	1.58			1 day, 11:25:30	2.07	1.52		2 days, 11:25:30	2.08	1.51			1 day, 11:26:15	1.82	1.35		2 days, 11:26:15	1.94	1.37			1 day, 11:27:00	1.99	1.48		2 days, 11:27:00	1.84	1.36			1 day, 11:22:30	2.2	1.55		2 days, 11:22:30	2.01	1.47			1 day, 11:23:15	2.44	1.78
	1 day, 11:30:00	1.87	1.74		2 days, 11:30:00	1.85	1.6			1 day, 11:30:45	2.1	1.57		2 days, 11:30:45	1.84	1.34			1 day, 11:31:30	1.93	1.44		2 days, 11:31:30	2.07	1.47			1 day, 11:32:15	2.07	1.56		2 days, 11:32:15	2.07	1.53			1 day, 11:27:45	2.26	1.58		2 days, 11:27:45	2.01	1.47			1 day, 11:28:30	2.64	1.91
	1 day, 11:35:15	1.84	1.72		2 days, 11:35:15	1.81	1.6			1 day, 11:36:00	2.04	1.45		2 days, 11:36:00	1.96	1.5			1 day, 11:36:45	2.04	1.55		2 days, 11:36:45	2	1.5			1 day, 11:37:30	2.07	1.55		2 days, 11:37:30	2.25	1.68			1 day, 11:33:00	2.12	1.5		2 days, 11:33:00	1.93	1.38			1 day, 11:33:45	2.48	1.82
	1 day, 11:40:30	1.87	1.72		2 days, 11:40:30	1.85	1.61			1 day, 11:41:15	1.89	1.31		2 days, 11:41:15	2.02	1.53			1 day, 11:42:00	1.9	1.4		2 days, 11:42:00	2.07	1.59			1 day, 11:42:45	2.24	1.65		2 days, 11:42:45	2.54	2.05			1 day, 11:38:15	2.25	1.6		2 days, 11:38:15	1.94	1.43			1 day, 11:39:00	2.3	1.67
	1 day, 11:45:45	1.93	1.8		2 days, 11:45:45	1.78	1.61			1 day, 11:46:30	1.77	1.24		2 days, 11:46:30	1.95	1.45			1 day, 11:47:15	1.97	1.49		2 days, 11:47:15	2.02	1.52			1 day, 11:48:00	1.87	1.4		2 days, 11:48:00	2.2	1.7			1 day, 11:43:30	2.2	1.54		2 days, 11:43:30	2	1.49			1 day, 11:44:15	2.3	1.62
	1 day, 11:51:00	1.94	1.78		2 days, 11:51:00	1.87	1.68			1 day, 11:51:45	1.77	1.22		2 days, 11:51:45	1.99	1.47			1 day, 11:52:30	2.11	1.59		2 days, 11:52:30	2.02	1.51			1 day, 11:53:15	1.88	1.36		2 days, 11:53:15	2.06	1.59			1 day, 11:48:45	2.18	1.55		2 days, 11:48:45	2.34	1.82			1 day, 11:49:30	2.3	1.64
	1 day, 11:56:15	1.84	1.7		2 days, 11:56:15	1.93	1.76			1 day, 11:57:00	1.8	1.27		2 days, 11:57:00	1.89	1.37			1 day, 11:57:45	2.11	1.66		2 days, 11:57:45	1.99	1.5			1 day, 11:58:30	1.93	1.42		2 days, 11:58:30	2.11	1.63			1 day, 11:54:00	2.12	1.54		2 days, 11:54:00	2.34	1.86			1 day, 11:54:45	2.25	1.59
	1 day, 12:03:45	1.95	1.77		2 days, 12:03:45	1.81	1.63			1 day, 12:04:30	1.78	1.24		2 days, 12:04:30	1.87	1.37			1 day, 12:05:15	2.44	1.87		2 days, 12:05:15	2.08	1.54			1 day, 12:06:00	1.94	1.42		2 days, 12:06:00	1.95	1.47			1 day, 11:59:15	2.15	1.53		2 days, 11:59:15	2.48	1.97			1 day, 12:00:00	2.27	1.62
	1 day, 12:09:00	1.81	1.69		2 days, 12:09:00	1.95	1.75			1 day, 12:09:45	2.1	1.53		2 days, 12:09:45	1.87	1.38			1 day, 12:10:30	2.09	1.6		2 days, 12:10:30	2.03	1.5			1 day, 12:11:15	1.73	1.26		2 days, 12:11:15	2.15	1.62			1 day, 12:06:45	2.23	1.6		2 days, 12:06:45	2.31	1.84			1 day, 12:07:30	2.3	1.63
1	1 day, 12:14:15	1.83	1.66	1	2 days, 12:14:15	1.75	1.55		1	1 day, 12:15:00	1.8	1.27	1	2 days, 12:15:00	2.16	1.64		1	1 day, 12:15:45	2.03	1.54	1	2 days, 12:15:45	1.89	1.38		1	1 day, 12:16:30	1.97	1.43	1	2 days, 12:16:30	2.54	1.97		1	1 day, 12:12:00	2.24	1.63	1	2 days, 12:12:00	2.14	1.68		1	1 day, 12:12:45	2.2	1.59	1
	1 day, 12:19:30	1.97	1.8		2 days, 12:19:30	1.78	1.59			1 day, 12:20:15	1.74	1.23		2 days, 12:20:15	2.36	1.84			1 day, 12:21:00	1.95	1.43		2 days, 12:21:00	2.19	1.65			1 day, 12:21:45	2	1.48		2 days, 12:21:45	2.17	1.7			1 day, 12:17:15	2.57	1.85		2 days, 12:17:15	2.31	1.77			1 day, 12:18:00	2.48	1.8
	1 day, 12:24:45	1.72	1.57		2 days, 12:24:45	1.7	1.54			1 day, 12:25:30	1.93	1.38		2 days, 12:25:30	2.45	1.95			1 day, 12:26:15	1.92	1.41		2 days, 12:26:15	2.27	1.75			1 day, 12:27:00	2.03	1.57		2 days, 12:27:00	2.09	1.64			1 day, 12:22:30	2.48	1.79		2 days, 12:22:30	2.12	1.62			1 day, 12:23:15	2.53	1.86
	1 day, 12:30:00	1.42	1.25		2 days, 12:30:00	1.84	1.68			1 day, 12:30:45	1.72	1.2		2 days, 12:30:45	2.34	1.79			1 day, 12:31:30	2.04	1.46		2 days, 12:31:30	2.19	1.66			1 day, 12:32:15	2.12	1.61		2 days, 12:32:15	2.01	1.53			1 day, 12:27:45	2.2	1.58		2 days, 12:27:45	1.93	1.47			1 day, 12:28:30	2.66	1.98
	1 day, 12:35:15	1.34	1.19		2 days, 12:35:15	1.79	1.64			1 day, 12:36:00	1.92	1.4		2 days, 12:36:00	2.25	1.74			1 day, 12:36:45	1.97	1.43		2 days, 12:36:45	2.24	1.7			1 day, 12:37:30	2.29	1.78		2 days, 12:37:30	2.12	1.59			1 day, 12:33:00	2.28	1.63		2 days, 12:33:00	2.01	1.54			1 day, 12:33:45	2.56	1.9
	1 day, 12:40:30	1.36	1.22		2 days, 12:40:30	1.82	1.65			1 day, 12:41:15	1.85	1.4		2 days, 12:41:15	2.1	1.61			1 day, 12:42:00	2.02	1.49		2 days, 12:42:00	2.13	1.61			1 day, 12:42:45	2.29	1.72		2 days, 12:42:45	1.95	1.48			1 day, 12:38:15	2.15	1.51		2 days, 12:38:15	2.13	1.62			1 day, 12:39:00	2.49	1.86
	1 day, 12:45:45	1.32	1.17		2 days, 12:45:45	1.72	1.55			1 day, 12:46:30	1.79	1.32		2 days, 12:46:30	1.84	1.38			1 day, 12:47:15	2.14	1.57		2 days, 12:47:15	2.27	1.71			1 day, 12:48:00	2.48	1.85		2 days, 12:48:00	2.08	1.54			1 day, 12:43:30	2.07	1.49		2 days, 12:43:30	2.09	1.57			1 day, 12:44:15	2.48	1.88
	1 day, 12:51:00	1.28	1.11		2 days, 12:51:00	1.59	1.44			1 day, 12:51:45	1.76	1.29		2 days, 12:51:45	2.14	1.72			1 day, 12:52:30	1.88	1.37		2 days, 12:52:30	2.11	1.58			1 day, 12:53:15	2.49	1.89		2 days, 12:53:15	2.09	1.57			1 day, 12:48:45	2.03	1.44		2 days, 12:48:45	1.94	1.41			1 day, 12:49:30	2.65	1.96
	1 day, 12:56:15	1.37	1.22		2 days, 12:56:15	1.52	1.29			1 day, 12:57:00	1.72	1.24		2 days, 12:57:00	1.87	1.44			1 day, 12:57:45	1.87	1.41		2 days, 12:57:45	1.96	1.47			1 day, 12:58:30	2.44	1.82		2 days, 12:58:30	1.91	1.41			1 day, 12:54:00	1.98	1.4		2 days, 12:54:00	1.75	1.3			1 day, 12:54:45	2.61	1.93
	1 day, 13:03:45	1.28	1.11		2 days, 13:03:45	1.5	1.24			1 day, 13:04:30	2.22	1.7		2 days, 13:04:30	1.79	1.32			1 day, 13:05:15	1.9	1.4		2 days, 13:05:15	1.97	1.47			1 day, 13:06:00	2.47	1.88		2 days, 13:06:00	1.94	1.45			1 day, 12:59:15	1.92	1.35		2 days, 12:59:15	1.71	1.22			1 day, 13:00:00	2.42	1.83
	1 day, 13:09:00	1.26	1.09		2 days, 13:09:00	1.47	1.26			1 day, 13:09:45	2.26	1.78		2 days, 13:09:45	1.86	1.34			1 day, 13:10:30	1.96	1.42		2 days, 13:10:30	1.96	1.43			1 day, 13:11:15	2.56	1.91		2 days, 13:11:15	1.97	1.44			1 day, 13:06:45	2.17	1.56		2 days, 13:06:45	2.01	1.44			1 day, 13:07:30	2.36	1.73
2	1 day, 13:14:15	1.37	1.18	2	2 days, 13:14:15	1.33	1.12		2	1 day, 13:15:00	2.36	1.8	2	2 days, 13:15:00	1.67	1.22		2	1 day, 13:15:45	1.9	1.39	2	2 days, 13:15:45	1.91	1.42		2	1 day, 13:16:30	2.11	1.54	2	2 days, 13:16:30	1.94	1.42		2	1 day, 13:12:00	2.07	1.46	2	2 days, 13:12:00	1.8	1.3		2	1 day, 13:12:45	2.36	1.72	2
	1 day, 13:19:30	1.34	1.11		2 days, 13:19:30	1.42	1.16			1 day, 13:20:15	2.25	1.65		2 days, 13:20:15	1.75	1.26			1 day, 13:21:00	1.85	1.4		2 days, 13:21:00	2	1.46			1 day, 13:21:45	2.01	1.44		2 days, 13:21:45	1.86	1.38			1 day, 13:17:15	2.12	1.48		2 days, 13:17:15	1.86	1.35			1 day, 13:18:00	2.31	1.68
	1 day, 13:24:45	1.42	1.24		2 days, 13:24:45	1.38	1.09			1 day, 13:25:30	2.08	1.51		2 days, 13:25:30	1.78	1.27			1 day, 13:26:15	1.93	1.45		2 days, 13:26:15	2	1.44			1 day, 13:27:00	1.93	1.4		2 days, 13:27:00	1.92	1.39			1 day, 13:22:30	1.97	1.37		2 days, 13:22:30	1.75	1.24			1 day, 13:23:15	2.53	1.84
	1 day, 13:30:00	1.92	1.71		2 days, 13:30:00	1.44	1.18			1 day, 13:30:45	2.26	1.95		2 days, 13:30:45	1.86	1.33			1 day, 13:31:30	1.91	1.43		2 days, 13:31:30	2	1.45			1 day, 13:32:15	1.82	1.27		2 days, 13:32:15	2.09	1.53			1 day, 13:27:45	2.12	1.51		2 days, 13:27:45	1.96	1.4			1 day, 13:28:30	2.17	1.55
	1 day, 13:35:15	1.92	1.75		2 days, 13:35:15	1.35	1.06			1 day, 13:36:00	2.54	1.9		2 days, 13:36:00	1.79	1.27			1 day, 13:36:45	2.02	1.59		2 days, 13:36:45	1.97	1.41			1 day, 13:37:30	1.84	1.33		2 days, 13:37:30	2.34	1.78			1 day, 13:33:00	2.26	1.61		2 days, 13:33:00	1.82	1.29			1 day, 13:33:45	2.48	1.77
	1 day, 13:40:30	1.87	1.7		2 days, 13:40:30	1.35	1.09			1 day, 13:41:15	2.12	1.59		2 days, 13:41:15	1.87	1.36			1 day, 13:42:00	1.92	1.41		2 days, 13:42:00	1.91	1.42			1 day, 13:42:45	1.9	1.37		2 days, 13:42:45	2.42	1.88			1 day, 13:38:15	2	1.45		2 days, 13:38:15	1.79	1.26			1 day, 13:39:00	2.42	1.75
	1 day, 13:45:45	1.81	1.68		2 days, 13:45:45	1.46	1.15			1 day, 13:46:30	2.03	1.54		2 days, 13:46:30	1.93	1.38			1 day, 13:47:15	1.95	1.46		2 days, 13:47:15	1.8	1.29			1 day, 13:48:00	1.79	1.31		2 days, 13:48:00	2.48	1.94			1 day, 13:43:30	2.07	1.46		2 days, 13:43:30	1.85	1.32			1 day, 13:44:15	2.36	1.69
	1 day, 13:51:00	1.81	1.63		2 days, 13:51:00	1.59	1.32			1 day, 13:51:45	1.72	1.22		2 days, 13:51:45	2.08	1.54			1 day, 13:52:30	2.22	1.64		2 days, 13:52:30	1.96	1.43			1 day, 13:53:15	2.14	1.53		2 days, 13:53:15	2.41	1.85			1 day, 13:48:45	2.12	1.52		2 days, 13:48:45	2.2	1.59			1 day, 13:49:30	2.34	1.72
	1 day, 13:56:15	1.78	1.63		2 days, 13:56:15	1.62	1.37			1 day, 13:57:00	1.66	1.17		2 days, 13:57:00	2.34	1.78			1 day, 13:57:45	2.19	1.7		2 days, 13:57:45	2.03	1.52			1 day, 13:58:30	1.91	1.39		2 days, 13:58:30	2.22	1.66			1 day, 13:54:00	2.07	1.47		2 days, 13:54:00	2.15	1.6			1 day, 13:54:45	2.42	1.71
	1 day, 14:03:45	1.92	1.76		2 days, 14:03:45	1.76	1.44			1 day, 14:04:30	1.92	1.37		2 days, 14:04:30	2.33	1.78			1 day, 14:05:15	1.96	1.53		2 days, 14:05:15	2.07	1.52			1 day, 14:06:00	2.05	1.51		2 days, 14:06:00	1.98	1.47			1 day, 13:59:15	2.15	1.53		2 days, 13:59:15	2.23	1.77			1 day, 14:00:00	2.33	1.7
	1 day, 14:09:00	1.72	1.55		2 days, 14:09:00	1.84	1.58			1 day, 14:09:45	1.81	1.28		2 days, 14:09:45	2.28	1.79			1 day, 14:10:30	2.04	1.5		2 days, 14:10:30	1.96	1.5			1 day, 14:11:15	1.96	1.46		2 days, 14:11:15	1.92	1.44			1 day, 14:06:45	2.21	1.59		2 days, 14:06:45	2.37	1.84			1 day, 14:07:30	2.17	1.56
3	1 day, 14:14:15	1.4	1.26	3	2 days, 14:14:15	1.75	1.56		3	1 day, 14:15:00	1.74	1.25	3	2 days, 14:15:00	2.09	1.65		3	1 day, 14:15:45	1.92	1.46	3	2 days, 14:15:45	2.03	1.57		3	1 day, 14:16:30	1.93	1.43	3	2 days, 14:16:30	1.98	1.45		3	1 day, 14:12:00	2.13	1.51	3	2 days, 14:12:00	2.2	1.69		3	1 day, 14:12:45	2.17	1.56	3
	1 day, 14:19:30	1.36	1.2		2 days, 14:19:30	1.46	1.33			1 day, 14:20:15	1.77	1.28		2 days, 14:20:15	1.86	1.46			1 day, 14:21:00	1.95	1.44		2 days, 14:21:00	1.97	1.51			1 day, 14:21:45	1.9	1.42		2 days, 14:21:45	2.33	1.86			1 day, 14:17:15	2.04	1.44		2 days, 14:17:15	2.36	1.78			1 day, 14:18:00	2.09	1.48
	1 day, 14:24:45	1.31	1.11		2 days, 14:24:45	1.53	1.36			1 day, 14:25:30	1.89	1.36		2 days, 14:25:30	1.75	1.29			1 day, 14:26:15	1.87	1.37		2 days, 14:26:15	2.11	1.6			1 day, 14:27:00	2.11	1.6		2 days, 14:27:00	2.28	1.74			1 day, 14:22:30	1.99	1.42		2 days, 14:22:30	2.25	1.73			1 day, 14:23:15	2.2	1.57
	1 day, 14:30:00	1.26	1.09		2 days, 14:30:00	1.38	1.19			1 day, 14:30:45	1.98	1.37		2 days, 14:30:45	1.95	1.39			1 day, 14:31:30	1.93	1.39		2 days, 14:31:30	2.37	1.81			1 day, 14:32:15	2.34	1.73		2 days, 14:32:15	2.48	1.88			1 day, 14:27:45	2.04	1.43		2 days, 14:27:45	2.14	1.65			1 day, 14:28:30	2.11	1.5
	1 day, 14:35:15	1.31	1.13		2 days, 14:35:15	1.36	1.17			1 day, 14:36:00	2.05	1.5		2 days, 14:36:00	1.9	1.38			1 day, 14:36:45	1.9	1.37		2 days, 14:36:45	2.28	1.71			1 day, 14:37:30	1.98	1.42		2 days, 14:37:30	2.6	2.01			1 day, 14:33:00	2.13	1.5		2 days, 14:33:00	2.06	1.56			1 day, 14:33:45	2.12	1.48
	1 day, 14:40:30	1.31	1.1		2 days, 14:40:30	1.44	1.17			1 day, 14:41:15	1.93	1.37		2 days, 14:41:15	1.79	1.3			1 day, 14:42:00	1.6	1.14		2 days, 14:42:00	2.36	1.74			1 day, 14:42:45	1.96	1.39		2 days, 14:42:45	2.5	1.97			1 day, 14:38:15	2.24	1.56		2 days, 14:38:15	1.98	1.49			1 day, 14:39:00	2.06	1.44
	1 day, 14:45:45	1.23	1.06		2 days, 14:45:45	1.42	1.18			1 day, 14:46:30	1.9	1.35		2 days, 14:46:30	1.81	1.29			1 day, 14:47:15	2.18	1.62		2 days, 14:47:15	2.25	1.68			1 day, 14:48:00	1.99	1.44		2 days, 14:48:00	2.54	2.04			1 day, 14:43:30	1.99	1.39		2 days, 14:43:30	2.01	1.5			1 day, 14:44:15	2.03	1.41
	1 day, 14:51:00	1.2	1.06		2 days, 14:51:00	1.55	1.31			1 day, 14:51:45	1.81	1.32		2 days, 14:51:45	1.72	1.23			1 day, 14:52:30	2.5	1.99		2 days, 14:52:30	2.47	1.89			1 day, 14:53:15	1.97	1.45		2 days, 14:53:15	2.41	1.94			1 day, 14:48:45	1.9	1.35		2 days, 14:48:45	1.96	1.44			1 day, 14:49:30	2.2	1.58
	1 day, 14:56:15	1.22	1.02		2 days, 14:56:15	1.67	1.41			1 day, 14:57:00	1.78	1.27		2 days, 14:57:00	1.82	1.31			1 day, 14:57:45	2.52	1.99		2 days, 14:57:45	2.22	1.62			1 day, 14:58:30	1.93	1.37		2 days, 14:58:30	2.26	1.76			1 day, 14:54:00	1.84	1.32		2 days, 14:54:00	2.01	1.46			1 day, 14:54:45	2.34	1.73
	1 day, 15:03:45	1.22	1.03		2 days, 15:03:45	1.64	1.39			1 day, 15:04:30	1.77	1.27		2 days, 15:04:30	2.28	1.72			1 day, 15:05:15	2.31	1.81		2 days, 15:05:15	2.42	1.88			1 day, 15:06:00	2.44	1.84		2 days, 15:06:00	2.06	1.57			1 day, 14:59:15	1.89	1.35		2 days, 14:59:15	2.1	1.51			1 day, 15:00:00	2.23	1.61
	1 day, 15:09:00	1.2	0.99		2 days, 15:09:00	1.52	1.29			1 day, 15:09:45	1.86	1.31		2 days, 15:09:45	2.39	1.78			1 day, 15:10:30	2.35	1.86		2 days, 15:10:30	2.07	1.56			1 day, 15:11:15	2.49	1.93		2 days, 15:11:15	2.34	1.77			1 day, 15:06:45	2.09	1.55		2 days, 15:06:45	1.83	1.31			1 day, 15:07:30	2.28	1.68
4	1 day, 15:14:15	1.37	1.16	4	2 days, 15:14:15	1.5	1.27		4	1 day, 15:15:00	1.89	1.33	4	2 days, 15:15:00	2.46	1.85		4	1 day, 15:15:45	2.39	1.84	4	2 days, 15:15:45	2.02	1.51		4	1 day, 15:16:30	2.54	1.96	4	2 days, 15:16:30	2.3	1.77		4	1 day, 15:12:00	2.36	1.77	4	2 days, 15:12:00	2.03	1.51		4	1 day, 15:12:45	2.33	1.71	4
	1 day, 15:19:30	1.26	1.05		2 days, 15:19:30	1.69	1.42			1 day, 15:20:15	2.37	1.78		2 days, 15:20:15	2.36	1.84			1 day, 15:21:00	2.61	2.07		2 days, 15:21:00	2.19	1.64			1 day, 15:21:45	2.39	1.81		2 days, 15:21:45	2.5	1.92			1 day, 15:17:15	2.3	1.71		2 days, 15:17:15	1.87	1.38			1 day, 15:18:00	2.56	1.94
	1 day, 15:24:45	1.2	0.99		2 days, 15:24:45	1.69	1.42			1 day, 15:25:30	2.33	1.81		2 days, 15:25:30	2.36	1.83			1 day, 15:26:15	2.19	1.72		2 days, 15:26:15	2.36	1.8			1 day, 15:27:00	2.57	1.96		2 days, 15:27:00	2.56	1.97			1 day, 15:22:30	2.28	1.71		2 days, 15:22:30	2.07	1.56			1 day, 15:23:15	2.68	2.05
	1 day, 15:30:00	1.22	0.98		2 days, 15:30:00	1.84	1.62			1 day, 15:30:45	2.52	1.93		2 days, 15:30:45	2.19	1.69			1 day, 15:31:30	2.31	1.75		2 days, 15:31:30	2.5	1.93			1 day, 15:32:15	2.58	1.93		2 days, 15:32:15	2.45	1.93			1 day, 15:27:45	2.08	1.54		2 days, 15:27:45	2.26	1.69			1 day, 15:28:30	2.54	1.9
	1 day, 15:35:15	1.31	1.05		2 days, 15:35:15	1.82	1.61			1 day, 15:36:00	2.33	1.81		2 days, 15:36:00	2.16	1.66			1 day, 15:36:45	2.62	2.09		2 days, 15:36:45	2.36	1.8			1 day, 15:37:30	2.36	1.72		2 days, 15:37:30	2.59	2.04			1 day, 15:33:00	2.23	1.56		2 days, 15:33:00	2.66	2.06			1 day, 15:33:45	2.48	1.82
	1 day, 15:40:30	1.26	1.01		2 days, 15:40:30	1.86	1.65			1 day, 15:41:15	2.26	1.76		2 days, 15:41:15	2.28	1.76			1 day, 15:42:00	2.36	1.76		2 days, 15:42:00	2.47	1.91			1 day, 15:42:45	2.25	1.67		2 days, 15:42:45	2.53	1.95			1 day, 15:38:15	2.37	1.75		2 days, 15:38:15	2.52	1.95			1 day, 15:39:00	2.61	1.89
	1 day, 15:45:45	1.76	1.49		2 days, 15:45:45	1.93	1.73			1 day, 15:46:30	2.43	1.81		2 days, 15:46:30	2.33	1.79			1 day, 15:47:15	2.51	1.93		2 days, 15:47:15	2.3	1.78			1 day, 15:48:00	2.39	1.73		2 days, 15:48:00	2.5	1.95			1 day, 15:43:30	2.32	1.67		2 days, 15:43:30	2.31	1.78			1 day, 15:44:15	2.36	1.68
	1 day, 15:51:00	1.9	1.65		2 days, 15:51:00	1.84	1.62			1 day, 15:51:45	2.46	1.88		2 days, 15:51:45	2.01	1.51			1 day, 15:52:30	2.46	1.84		2 days, 15:52:30	2.48	1.95			1 day, 15:53:15	2.39	1.71		2 days, 15:53:15	2.56	1.97			1 day, 15:48:45	2.22	1.62		2 days, 15:48:45	2.18	1.69			1 day, 15:49:30	2.47	1.81
	1 day, 15:56:15	1.81	1.58		2 days, 15:56:15	1.88	1.65			1 day, 15:57:00	2.22	1.69		2 days, 15:57:00	2.16	1.67			1 day, 15:57:45	2.35	1.7		2 days, 15:57:45	2.28	1.73			1 day, 15:58:30	2.63	1.95		2 days, 15:58:30	2.56	2.01			1 day, 15:54:00	2.31	1.69		2 days, 15:54:00	2.34	1.83			1 day, 15:54:45	2.7	1.96
	1 day, 16:03:45	1.71	1.54		2 days, 16:03:45	1.81	1.57			1 day, 16:04:30	2.25	1.7		2 days, 16:04:30	2.17	1.66			1 day, 16:05:15	2.74	2.06		2 days, 16:05:15	2.31	1.66			1 day, 16:06:00	2.3	1.66		2 days, 16:06:00	2.47	1.89			1 day, 15:59:15	2.32	1.64		2 days, 15:59:15	2.33	1.84			1 day, 16:00:00	2.71	1.96
	1 day, 16:09:00	1.75	1.54		2 days, 16:09:00	1.95	1.7			1 day, 16:09:45	2.31	1.7		2 days, 16:09:45	2.14	1.63			1 day, 16:10:30	2.33	1.68		2 days, 16:10:30	2.18	1.62			1 day, 16:11:15	2.42	1.75		2 days, 16:11:15	2.53	1.89			1 day, 16:06:45	2.41	1.73		2 days, 16:06:45	2.3	1.8			1 day, 16:07:30	2.57	1.86
5	1 day, 16:14:15	1.86	1.66	5	2 days, 16:14:15	1.9	1.72		5	1 day, 16:15:00	2.36	1.75	5	2 days, 16:15:00	2.28	1.69		5	1 day, 16:15:45	2.33	1.69	5	2 days, 16:15:45	2.13	1.53		5	1 day, 16:16:30	2.56	1.88	5	2 days, 16:16:30	2.5	1.85		5	1 day, 16:12:00	2.17	1.59	5	2 days, 16:12:00	2.2	1.77		5	1 day, 16:12:45	2.53	1.79	5
	1 day, 16:19:30	1.94	1.78		2 days, 16:19:30	1.84	1.57			1 day, 16:20:15	2.3	1.72		2 days, 16:20:15	2.22	1.65			1 day, 16:21:00	2.38	1.74		2 days, 16:21:00	2.15	1.59			1 day, 16:21:45	2.45	1.8		2 days, 16:21:45	2.41	1.77			1 day, 16:17:15	2.27	1.62		2 days, 16:17:15	2.01	1.54			1 day, 16:18:00	2.68	1.93
	1 day, 16:24:45	1.83	1.63		2 days, 16:24:45	1.9	1.65			1 day, 16:25:30	2.27	1.67		2 days, 16:25:30	2.16	1.6			1 day, 16:26:15	2.1	1.5		2 days, 16:26:15	1.94	1.38			1 day, 16:27:00	2.41	1.77		2 days, 16:27:00	2.42	1.79			1 day, 16:22:30	2.16	1.55		2 days, 16:22:30	1.96	1.48			1 day, 16:23:15	2.48	1.77
	1 day, 16:30:00	1.8	1.63		2 days, 16:30:00	1.9	1.71			1 day, 16:30:45	2.37	1.79		2 days, 16:30:45	2.22	1.69			1 day, 16:31:30	2.22	1.61		2 days, 16:31:30	1.99	1.43			1 day, 16:32:15	2.33	1.71		2 days, 16:32:15	2.44	1.81			1 day, 16:27:45	2.23	1.61		2 days, 16:27:45	2.29	1.72			1 day, 16:28:30	2.51	1.79
	1 day, 16:35:15	1.9	1.79		2 days, 16:35:15	1.96	1.77			1 day, 16:36:00	2.48	1.9		2 days, 16:36:00	2.16	1.66			1 day, 16:36:45	2.03	1.47		2 days, 16:36:45	2.02	1.47			1 day, 16:37:30	2.52	1.9		2 days, 16:37:30	2.44	1.84			1 day, 16:33:00	2.33	1.7		2 days, 16:33:00	2.25	1.75			1 day, 16:33:45	2.44	1.74
	1 day, 16:40:30	1.69	1.55		2 days, 16:40:30	1.9	1.7			1 day, 16:41:15	2.49	1.84		2 days, 16:41:15	2.3	1.74			1 day, 16:42:00	2.18	1.61		2 days, 16:42:00	2.27	1.67			1 day, 16:42:45	2.24	1.66		2 days, 16:42:45	2.5	1.88			1 day, 16:38:15	2.19	1.61		2 days, 16:38:15	2.12	1.68			1 day, 16:39:00	2.56	1.85
	1 day, 16:45:45	1.9	1.76		2 days, 16:45:45	1.9	1.68			1 day, 16:46:30	2.71	1.84		2 days, 16:46:30	2.12	1.63			1 day, 16:47:15	2.16	1.57		2 days, 16:47:15	2.35	1.75			1 day, 16:48:00	2.47	1.77		2 days, 16:48:00	2.61	1.97			1 day, 16:43:30	2.03	1.48		2 days, 16:43:30	2.22	1.75			1 day, 16:44:15	2.42	1.74
	1 day, 16:51:00	1.74	1.58		2 days, 16:51:00	1.75	1.5			1 day, 16:51:45	2.07	1.5		2 days, 16:51:45	2.13	1.64			1 day, 16:52:30	1.92	1.37		2 days, 16:52:30	2.39	1.79			1 day, 16:53:15	2.22	1.6		2 days, 16:53:15	2.35	1.79			1 day, 16:48:45	1.98	1.45		2 days, 16:48:45	2.44	1.87			1 day, 16:49:30	2.64	1.89
	1 day, 16:56:15	1.71	1.55		2 days, 16:56:15	1.78	1.58			1 day, 16:57:00	2.22	1.61		2 days, 16:57:00	2.13	1.59			1 day, 16:57:45	1.81	1.25		2 days, 16:57:45	2.46	1.85			1 day, 16:58:30	1.98	1.4		2 days, 16:58:30	2.38	1.7			1 day, 16:54:00	2.05	1.51		2 days, 16:54:00	2.31	1.76			1 day, 16:54:45	2.47	1.82
	1 day, 17:03:45	1.78	1.65		2 days, 17:03:45	1.86	1.65			1 day, 17:04:30	2.27	1.65		2 days, 17:04:30	2.42	1.81			1 day, 17:05:15	1.83	1.27		2 days, 17:05:15	2.49	1.85			1 day, 17:06:00	1.85	1.31		2 days, 17:06:00	2.29	1.7			1 day, 16:59:15	1.8	1.25		2 days, 16:59:15	2.36	1.87			1 day, 17:00:00	2.31	1.66
	1 day, 17:09:00	1.86	1.69		2 days, 17:09:00	1.84	1.62			1 day, 17:09:45	2.33	1.74		2 days, 17:09:45	2.12	1.58			1 day, 17:10:30	1.84	1.3		2 days, 17:10:30	2.81	2.12			1 day, 17:11:15	1.92	1.37		2 days, 17:11:15	2.01	1.45			1 day, 17:06:45	1.83	1.27		2 days, 17:06:45	1.91	1.48			1 day, 17:07:30	2.35	1.71
6	1 day, 17:14:15	1.86	1.7	6	2 days, 17:14:15	1.81	1.58		6	1 day, 17:15:00	2.42	1.74	6	2 days, 17:15:00	2.04	1.52		6	1 day, 17:15:45	1.9	1.32	6	2 days, 17:15:45	2.32	1.7		6	1 day, 17:16:30	1.88	1.32	6	2 days, 17:16:30	2.04	1.45		6	1 day, 17:12:00	1.81	1.28	6	2 days, 17:12:00	2.15	1.66		6	1 day, 17:12:45	2.33	1.67	6
	1 day, 17:19:30	1.95	1.81		2 days, 17:19:30	1.78	1.57			1 day, 17:20:15	2.25	1.62		2 days, 17:20:15	2.04	1.53			1 day, 17:21:00	1.84	1.28		2 days, 17:21:00	2.37	1.77			1 day, 17:21:45	1.87	1.32		2 days, 17:21:45	1.88	1.35			1 day, 17:17:15	1.75	1.24		2 days, 17:17:15	2.3	1.67			1 day, 17:18:00	2.4	1.7
	1 day, 17:24:45	1.98	1.85		2 days, 17:24:45	1.75	1.53			1 day, 17:25:30	2.33	1.67		2 days, 17:25:30	1.88	1.41			1 day, 17:26:15	1.81	1.28		2 days, 17:26:15	2.12	1.6			1 day, 17:27:00	2.16	1.58		2 days, 17:27:00	1.76	1.25			1 day, 17:22:30	1.73	1.21		2 days, 17:22:30	2.52	1.93			1 day, 17:23:15	2.42	1.72
	1 day, 17:30:00	1.77	1.6		2 days, 17:30:00	1.86	1.61			1 day, 17:30:45	2.24	1.59		2 days, 17:30:45	2.21	1.62			1 day, 17:31:30	1.87	1.31		2 days, 17:31:30	2.01	1.46			1 day, 17:32:15	2.41	1.77		2 days, 17:32:15	1.8	1.29			1 day, 17:27:45	1.89	1.33		2 days, 17:27:45	2.34	1.79			1 day, 17:28:30	2.36	1.7
	1 day, 17:35:15	1.66	1.47		2 days, 17:35:15	1.89	1.65			1 day, 17:36:00	2.21	1.6		2 days, 17:36:00	1.72	1.24			1 day, 17:36:45	1.76	1.23		2 days, 17:36:45	2.26	1.6			1 day, 17:37:30	2.21	1.7		2 days, 17:37:30	1.88	1.36			1 day, 17:33:00	1.98	1.4		2 days, 17:33:00	1.98	1.54			1 day, 17:33:45	2.2	1.56
	1 day, 17:40:30	1.81	1.62		2 days, 17:40:30	1.78	1.57			1 day, 17:41:15	2.19	1.57		2 days, 17:41:15	1.65	1.2			1 day, 17:42:00	2.21	1.62		2 days, 17:42:00	2.17	1.68			1 day, 17:42:45	2.33	1.82		2 days, 17:42:45	2.18	1.62			1 day, 17:38:15	1.84	1.31		2 days, 17:38:15	2.2	1.68			1 day, 17:39:00	2.13	1.5
	1 day, 17:45:45	1.8	1.62		2 days, 17:45:45	1.89	1.63			1 day, 17:46:30	2.25	1.58		2 days, 17:46:30	1.72	1.18			1 day, 17:47:15	2.14	1.57		2 days, 17:47:15	2.01	1.45			1 day, 17:48:00	2.3	1.73		2 days, 17:48:00	2.38	1.76			1 day, 17:43:30	1.89	1.33		2 days, 17:43:30	2.19	1.69			1 day, 17:44:15	2.19	1.57
	1 day, 17:51:00	1.84	1.68		2 days, 17:51:00	1.69	1.48			1 day, 17:51:45	1.97	1.43		2 days, 17:51:45	1.63	1.15			1 day, 17:52:30	2.18	1.63		2 days, 17:52:30	1.96	1.4			1 day, 17:53:15	1.78	1.33		2 days, 17:53:15	2.35	1.83			1 day, 17:48:45	2.22	1.59		2 days, 17:48:45	2.44	1.85			1 day, 17:49:30	2.07	1.43
	1 day, 17:56:15	1.83	1.65		2 days, 17:56:15	1.75	1.49			1 day, 17:57:00	2.21	1.59		2 days, 17:57:00	1.75	1.24			1 day, 17:57:45	1.94	1.42		2 days, 17:57:45	1.98	1.39			1 day, 17:58:30	1.86	1.36		2 days, 17:58:30	2.32	1.81			1 day, 17:54:00	2.22	1.62		2 days, 17:54:00	2.25	1.72			1 day, 17:54:45	2.28	1.66
	1 day, 18:03:45	1.91	1.73		2 days, 18:03:45	1.69	1.5			1 day, 18:04:30	2.13	1.53		2 days, 18:04:30	1.69	1.2			1 day, 18:05:15	1.87	1.33		2 days, 18:05:15	1.79	1.27			1 day, 18:06:00	1.79	1.28		2 days, 18:06:00	2.31	1.81			1 day, 17:59:15	1.95	1.4		2 days, 17:59:15	2.36	1.76			1 day, 18:00:00	2	1.37
	1 day, 18:09:00	1.83	1.67		2 days, 18:09:00	1.67	1.45			1 day, 18:09:45	2.19	1.61		2 days, 18:09:45	1.74	1.2			1 day, 18:10:30	1.93	1.41		2 days, 18:10:30	1.7	1.18			1 day, 18:11:15	1.88	1.36		2 days, 18:11:15	2.35	1.79			1 day, 18:06:45	1.86	1.29		2 days, 18:06:45	2.13	1.57			1 day, 18:07:30	2.07	1.41
[truncated: 3 more columns]

## Sheet: Fig.1 OVX-HFD+E2
																			Fig. 1G,H
#16	23.2 g								#17	24.1 g								#20	33.7 g								#21	40.5 g								#26	30.3 g
Time	Lap(2017/12/29 9:35:57 - 2018/01/02 17:16:27)[H:M:S]	VO2[ml/min]	VCO2[ml/min]	Time	Lap(2017/12/29 9:35:57 - 2018/01/02 17:16:27)[H:M:S]	VO2[ml/min]	VCO2[ml/min]		Time	Lap[H:M:S]	VO2[ml/min]	VCO2[ml/min]	Time	Lap[H:M:S]	VO2[ml/min]	VCO2[ml/min]		Time	Lap(2017/12/29 9:35:57 - 2018/01/02 17:18:42)[H:M:S]	VO2[ml/min]	VCO2[ml/min]	Time	Lap(2017/12/29 9:35:57 - 2018/01/02 17:18:42)[H:M:S]	VO2[ml/min]	VCO2[ml/min]		Time	Lap(2017/12/29 9:35:57 - 2018/01/02 17:19:27)[H:M:S]	VO2[ml/min]	VCO2[ml/min]	Time	Lap(2017/12/29 9:35:57 - 2018/01/02 17:19:27)[H:M:S]	VO2[ml/min]	VCO2[ml/min]		Time	Lap[Unit-1]	VO2[ml/min]	VCO2[ml/min]	Time	Lap[Unit-1]	VO2[ml/min]	VCO2[ml/min]
7	21:24:45	1.57	1.33	7	1 day, 21:24:45	1.65	1.49		7	21:25:30	1.6	1.31	7	1 day, 21:25:30	1.92	1.72		7	21:27:00	1.91	1.4	7	1 day, 21:27:00	2.07	1.5		7	21:22:30	2.04	1.49	7	1 day, 21:22:30	1.97	1.46		7	21:23:15	1.81	1.3	7	1 day, 21:23:15	1.82	1.3
[truncated: 263 more rows]

## Sheet: Fig.1 Tissue weight, MRI
Fig.1 D,E,I,J										Fig.1 L,M
	Wg	Wi				Wg	Wi
M-Chow	1.02958	0.63645	(g)		F-Chow	0.194	0.12	(g)			Visceral fat	Subcutaneous fat
[truncated: 53 more rows]

## Sheet: Fig.2 GTT, ITT
Fig. 2
[truncated: 44 more rows]

## Sheet: Fig. 3 S2 Flow cytometry
Fig. 3												Fig. S2
[truncated: 44 more rows]

[truncated: 2 more sheets: Fig. 4-6 PCR, Wg, Fig. 5,6, S3 PCR, CD25+ cells]
